# Supplementary material for: In Vitro Culture Expansion Shifts the Immune Phenotype of Human Adipose-Derived Mesenchymal Stem Cells
Source: Front Immunol. 2021 Mar 10;12:621744. doi: 10.3389/fimmu.2021.621744 (PMC7988085; doi:10.3389/fimmu.2021.621744)
Supplement: Supplementary file 2 [file Table_1.xlsx]

## Sheet: P4_vs_P12.genes.deseq.res (A-Z)
GeneName	baseMean	log2FoldChange	lfcSE	stat	pvalue	padj	status	control	comparison	P4_1	P4_2	P4_3	P4_4	P12_1	P12_2	P12_3	P12_4	P4_1	P4_2	P4_3	P4_4	P12_1	P12_2	P12_3	P12_4
A1BG	244.107	0.664444	0.101265	6.56142	5.32981e-11	1.56626e-10	OK	188.867	299.347	198.98	202.865	182.673	170.977	287.652	284.043	323.086	302.58	7.75233	7.76801	7.68552	7.63529	8.05458	8.04392	8.15441	8.0976
A1BG-AS1	143.156	0.743312	0.149147	4.98376	6.236e-07	1.50922e-06	OK	107.072	179.24	106.056	117.944	110.553	93.5998	162.73	167.78	154.357	232.228	6.92195	6.9975	6.95105	6.8373	7.23774	7.26166	7.19697	7.52524
A1CF	0.915744	2.48582	1.7959	1.38417	0.166307	0.226889	OK	0.277434	1.55405	0	0	0	0.952991	4.29182	1.0429	1.03824	0	-0.19947	-0.19908	-0.199447	-0.175492	-0.0985267	-0.173338	-0.173448	-0.198715
A2M	996.351	-3.53207	0.0747816	-47.2317	0	0	OK	1834.15	158.554	1776.04	1768.76	1836.52	1955.27	164.362	150.173	163.958	155.727	10.291	10.2864	10.3254	10.39	8.19785	8.13685	8.19573	8.16282
A2M-AS1	14.8337	-0.586834	0.456672	-1.28502	0.198784	0.265287	OK	17.8097	11.8578	12.7177	21.9105	25.1776	11.4827	14.4746	4.27525	19.1473	9.48424	3.81929	3.97954	4.03139	3.79558	3.85243	3.64534	3.93373	3.75674
A2ML1	0.358548	-0.527804	2.77155	-0.190436	0.848967	NaN	Low	0.423413	0.293683	0	0	1.82709	0	0	0	1.04129	0	-1.36862	-1.36757	-1.33141	-1.36822	-1.36699	-1.36717	-1.34872	-1.36666
A2MP1	0	NaN	NaN	NaN	NaN	NaN	Low	NaN	NaN	0	0	0	0	0	0	0	0	0	0	0	0	0	0	0	0
A3GALT2	0.637253	0.783073	2.02263	0.387157	0.69864	0.760171	OK	0.468432	0.806074	0	0	0	1.85737	1.07332	0	1.05443	1.1129	-0.686146	-0.68587	-0.68613	-0.64032	-0.659576	-0.685758	-0.659999	-0.658699
A4GALT	2316.24	-0.32101	0.0350531	-9.15782	5.29561e-20	2.07929e-19	OK	2572.88	2059.61	2521.77	2605.73	2678.57	2485.27	2084.4	2053.88	2050.38	2049.96	11.2544	11.2852	11.3113	11.2407	11.0772	11.0637	11.0621	11.062
A4GNT	0.671548	2.96419	2.00669	1.47716	0.139633	0.194391	OK	0.152557	1.19054	0	0	0	0	0	1.05005	2.09978	2.22256	-0.633472	-0.633182	-0.633455	-0.633365	-0.633011	-0.607235	-0.58216	-0.579625
AA06	0	NaN	NaN	NaN	NaN	NaN	Low	NaN	NaN	0	0	0	0	0	0	0	0	0	0	0	0	0	0	0	0
AAAS	1186.11	-0.643	0.0469513	-13.695	1.0871e-42	6.72687e-42	OK	1446.14	926.08	1431.14	1497.52	1468.71	1387.86	941.454	899.935	945.949	916.324	10.376	10.4188	10.4005	10.3471	9.99164	9.95162	9.99586	9.96768
AACS	1874.98	-0.607247	0.0411811	-14.7458	3.2751e-49	2.25443e-48	OK	2263.86	1486.1	2308.49	2152.71	2246.24	2346.22	1498.07	1511.44	1403.1	1533.57	11.059	10.9924	11.0329	11.0745	10.6569	10.6649	10.598	10.6781
AACSP1	0	NaN	NaN	NaN	NaN	NaN	Low	NaN	NaN	0	0	0	0	0	0	0	0	0	0	0	0	0	0	0	0
AADAC	64.6448	-1.71379	0.217618	-7.87519	3.4023e-15	1.16394e-14	OK	99.0832	30.2064	110.815	87.3801	97.6897	100.217	28.3003	36.962	19.3359	36.4592	6.29682	6.12646	6.20565	6.22404	5.50554	5.62435	5.36276	5.61877
AADACL2	0.571169	-2.54439	2.10122	-1.21091	0.22593	0.2963	OK	0.975173	0.167165	1.83043	0	1.83418	0.904746	0	0	0	0	-0.779628	-0.823945	-0.779548	-0.80183	-0.823801	-0.823846	-0.823839	-0.823717
AADACL2-AS1	0	NaN	NaN	NaN	NaN	NaN	Low	NaN	NaN	0	0	0	0	0	0	0	0	0	0	0	0	0	0	0	0
AADACL3	0	NaN	NaN	NaN	NaN	NaN	Low	NaN	NaN	0	0	0	0	0	0	0	0	0	0	0	0	0	0	0	0
AADACL4	0.532158	2.63178	2.37289	1.1091	0.267386	0.341514	OK	0.147865	0.916452	0	0	0	0	3.20683	1.05044	0	0	-0.965247	-0.965008	-0.965233	-0.965159	-0.887147	-0.93874	-0.964574	-0.963904
AADACP1	1.82019	2.02027	1.2685	1.59265	0.111238	0.158379	OK	0.719924	2.92045	0	1.06073	0	1.86764	4.27508	3.12966	2.062	2.16638	0.790083	0.817219	0.790129	0.836526	0.891475	0.865877	0.841096	0.843484
AADAT	240.878	-1.11809	0.108413	-10.3133	6.13467e-25	2.73224e-24	OK	329.811	151.945	333.357	313.331	309.904	362.568	165.84	135.679	166.278	140.066	8.15352	8.09876	8.08966	8.22789	7.57973	7.43166	7.58156	7.45516
AAGAB	1730.38	0.189195	0.0420108	4.50349	6.6848e-06	1.51638e-05	OK	1617.08	1843.67	1566.55	1592.12	1577.56	1731.73	1774.77	1869.59	1847.78	1882.9	10.6641	10.6789	10.6705	10.7564	10.7792	10.8277	10.8168	10.8344
AAK1	3704.6	-0.159867	0.0303788	-5.26246	1.42137e-07	3.57432e-07	OK	3909.64	3499.55	4001.39	4012.22	3742.1	3884.93	3532.8	3572.65	3495.72	3394.96	11.9269	11.9294	11.8638	11.899	11.8099	11.8204	11.8001	11.7729
AAMDC	496.122	-0.743553	0.0766264	-9.70362	2.90982e-22	1.21564e-21	OK	621.213	371.03	638.212	545.354	636.479	664.129	358.897	376.973	381.373	367.556	9.16596	9.02293	9.16345	9.20264	8.6607	8.70171	8.71141	8.68065
AAMP	3168.51	-0.0549792	0.0299719	-1.83436	0.066601	0.0995297	OK	3228.87	3108.14	3170.76	3184.69	3348.27	3210.89	3099.68	3159.13	3060.31	3114.31	11.6301	11.6342	11.6813	11.6419	11.6089	11.6267	11.597	11.6133
AANAT	1.80888	-0.425481	1.3208	-0.322139	0.747347	0.800952	OK	2.0737	1.54406	4.07211	1.13693	3.0732	0	1.25464	0	4.93413	0	0.86106	0.791398	0.838324	0.763901	0.795808	0.764694	0.877988	0.765098
AAR2	1525.37	-0.00235106	0.0407353	-0.0577154	0.953975	0.963813	OK	1526.61	1524.13	1511.19	1529.88	1492.27	1572.89	1527.96	1515.35	1480.51	1572.91	10.5662	10.5776	10.5546	10.6033	10.5764	10.5688	10.5473	10.6033
AARD	22.2334	1.44612	0.368237	3.92716	8.59551e-05	0.000179547	OK	11.9382	32.5286	16.2966	8.09543	6.38638	16.8143	28.7905	27.169	30.2759	44.039	4.3083	4.14846	4.10705	4.31795	4.51038	4.48684	4.53191	4.7077
AARS	7160.05	0.591834	0.0223918	26.4308	6.06601e-154	9.68959e-153	OK	5711.68	8608.42	5793.15	5664.51	5742.35	5646.55	8726.12	8777.44	8551.19	8379.11	12.599	12.5784	12.5909	12.5755	12.9856	12.9913	12.9661	12.9465
AARS2	824.454	0.0159181	0.0583688	0.272716	0.785072	0.832431	OK	819.905	829.002	820.541	807.032	878.953	772.414	805.744	874.39	790.428	846.128	9.68255	9.66754	9.74513	9.62807	9.66611	9.74032	9.64881	9.71039
AARSD1	842.394	-0.441719	0.0560365	-7.8827	3.20377e-15	1.09742e-14	OK	970.357	714.432	998.876	986.984	976.331	918.833	675.623	722.125	705.69	754.693	9.86952	9.85828	9.84829	9.7922	9.51593	9.57456	9.5542	9.61385
AASDH	369.276	-0.245338	0.0827365	-2.9653	0.0030239	0.00548064	OK	400.599	337.953	414.638	416.464	403.619	368.147	309.273	355.525	337.789	348.753	8.62678	8.63045	8.60328	8.52361	8.37696	8.49376	8.45037	8.47745
AASDHPPT	1247.27	0.155475	0.0469413	3.31213	0.000925891	0.00176952	OK	1180.13	1314.41	1160.05	1176.94	1126.49	1256.35	1341.28	1268.84	1322.35	1325.85	10.2174	10.2305	10.1907	10.2903	10.3508	10.2995	10.3376	10.3401
AASS	920.188	0.0602122	0.0558777	1.07757	0.281225	0.356541	OK	900.988	939.387	909.641	871.075	926.051	897.226	903.276	1025.24	944.983	884.015	9.83476	9.79555	9.85103	9.82228	9.82839	9.94426	9.86949	9.80888
AATBC	7.33172	0.405928	0.577812	0.702526	0.482351	0.564123	OK	6.30701	8.35642	2.65821	5.97183	5.35467	11.3169	7.5186	8.44452	9.54987	7.83913	2.75344	2.8295	2.81548	2.93846	2.86224	2.88118	2.90321	2.86875
AATF	1597.62	-0.204552	0.0402009	-5.08825	3.61378e-07	8.86391e-07	OK	1710.69	1484.55	1704.25	1746.25	1717.53	1675.55	1532	1445.94	1518.14	1441.29	10.7006	10.7233	10.7078	10.6847	10.6018	10.5489	10.5934	10.546
AATK	11.3497	1.48057	0.503803	2.93879	0.003295	0.00594553	OK	5.98837	16.7111	5.17661	6.82804	2.60594	9.51476	13.138	12.8398	25.9243	14.7704	3.31162	3.35077	3.24957	3.40794	3.47924	3.47374	3.69324	3.50907
ABALON	134.875	0.576342	0.169311	3.40403	0.000663983	0.00128749	OK	108.287	161.463	81.5198	124.618	142.068	85.2127	153.708	190.056	147.216	154.601	6.70796	6.99896	7.09624	6.73706	7.15578	7.32319	7.12286	7.16005
ABAT	355.744	-0.322974	0.0828842	-3.89668	9.75196e-05	0.000202912	OK	395.399	316.09	403.452	391.389	382.293	404.23	339.542	285.863	318.446	320.74	8.58051	8.55381	8.53345	8.58216	8.43154	8.28792	8.37741	8.38352
ABCA1	2637.69	1.67215	0.0358196	46.6825	0	0	OK	1259.98	4015.4	1293.5	1319.19	1187.58	1241.84	3981.3	4101.32	3972.64	4004.15	10.6504	10.6675	10.5776	10.6156	11.6963	11.7259	11.6941	11.7019
ABCA10	11.2355	-0.152763	0.477253	-0.320089	0.748901	0.802327	OK	11.8298	10.6412	8.51978	15.6447	6.58789	16.6396	8.39316	15.3499	9.15465	9.59425	3.41991	3.55448	3.37938	3.57294	3.41804	3.54951	3.4332	3.44215
ABCA11P	137.831	0.0973141	0.145938	0.66682	0.504887	0.585097	OK	133.184	142.478	118.951	115.999	127.371	170.24	129.694	147.81	156.655	135.929	6.995	6.97759	7.04444	7.26447	7.05784	7.15504	7.19938	7.09234
ABCA12	2.68749	-0.303877	0.916211	-0.331667	0.740141	0.795093	OK	2.96948	2.4055	2.57722	3.27297	1.73899	4.36581	1.12573	2.21353	3.87989	2.32579	1.41997	1.43589	1.39984	1.46138	1.3863	1.41169	1.44994	1.41435
ABCA13	20.4482	7.89441	1.05873	7.45648	8.88672e-14	2.89432e-13	OK	0.171163	40.7252	0	0	0	0	37.6747	40.0047	45.1277	40.7784	3.60201	3.61057	3.60252	3.6052	4.35916	4.39152	4.45774	4.40012
ABCA17P	2.77155	-1.30643	0.987994	-1.3223	0.186067	0.250455	OK	3.94717	1.59592	6.31055	3.03022	4.55905	1.86758	1.06171	3.13415	0	2.2091	1.53368	1.46053	1.49545	1.43322	1.41453	1.46286	1.38867	1.44168
ABCA2	4669.39	0.911545	0.0274619	33.1931	1.35543e-241	3.30686e-240	OK	3241.44	6097.34	3290	3242.05	3263.25	3170.01	6320.28	6129.8	6028.98	5910.75	11.8438	11.8306	11.8365	11.8104	12.4585	12.4287	12.4125	12.3933
ABCA3	53.0631	1.92931	0.244282	7.8979	2.83644e-15	9.73198e-15	OK	22.0695	84.0568	18.7543	30.0739	13.4874	26.4289	77.8647	76.6668	85.4339	95.7953	5.15051	5.33647	5.05159	5.28022	5.86135	5.85136	5.92407	6.00254
ABCA4	13.5806	1.03905	0.454526	2.286	0.0222542	0.035999	OK	8.89113	18.2701	10.8002	8.06558	10.0434	6.52793	12.7617	13.5947	14.6934	32.1582	3.66167	3.60612	3.64634	3.57149	3.70058	3.71626	3.73656	4.00931
ABCA5	363.226	0.0201828	0.0855008	0.236054	0.813391	0.85669	OK	360.686	365.767	353.515	330.576	396.501	361.531	353.39	341.11	374.094	395.095	8.48063	8.42387	8.57961	8.49982	8.48036	8.45028	8.52919	8.57644
ABCA6	702.523	0.735008	0.0594761	12.358	4.40785e-35	2.4142e-34	OK	527.339	877.706	544.659	535.144	530.939	498.909	843.399	883.291	877.178	906.66	9.21616	9.20113	9.19409	9.14065	9.60856	9.65153	9.64507	9.67584
ABCA7	222.015	-0.474922	0.109622	-4.33237	1.47512e-05	3.2717e-05	OK	258.231	185.799	288.75	232.084	273.857	237.736	190.288	196.177	181.583	175.645	8.00639	7.82297	7.96123	7.84279	7.66416	7.688	7.62774	7.60246
ABCA8	1286.38	-0.295918	0.0512277	-5.77652	7.62626e-09	2.04396e-08	OK	1417.85	1154.91	1404.15	1386.72	1366.45	1512.93	1081.52	1136.08	1149.62	1253.59	10.4074	10.3957	10.3821	10.4769	10.169	10.2131	10.2238	10.3026
ABCA9	969.639	1.1314	0.0546426	20.7054	3.09611e-95	3.38854e-94	OK	607.789	1331.49	659.429	595.909	566.376	609.053	1311.58	1380.6	1312.95	1321.22	9.54233	9.45558	9.41212	9.47387	10.1706	10.2199	10.1717	10.1776
ABCA9-AS1	0	NaN	NaN	NaN	NaN	NaN	Low	NaN	NaN	0	0	0	0	0	0	0	0	0	0	0	0	0	0	0	0
ABCB1	2.05958	1.28998	1.17135	1.10128	0.270773	0.345083	OK	1.19561	2.92356	1.83209	2.0415	0.92367	0	3.15812	0	3.09046	5.43081	1.00371	1.00874	0.981509	0.958459	1.03462	0.959362	1.03316	1.08458
ABCB10	1217.82	-0.137798	0.0445838	-3.09076	0.00199647	0.00368987	OK	1275.94	1159.71	1315.41	1262.11	1237.15	1288.9	1178.53	1161.44	1153.31	1145.72	10.3207	10.2824	10.264	10.3018	10.2194	10.2061	10.1997	10.1937
ABCB11	3.03696	-1.18095	0.931033	-1.26843	0.204646	0.272159	OK	4.21488	1.85903	8.20008	3.0537	3.6944	1.86078	2.11768	1.03995	1.03911	3.28995	1.69545	1.58135	1.59637	1.55277	1.55942	1.53336	1.53333	1.58675
ABCB4	5.91446	2.19697	0.731708	3.00252	0.00267757	0.00488317	OK	2.11793	9.71099	0.92243	2.0625	4.50232	0.943117	8.30949	14.2495	6.31675	10.0096	2.38938	2.41853	2.47398	2.39026	2.55542	2.66781	2.51396	2.58837
ABCB5	0.13119	0.916503	3.53381	0.259353	0.795363	NaN	Low	0.0908663	0.171513	0	0	0	0	0	1.04952	0	0	-2.08332	-2.0829	-2.0833	-2.08316	-2.08267	-2.07536	-2.08273	-2.08254
ABCB6	1002.97	0.24961	0.052282	4.7743	1.8033e-06	4.25548e-06	OK	916.423	1089.52	939.695	857.786	965.808	901.305	1069.64	1135.43	1096.56	1057.57	9.90881	9.82722	9.93365	9.87128	10.027	10.0821	10.0499	10.0166
ABCB7	476.862	-0.208198	0.0768036	-2.71079	0.00671233	0.0116572	OK	511.211	442.513	513.443	530.677	467.393	533.459	466.298	458.946	393.517	451.164	8.96074	8.99012	8.87779	8.99485	8.87576	8.86188	8.72955	8.84701
ABCB8	1348.46	-0.572094	0.0432579	-13.2252	6.27716e-40	3.73026e-39	OK	1612.37	1084.55	1625.06	1630.91	1638.15	1554.74	1086.31	1066.64	1072	1113.88	10.5629	10.5662	10.5705	10.5211	10.1917	10.1753	10.1798	10.2142
ABCB9	376.76	-0.355085	0.0850161	-4.17668	2.95799e-05	6.41776e-05	OK	422.893	330.628	459.208	403.199	399.475	429.825	354.487	350.957	303.386	313.547	8.72676	8.61189	8.60388	8.66807	8.50089	8.49235	8.37031	8.39775
ABCC1	8582.98	-0.466958	0.0213604	-21.8609	6.11667e-106	7.26747e-105	OK	9960	7205.95	9953.6	10049.2	10031.7	9805.47	7237.11	7357.52	6970.63	7258.59	13.2028	13.2119	13.2103	13.1883	12.9021	12.9173	12.8675	12.9048
ABCC10	1434.12	-0.0748264	0.0539772	-1.38626	0.165668	0.226099	OK	1471.31	1396.94	1552.18	1444.01	1587.03	1300.8	1397.78	1426.64	1398.69	1365.86	10.5585	10.4915	10.5792	10.3957	10.4615	10.4803	10.4621	10.4403
ABCC11	2.74467	-0.340205	0.984671	-0.345501	0.729718	0.786919	OK	3.06679	2.42255	1.80132	3.02634	1.82578	5.59549	0	3.13145	1.04664	5.53032	1.41061	1.43963	1.41124	1.49748	1.36775	1.442	1.39308	1.49453
ABCC12	0.505428	0.1654	2.19634	0.075307	0.93997	0.953094	OK	0.476487	0.534369	0	1.01376	0	0.934745	0	1.04616	1.04876	0	-0.992973	-0.968007	-0.99296	-0.969779	-0.992009	-0.967498	-0.967467	-0.991566
ABCC13	0	NaN	NaN	NaN	NaN	NaN	Low	NaN	NaN	0	0	0	0	0	0	0	0	0	0	0	0	0	0	0	0
ABCC2	166.537	-2.4321	0.145583	-16.7059	1.18664e-62	9.49366e-62	OK	281.005	52.069	265.436	275.768	285.221	297.797	52.9661	44.6889	65.4778	44.9403	7.62904	7.66168	7.69305	7.73181	6.44544	6.35392	6.56777	6.35973
ABCC3	918.716	-0.0756126	0.0519711	-1.4549	0.145698	0.201874	OK	942.786	894.646	943.085	935.071	991.464	901.624	890.577	900.242	912.504	875.163	9.86705	9.85924	9.91289	9.82609	9.81493	9.82471	9.837	9.79917
ABCC4	2240.27	-1.2336	0.0367038	-33.6097	1.21107e-247	3.02558e-246	OK	3143.68	1336.86	3104.84	3161.3	3082.14	3227.2	1324.14	1313.58	1403.17	1305.81	11.4036	11.4211	11.3964	11.4414	10.6131	10.606	10.6639	10.601
ABCC5	964.556	-0.249943	0.0523506	-4.77441	1.80233e-06	4.25372e-06	OK	1047.9	881.211	1041.4	1091.87	1054.32	1005.46	853.239	885.735	933.894	850.531	9.98204	10.0256	9.99339	9.94976	9.80114	9.83459	9.88239	9.79837
ABCC5-AS1	0	NaN	NaN	NaN	NaN	NaN	Low	NaN	NaN	0	0	0	0	0	0	0	0	0	0	0	0	0	0	0	0
ABCC6	7.24746	1.07772	1.31351	0.82049	0.411937	0.494932	OK	4.6597	9.83523	1.70436	17.2597	0.466732	0.976773	21.7786	1.00754	10.1642	4.62184	2.33831	2.6725	2.29681	2.3153	2.75972	2.31684	2.5285	2.43236
ABCC6P1	0.263192	1.63174	3.3828	0.482365	0.629546	NaN	Low	0.128422	0.397963	0	0	0	0	0	0	2.10554	0	-1.72562	-1.72483	-1.72557	-1.72532	-1.72438	-1.72452	-1.69633	-1.72413
ABCC6P2	2.2164	-1.2006	1.07931	-1.11238	0.265976	0.340015	OK	3.08886	1.34394	1.81707	4.06047	2.74478	3.7119	1.05991	1.04202	0	3.29504	1.12569	1.1774	1.14773	1.17004	1.1079	1.1074	1.08205	1.15985
ABCC8	0	NaN	NaN	NaN	NaN	NaN	Low	NaN	NaN	0	0	0	0	0	0	0	0	0	0	0	0	0	0	0	0
ABCC9	1561.07	-0.89507	0.0441938	-20.2533	3.32209e-91	3.52669e-90	OK	2030.36	1091.77	2027.25	2060.06	1921.05	2114.05	1140.8	1081.95	1090.59	1052.78	10.8341	10.8494	10.7826	10.8745	10.3016	10.2546	10.2616	10.2307
ABCD1	1687.83	0.450098	0.0431388	10.4337	1.73938e-25	7.82867e-25	OK	1426.65	1949	1442.44	1372.72	1493.45	1396.74	2042.25	1899.89	1997.74	1857.37	10.5709	10.5261	10.6026	10.5418	10.8943	10.8259	10.8734	10.8046
ABCD2	1.45969	-2.20274	1.52639	-1.44311	0.14899	0.205797	OK	2.39839	0.520989	0	2.10971	2.84989	4.65438	0	0	1.00844	1.0551	0.482736	0.534179	0.551755	0.592676	0.483715	0.483602	0.50808	0.509272
ABCD3	2070.32	-0.323409	0.0369694	-8.74801	2.17152e-18	8.18998e-18	OK	2301.4	1839.23	2361.34	2347.52	2190.98	2307.14	1887.34	1838.63	1813.33	1816.28	11.136	11.1304	11.0656	11.1141	10.9272	10.9033	10.8907	10.8922
ABCD4	617.574	0.1259	0.063778	1.97403	0.0483781	0.0742636	OK	590.644	644.504	622.307	574.967	604.672	560.524	656.308	664.321	648.961	608.533	9.27652	9.20628	9.25087	9.18386	9.32422	9.33515	9.3141	9.25656
ABCE1	4237.49	-0.0718301	0.0262908	-2.73214	0.0062924	0.0109729	OK	4342.96	4132.02	4382.81	4250.6	4319.64	4416.99	4117.94	4040.69	4212.42	4158.85	12.0805	12.0517	12.0669	12.0879	12.022	12.0043	12.0432	12.0312
ABCF1	4392.34	0.134785	0.026916	5.00761	5.51099e-07	1.33756e-06	OK	4187.31	4597.37	4141.33	4324.77	4202.87	4081.99	4615.54	4655.82	4481.71	4634.69	12.0451	12.0857	12.0589	12.0317	12.1469	12.1551	12.1192	12.1508
ABCF2	3712.26	-0.17161	0.0350494	-4.89624	9.76891e-07	2.34246e-06	OK	3932.78	3491.73	4043.51	3658.27	3866.35	4162.13	3455.79	3493.58	3507.9	3510.52	11.9376	11.8433	11.8953	11.965	11.7902	11.8003	11.8041	11.8048
ABCF3	2249.01	-0.309012	0.0358277	-8.62494	6.41286e-18	2.38267e-17	OK	2488.96	2009.07	2587.32	2380.73	2511.53	2473.83	2014.35	1992.96	1978.79	2052.61	11.264	11.1857	11.236	11.2217	11.0306	11.0208	11.0143	11.0479
ABCG1	3.99224	4.7663	1.20663	3.95009	7.81222e-05	0.000163982	OK	0.282993	7.7015	0	1.01472	0	0	6.40594	10.514	6.31823	7.68506	1.81154	1.83975	1.81164	1.81219	1.96726	2.05349	1.96546	1.99454
ABCG2	21.3997	0.283831	0.359512	0.78949	0.429826	0.513036	OK	19.3014	23.498	15.7594	19.961	16.403	25.0006	18.1395	14.3143	36.3917	25.2283	4.30269	4.37552	4.31363	4.45585	4.34566	4.27761	4.61167	4.458
ABCG4	9.19531	-0.108713	0.490966	-0.221427	0.82476	0.866549	OK	9.5416	8.84903	10.168	11.6319	8.68744	7.71417	7.67487	7.56485	10.2034	9.91787	3.21783	3.24606	3.18793	3.16802	3.16774	3.16542	3.21828	3.21252
ABCG5	0.25117	-1.30477	3.4484	-0.37837	0.705156	NaN	Low	0.357592	0.144748	0	2.00936	0	0	0	0	0	0	-1.72544	-1.69768	-1.7254	-1.72515	-1.72426	-1.72439	-1.72437	-1.72402
ABCG8	0.1386	0.916503	3.53381	0.259353	0.795363	NaN	Low	0.0959988	0.181201	0	0	0	0	0	0	0	1.1088	-2.08339	-2.08295	-2.08337	-2.08323	-2.08271	-2.08278	-2.08277	-2.07479
ABHD1	0.750399	0.236457	1.88406	0.125504	0.900124	0.926393	OK	0.689042	0.811757	1.79725	0	0	0.932506	0	1.04963	0	2.22381	-0.408667	-0.452782	-0.453086	-0.429781	-0.452592	-0.427048	-0.452641	-0.399611
ABHD10	1057.33	-0.297284	0.0486658	-6.10867	1.00463e-09	2.80031e-09	OK	1165.88	948.772	1116.83	1184.07	1149.37	1213.56	933.016	961.233	961.703	938.819	10.094	10.1479	10.1205	10.1708	9.93048	9.95719	9.95763	9.93604
ABHD11	366.731	-0.609106	0.0869572	-7.00466	2.47587e-12	7.67798e-12	OK	443.018	290.444	442.276	469.966	454.153	405.681	324.836	284.531	262.69	289.718	8.67144	8.72532	8.69502	8.59495	8.40392	8.29383	8.22904	8.30886
ABHD11-AS1	6.24506	-0.79173	0.623451	-1.26992	0.204114	0.271491	OK	7.91691	4.57321	6.26361	7.03111	8.96771	9.36578	2.14499	6.34686	3.13401	6.70643	2.63215	2.64834	2.68876	2.69643	2.54075	2.63387	2.56321	2.64135
ABHD12	2741.27	0.308614	0.0334032	9.23906	2.48671e-20	9.85688e-20	OK	2449.19	3033.36	2334.2	2436.49	2535.2	2491.38	3016.04	3107.73	2985.67	3023.47	11.2696	11.3088	11.3453	11.3292	11.5077	11.536	11.4982	11.51
ABHD12B	3.60715	-0.360408	0.84015	-0.428981	0.667937	0.732651	OK	4.05538	3.15892	1.83032	6.12908	3.69695	4.63278	2.11918	7.28415	2.07039	1.09437	1.78873	1.8859	1.83267	1.85385	1.79641	1.90983	1.79514	1.77243
ABHD13	886.61	0.421492	0.0593249	7.1048	1.20497e-12	3.77614e-12	OK	758.009	1015.21	715.629	834.115	714.541	769.475	956.59	1037.98	1056.79	1007.76	9.59491	9.73146	9.59353	9.65908	9.85623	9.9318	9.94854	9.90434
ABHD14A	460.332	-0.611038	0.0736834	-8.29274	1.10664e-16	3.9571e-16	OK	556.385	364.279	537.801	540.256	559.029	588.185	349.953	374.861	348.662	383.91	8.97436	8.97827	9.00933	9.05547	8.60118	8.65887	8.59804	8.67921
ABHD14A-ACY1	26.3183	-2.4991	1.57267	-1.58908	0.112043	0.159392	OK	44.7253	7.91131	15.1974	100.439	56.7167	6.57891	0	8.41951	23.1946	0	4.19468	5.21701	4.82389	3.99193	3.81334	4.0435	4.3507	3.81698
ABHD14B	2079.93	-0.256126	0.0354525	-7.22449	5.02977e-13	1.59679e-12	OK	2264.08	1895.79	2262.98	2318.45	2210.66	2264.96	1855.94	1937.44	1862.16	1926.87	11.0994	11.1221	11.0775	11.1002	10.9154	10.9548	10.9185	10.9498
ABHD15	931.566	0.437875	0.0531141	8.24404	1.66486e-16	5.91812e-16	OK	791.271	1071.86	769.743	769.915	818.26	806.72	1132.22	1071.12	1017.5	1067.05	9.68636	9.68669	9.74081	9.72815	10.0383	9.98653	9.93895	9.98294
ABHD16A	904.376	-0.172352	0.0544815	-3.16349	0.0015589	0.00291189	OK	958.333	850.42	940.239	990.079	976.851	927.192	818.9	874.18	901.413	806.156	9.85515	9.90247	9.89016	9.84237	9.73014	9.78887	9.81668	9.71619
ABHD16B	323.302	-0.0187383	0.0836101	-0.224116	0.822667	0.864613	OK	325.402	321.203	328.728	331.042	315.367	326.601	323.513	331.054	305.289	324.826	8.35075	8.3567	8.31551	8.34521	8.33713	8.35669	8.28833	8.34056
ABHD17A	4821.77	-0.230451	0.0266948	-8.63281	5.98611e-18	2.22676e-17	OK	5206.06	4437.48	5259.95	5157.06	5378.08	5026.38	4414.21	4514.06	4432.17	4392.26	12.3161	12.2973	12.3371	12.273	12.1514	12.1721	12.1551	12.1467
ABHD17B	706.582	0.226217	0.0637008	3.55124	0.000383428	0.000761289	OK	651.298	761.865	709.822	621.562	661.375	611.667	752.723	742.489	738.389	814.627	9.46682	9.34876	9.40352	9.33458	9.51983	9.50744	9.50241	9.59167
ABHD17C	851.218	-0.538789	0.0546823	-9.85308	6.64734e-23	2.82493e-22	OK	1008.34	694.092	990.069	965.934	1016.23	1060.52	684.178	698.16	679.623	715.03	9.8643	9.84132	9.88857	9.9284	9.53012	9.54789	9.52422	9.56903
ABHD18	217.74	-0.0790578	0.109729	-0.720482	0.471228	0.553845	OK	223.705	211.776	220.512	237.649	235.886	200.826	218.052	207.456	185.577	235.967	7.77504	7.83594	7.83	7.70009	7.76596	7.72601	7.63854	7.83009
ABHD2	5321.08	0.288686	0.0247963	11.6423	2.51196e-31	1.27656e-30	OK	4790.47	5851.69	4756.48	4882.44	4700.38	4824.29	5708.7	5985.78	5795.11	5915.48	12.2705	12.2948	12.2596	12.2837	12.4417	12.4867	12.4559	12.4754
ABHD3	149.396	0.0655216	0.123168	0.531971	0.594746	0.668091	OK	146.004	152.787	137.79	152.469	155.391	138.545	159.157	147.147	154.462	150.205	7.16183	7.23776	7.25227	7.16591	7.27049	7.21094	7.24766	7.22643
ABHD4	3771.37	0.433567	0.0274714	15.7825	4.10708e-56	3.06225e-55	OK	3208.9	4333.84	3126.61	3295.19	3220.52	3194.86	4289.48	4324.76	4312.35	4407.2	11.7018	11.7502	11.729	11.7217	11.9978	12.0056	12.0028	12.0236
ABHD5	1302.24	0.369899	0.0509739	7.25664	3.96823e-13	1.26515e-12	OK	1136.2	1468.27	1139.06	1162.94	1023.33	1222.06	1484.35	1474	1425.97	1486.19	10.2203	10.2392	10.1241	10.2843	10.4643	10.4578	10.4268	10.4655
ABHD6	331.843	1.55126	0.0914275	16.9671	1.43823e-64	1.17575e-63	OK	168.845	494.84	176.768	169.697	148.728	180.455	488.973	522.943	475.278	491.902	7.79563	7.76628	7.66755	7.81175	8.65548	8.71771	8.62941	8.66072
ABHD8	847.184	1.22601	0.0570915	21.4745	2.69439e-102	3.11634e-101	OK	507.417	1186.95	502.623	502.415	535.312	488.916	1226.42	1212.76	1191.42	1117.61	9.22661	9.22675	9.28005	9.20376	10.034	10.0233	10.0062	9.9451
ABI1	3024.92	0.124212	0.0315814	3.93309	8.38619e-05	0.00017541	OK	2894.78	3155.06	2923	2821.34	2815.35	3018.33	3138.18	3165.59	3208.53	3109.04	11.5302	11.4973	11.4953	11.5601	11.5966	11.6048	11.6175	11.5879
ABI2	2238.6	0.139974	0.0376982	3.71303	0.000204794	0.000415104	OK	2130.09	2347.11	2061.78	2251.57	2055.38	2153.19	2386.99	2317.24	2279.1	2403.55	11.0514	11.133	11.0486	11.0915	11.1877	11.1599	11.1444	11.1942
ABI3	78.658	-0.419822	0.179752	-2.33556	0.019514	0.0318691	OK	90.0226	67.2934	106.225	87.5922	73.9422	92.3906	69.8827	75.0663	63.6505	60.5136	6.49298	6.35966	6.25005	6.39572	6.21554	6.2598	6.15944	6.13054
ABI3BP	25200.7	1.76331	0.0158126	111.513	0	0	OK	11468.5	38932.9	11612.4	11399.4	11310.2	11549.8	38793.8	38366	39216	39358.2	13.8349	13.8189	13.8121	13.8302	14.9711	14.96	14.982	14.9856
ABL1	11008.8	0.323983	0.0178624	18.1377	1.60542e-73	1.44203e-72	OK	9777.87	12239.8	9666.38	9769.38	9873.01	9802.86	12403.6	12242.8	12098.5	12214	13.302	13.3118	13.3216	13.3149	13.5369	13.5245	13.5132	13.5222
ABL2	3992.79	0.807607	0.033466	24.1321	1.14982e-128	1.60179e-127	OK	2903.53	5082.06	2885.18	3114.37	2722.18	2897.29	5156.91	5040.61	5116.43	5009.39	11.646	11.7154	11.5937	11.6498	12.1908	12.1687	12.1832	12.1627
ABLIM1	888.395	1.1621	0.0600277	19.3594	1.69826e-83	1.67829e-82	OK	548.759	1228.03	566.03	575.275	475.742	579.131	1233.28	1248.9	1214.89	1213.91	9.35905	9.37321	9.21294	9.37871	10.0664	10.0785	10.052	10.0512
ABLIM2	11.8355	1.99336	0.529593	3.76394	0.000167254	0.000341265	OK	4.75167	18.9194	2.02239	6.37422	5.73219	4.92719	19.3131	8.77127	27.1518	20.392	3.26843	3.37233	3.35614	3.33806	3.62121	3.42351	3.75162	3.6413
ABLIM3	2074.14	-0.107602	0.0381389	-2.82132	0.00478265	0.00846255	OK	2151.46	1996.83	2034.06	2233.15	2181.58	2158.33	2037.77	1929.99	2001.74	2016.55	10.9997	11.0868	11.065	11.0549	11.0014	10.9511	10.9848	10.9917
ABO	0	NaN	NaN	NaN	NaN	NaN	Low	NaN	NaN	0	0	0	0	0	0	0	0	0	0	0	0	0	0	0	0
ABR	5752.04	0.388108	0.0259285	14.9684	1.18158e-50	8.28562e-50	OK	4982.97	6521.1	4992.99	4986.2	5109.37	4843.67	6368.79	6743.15	6574.95	6397.17	12.354	12.3528	12.3752	12.3262	12.5822	12.6365	12.6125	12.5864
ABRA	0	NaN	NaN	NaN	NaN	NaN	Low	NaN	NaN	0	0	0	0	0	0	0	0	0	0	0	0	0	0	0	0
ABRACL	519.168	-0.276632	0.0754439	-3.66673	0.000245674	0.000495607	OK	568.791	469.546	541.356	591.414	560.58	581.506	458.151	473.711	417.645	528.983	9.05411	9.13328	9.08527	9.1182	8.9077	8.93664	8.82827	9.03355
ABRAXAS1	439.487	-0.865802	0.0773918	-11.1873	4.70768e-29	2.28755e-28	OK	567.541	311.433	581.899	592.675	550.788	545.185	309.265	340.18	287.484	308.42	9.01045	9.02701	8.96029	8.95105	8.45999	8.53883	8.40035	8.4578
ABRAXAS2	1022.3	-0.0162566	0.052803	-0.307873	0.758179	0.809782	OK	1028.06	1016.54	1065.62	1074.4	1021.92	951.408	969.432	1034.27	1046.75	1014.6	10.0353	10.0428	9.9969	9.93191	9.94893	10.0079	10.0189	9.99034
ABT1	983.04	-0.0394635	0.0538807	-0.732423	0.463911	0.546857	OK	996.484	969.596	1017.19	1037.89	976.015	954.826	1024.7	929.713	917.094	1006.9	9.97193	9.99039	9.93413	9.91415	9.97864	9.89002	9.87768	9.96258
ABTB1	680.583	0.26852	0.0583689	4.60039	4.21701e-06	9.71285e-06	OK	617.429	743.738	614.855	615.576	632.684	606.417	713.872	754.368	755.704	751.191	9.31807	9.31919	9.34335	9.30596	9.4515	9.50149	9.50309	9.49761
ABTB2	1412.83	0.606096	0.0442287	13.7037	9.64979e-43	5.97318e-42	OK	1120.34	1705.31	1069.78	1170.36	1129.3	1113.89	1698.36	1756.19	1730.99	1633.74	10.2018	10.2824	10.2502	10.238	10.6267	10.6585	10.6447	10.59
ACAA1	1683.73	-0.624087	0.0391944	-15.9229	4.39804e-57	3.31614e-56	OK	2042.33	1325.13	2031.15	1981.33	2099.46	2056.73	1353.69	1321.38	1310.11	1315.98	10.8835	10.8599	10.9151	10.8954	10.5074	10.4856	10.478	10.482
ACAA2	3528.11	0.17683	0.0316443	5.58806	2.2962e-08	6.00556e-08	OK	3312.16	3744.06	3231.17	3280.61	3228.48	3508.83	3659.83	3801.78	3773.73	3740.44	11.7018	11.7159	11.701	11.7786	11.8181	11.854	11.847	11.8387
ACACA	3399.86	-1.05843	0.0323697	-32.6982	1.65776e-234	3.97205e-233	OK	4593.92	2205.79	4666.3	4645.68	4503.12	4561.3	2127.62	2342.44	2150.75	2201.64	12.0067	12.0023	11.972	11.9845	11.2735	11.3591	11.283	11.3038
ACACB	129.755	-1.35087	0.157811	-8.56006	1.1281e-17	4.15812e-17	OK	186.422	73.0878	146.768	211.842	195.612	191.724	79.698	81.6166	59.8297	70.9494	7.05792	7.35277	7.28759	7.2708	6.62605	6.64108	6.45242	6.55433
ACAD10	536.527	-0.548643	0.0683339	-8.02886	9.83823e-16	3.41179e-15	OK	637.333	435.721	668.368	611.29	637.379	631.696	404.303	442.775	448.007	448.401	9.25737	9.17582	9.21393	9.20573	8.81407	8.89137	8.90146	8.90232
ACAD11	651.281	0.0624468	0.0649497	0.961464	0.336319	0.415893	OK	637.188	665.374	604.594	616.962	641.017	685.463	686.312	617.239	660.74	697.922	9.28026	9.29825	9.33228	9.3925	9.39356	9.29866	9.35942	9.40868
ACAD8	534.047	-0.0580897	0.0659226	-0.88118	0.37822	0.460057	OK	544.797	523.297	532.976	539.812	552.818	553.713	529.441	508.824	547.845	506.946	9.05881	9.07009	9.09126	9.09269	9.05294	9.01798	9.08319	9.01478
ACAD9	1537.52	-0.0937569	0.0430616	-2.17727	0.0294602	0.0467199	OK	1587.46	1487.58	1525.26	1647.69	1543.79	1635.15	1517.36	1474.99	1528.45	1427.45	10.5785	10.6502	10.5897	10.6431	10.5737	10.5477	10.5805	10.5177
ACADL	2.85539	-0.780586	0.92275	-0.845935	0.397589	0.480621	OK	3.60955	2.10123	4.64648	5.15487	1.8588	2.79807	4.2165	2.06319	1.02589	1.07933	1.54105	1.55154	1.47654	1.49882	1.53085	1.48172	1.45695	1.45859
ACADM	1177	0.168026	0.0481587	3.48902	0.000484801	0.000952472	OK	1108.54	1245.47	1123.18	1085.23	1077.25	1147.71	1188.38	1248.8	1224.65	1320.82	10.157	10.1258	10.1191	10.1768	10.2087	10.2544	10.2364	10.3064
ACADS	360.084	-0.288885	0.0804732	-3.58983	0.000330894	0.000660624	OK	396.016	324.152	394.29	406.184	395.002	388.836	346.26	328.19	311.725	310.184	8.56813	8.59387	8.56969	8.55594	8.45623	8.41094	8.36803	8.36406
ACADSB	749.379	-0.102634	0.0590755	-1.73734	0.0823277	0.120806	OK	776.024	722.735	737.335	811.493	782.99	773.367	722.938	765.138	723.886	677.887	9.53432	9.6211	9.58863	9.57742	9.51663	9.56771	9.51779	9.45932
ACADVL	11988.5	0.107091	0.0215167	4.97713	6.45348e-07	1.56065e-06	OK	11543.7	12433.2	11758.1	11441.1	11816.4	11158	12636.6	12451.6	12497.7	12148.4	13.5307	13.505	13.5353	13.4815	13.5989	13.5849	13.5884	13.5615
ACAN	27499.3	-6.1344	0.0302066	-203.081	0	0	OK	54226.7	771.926	54283.2	54209.4	53993.5	54423.9	812.632	778.095	788.702	705.177	14.9811	14.9796	14.9752	14.9839	11.2768	11.253	11.2604	11.2016
ACAP1	23.3469	-0.029893	0.313536	-0.0953416	0.924044	0.943429	OK	23.5887	23.105	20.5093	28.0272	25.1481	20.7158	18.1724	24.1952	23.2254	26.7814	4.49581	4.61063	4.56882	4.4994	4.45839	4.55407	4.53927	4.59209
ACAP2	2651.18	0.0493197	0.040749	1.21033	0.226152	0.296572	OK	2605.87	2696.5	2475.43	2588.02	2549.68	2808.98	2674.82	2736.48	2557.66	2818.42	11.3082	11.3495	11.3356	11.4262	11.3803	11.4016	11.3385	11.4293
ACAP3	2190.42	-0.245111	0.0405291	-6.04777	1.46863e-09	4.06105e-09	OK	2376.04	2004.79	2427.63	2406.81	2461.51	2207.88	2030.24	2085.86	1977.39	1926	11.1915	11.1833	11.2045	11.1025	11.0248	11.0497	11.0005	10.9765
ACAT1	1575.48	-0.304703	0.0442055	-6.89288	5.46722e-12	1.67248e-11	OK	1741.24	1409.72	1649.72	1742.43	1724.41	1848.6	1399.37	1373.13	1472.87	1393.28	10.6616	10.7126	10.7029	10.768	10.5102	10.493	10.5568	10.5062
ACAT2	1059.4	-2.05069	0.0563402	-36.3984	4.51263e-290	1.3109e-288	OK	1706.82	411.973	1654.84	1642.97	1736.56	1792.74	408.558	410.008	418.977	410.524	10.3776	10.3703	10.4254	10.457	9.11597	9.11868	9.13598	9.12015
ACBD3	5318.72	-0.0320858	0.0251652	-1.27501	0.202306	0.269353	OK	5377.86	5259.58	5424.02	5373.32	5430.45	5284.3	5121	5450.94	5226.1	5239.63	12.3952	12.3864	12.3964	12.3707	12.3412	12.3999	12.3603	12.3627
ACBD3-AS1	2.69899	0.822396	1.02564	0.801834	0.422649	0.505533	OK	1.9499	3.44808	0	4.1334	3.7476	0	5.28674	2.08578	3.05694	3.28145	1.33807	1.43706	1.42876	1.33849	1.46224	1.39007	1.41269	1.41768
ACBD4	234.772	0.606311	0.11824	5.12779	2.93166e-07	7.24296e-07	OK	186.152	283.391	152.697	207.501	201.919	183.315	245.291	308.271	315.67	263.51	7.52483	7.76141	7.73946	7.66374	7.89713	8.09032	8.11066	7.95665
ACBD5	1431.59	0.232185	0.0425688	5.45434	4.91543e-08	1.2672e-07	OK	1316.64	1546.54	1296.34	1318.03	1294.84	1357.34	1537.89	1486.78	1607.19	1554.35	10.3909	10.406	10.3898	10.4328	10.5482	10.5168	10.5893	10.5581
ACBD6	1615.53	0.349824	0.0411828	8.49441	1.98934e-17	7.26312e-17	OK	1420.61	1810.44	1415.92	1352.13	1444.57	1468.96	1745.2	1834.55	1854.6	1808.29	10.5335	10.492	10.5516	10.5669	10.7261	10.7728	10.783	10.7593
ACBD7	42.9616	-1.41806	0.256012	-5.53902	3.04171e-08	7.90903e-08	OK	62.5252	23.3979	49.9844	63.6752	72.4771	63.9546	31.701	20.6857	20.6154	20.5992	5.4485	5.58777	5.67009	5.59201	5.22254	5.05591	5.05464	5.05597
ACBD7-DCLRE1CP1	0	NaN	NaN	NaN	NaN	NaN	Low	NaN	NaN	0	0	0	0	0	0	0	0	0	0	0	0	0	0	0	0
ACCS	192.349	-0.527921	0.12351	-4.27431	1.91728e-05	4.22587e-05	OK	227.154	157.544	226.425	191.688	245.727	244.168	177.358	151.744	133.122	168.561	7.70914	7.57423	7.77714	7.77171	7.51325	7.39431	7.29828	7.47408
ACCSL	0.860078	-0.248169	1.80251	-0.13768	0.890493	0.919091	OK	0.93387	0.786285	0	1.00839	2.74224	0	0	1.04268	2.08732	0	-0.259081	-0.23399	-0.192473	-0.258945	-0.258496	-0.233187	-0.208474	-0.258369
ACD	585.071	-0.456635	0.0797763	-5.72394	1.04082e-08	2.77055e-08	OK	676.897	493.244	613.113	755.748	724.64	614.287	514.18	486.362	450.675	521.561	9.22715	9.41611	9.37815	9.22884	9.07181	9.02394	8.95961	9.08422
ACE	1016.13	-1.16933	0.0570141	-20.5095	1.76989e-93	1.91138e-92	OK	1406.78	625.49	1470.32	1349.56	1433.37	1372.93	691.608	578.882	615.765	616.625	10.3018	10.2192	10.2772	10.2358	9.60795	9.45571	9.50801	9.5094
ACE2	0	NaN	NaN	NaN	NaN	NaN	Low	NaN	NaN	0	0	0	0	0	0	0	0	0	0	0	0	0	0	0	0
ACER1	0.259264	0.189572	3.06239	0.0619033	0.95064	NaN	Low	0.242255	0.276274	0	1.01251	0	0	1.06161	0	0	0	-1.72556	-1.71083	-1.72552	-1.72527	-1.7105	-1.72448	-1.72445	-1.72409
ACER2	35.7917	1.16211	0.263657	4.40765	1.045e-05	2.34157e-05	OK	22.1084	49.4751	17.2671	19.3057	25.7646	26.0684	48.7616	53.1489	52.0415	43.9763	4.83874	4.87691	4.97875	4.98351	5.27581	5.32345	5.31172	5.22101
ACER3	1080.61	-0.839554	0.0558537	-15.0313	4.57853e-51	3.23362e-50	OK	1386.45	774.772	1337.8	1427.04	1331.04	1450.11	741.684	841.188	716.612	799.426	10.2576	10.3188	10.2528	10.3343	9.72166	9.83203	9.69183	9.78716
ACHE	6.30077	0.944969	0.735606	1.28461	0.198927	0.265439	OK	4.308	8.29354	5.8173	2.06872	9.23353	0	4.16233	12.3629	4.50442	12.257	2.59517	2.50848	2.66874	2.45426	2.55807	2.72938	2.56633	2.72606
ACIN1	5668.24	-0.442456	0.0257719	-17.1681	4.59953e-66	3.82518e-65	OK	6530.68	4805.8	6577.95	6525.66	6602.95	6412.02	4733.35	4765.23	4690.27	5038.47	12.6051	12.5974	12.6087	12.5806	12.2955	12.3017	12.2871	12.3533
ACKR1	0.133735	0.916503	3.53381	0.259353	0.795363	NaN	Low	0.0926292	0.174841	0	0	0	0	1.06988	0	0	0	-2.08335	-2.08292	-2.08332	-2.08319	-2.07516	-2.08276	-2.08275	-2.08255
ACKR2	11.1567	-1.58849	0.515164	-3.08347	0.00204599	0.00377691	OK	16.7453	5.56811	27.0752	13.1346	14.6563	12.1042	5.31231	8.35676	4.18749	4.42675	3.70214	3.46721	3.49643	3.44778	3.30644	3.37218	3.28052	3.28723
ACKR3	804.432	1.8423	0.0595676	30.9278	5.04665e-210	1.07944e-208	OK	350.836	1258.03	355.789	363.222	351.864	332.906	1245.47	1224.87	1273.94	1287.4	8.85911	8.87658	8.85022	8.80616	9.98264	9.96644	10.0048	10.0149
ACKR4	420.644	-0.0948025	0.0767317	-1.23551	0.216643	0.286103	OK	434.46	406.828	422.572	446.329	419.058	450.39	405.206	426.008	424.486	371.104	8.71972	8.76746	8.71245	8.7755	8.68337	8.72676	8.72365	8.60829
ACLY	18274.6	-0.349063	0.0174607	-19.9914	6.54289e-89	6.80701e-88	OK	20474.6	16074.5	20633.4	20629.7	20692.2	19944.8	16177.9	16287.7	15958	15872.9	14.2698	14.2696	14.2725	14.2374	14.0401	14.0464	14.0274	14.0225
ACMSD	0	NaN	NaN	NaN	NaN	NaN	Low	NaN	NaN	0	0	0	0	0	0	0	0	0	0	0	0	0	0	0	0
ACO1	5031.97	0.232933	0.0255383	9.12093	7.44803e-20	2.90919e-19	OK	4626.62	5437.31	4652.26	4615.65	4569.69	4668.14	5309.16	5571.46	5314.43	5554.96	12.222	12.2147	12.2054	12.2252	12.346	12.3917	12.3469	12.3889
ACO2	3632.57	-0.0996934	0.030792	-3.23764	0.00120522	0.00227414	OK	3758.03	3507.11	3841.41	3829.46	3818.18	3543.12	3492.4	3476.32	3544.83	3514.85	11.879	11.876	11.8733	11.803	11.7896	11.7853	11.8035	11.7956
ACOD1	1.83545	3.60038	1.49134	2.41419	0.0157702	0.0261076	OK	0.279603	3.39129	0.908931	0	0	0	0	3.1378	7.31914	3.31772	0.778877	0.755841	0.75507	0.755325	0.756323	0.833797	0.927683	0.837703
ACOT1	417.035	-1.18627	0.0941791	-12.5959	2.22368e-36	1.24858e-35	OK	579.442	254.628	648.503	524.554	583.293	560.503	296.234	234.477	223.558	265.16	9.06607	8.86939	8.96722	8.93023	8.37321	8.18566	8.14869	8.28344
ACOT11	228.144	-0.942303	0.113809	-8.27968	1.23503e-16	4.41114e-16	OK	300.11	156.178	278.561	299.82	310.366	312.308	187.279	153.13	156.825	126.862	7.97361	8.03632	8.0667	8.072	7.6483	7.49473	7.51252	7.35995
ACOT12	2.295	-2.92857	1.33821	-2.18843	0.0286386	0.0455492	OK	4.05712	0.532879	0.908143	6.09151	4.5996	4.63025	0	0	1.03581	1.09466	1.13085	1.24854	1.21723	1.21787	1.10961	1.10944	1.13457	1.13624
ACOT13	735.95	-0.0634877	0.0576977	-1.10035	0.271179	0.345464	OK	752.141	719.76	778.07	764.095	718.191	748.492	695.782	704.658	750.03	728.286	9.57353	9.55706	9.50117	9.53841	9.47283	9.48415	9.54025	9.51373
ACOT2	2101.53	-0.366494	0.0350689	-10.4507	1.45455e-25	6.55773e-25	OK	2367.03	1836.02	2347.41	2353.15	2403.71	2363.75	1791.6	1811.2	1900.02	1841.35	11.1373	11.1395	11.1596	11.1438	10.8871	10.8969	10.9405	10.9119
ACOT4	75.4394	2.2538	0.202395	11.1357	8.41121e-29	4.06502e-28	OK	26.1516	124.727	24.6426	29.7384	24.0799	26.3414	124.364	106.848	136.079	131.422	5.50652	5.59032	5.49796	5.53659	6.46042	6.34671	6.53058	6.50222
ACOT6	0.26534	1.63783	3.03598	0.539474	0.58956	NaN	Low	0.129057	0.401623	0	0	0	0	1.07357	0	1.04916	0	-1.72565	-1.72485	-1.7256	-1.72535	-1.71019	-1.72454	-1.71036	-1.72415
ACOT7	1852.27	-0.491618	0.0406339	-12.0987	1.07282e-33	5.70254e-33	OK	2164.85	1539.7	2180.24	2252.85	2195.49	2031.2	1575.51	1535.75	1548.08	1499.09	11.0018	11.0329	11.0084	10.9348	10.6996	10.6764	10.6837	10.6546
ACOT8	478.538	-0.0369281	0.0786922	-0.469272	0.638875	0.707357	OK	484.662	472.414	456.199	473.741	498.931	509.995	429.575	537.814	458.877	463.173	8.85958	8.89259	8.93822	8.95763	8.80771	9.00474	8.86475	8.87289
ACOT9	2378.91	0.151732	0.033016	4.5957	4.31291e-06	9.92765e-06	OK	2253.92	2503.89	2272.99	2239.77	2253.95	2248.64	2487.12	2449.54	2592.35	2486.9	11.173	11.1594	11.1653	11.1631	11.257	11.2428	11.2959	11.2569
ACOX1	1899.8	-0.413453	0.0386608	-10.6944	1.08153e-26	5.0073e-26	OK	2170.18	1629.42	2091.52	2161.28	2205.39	2221.94	1597.67	1656.76	1573.26	1690.6	10.977	11.0079	11.0271	11.0342	10.7277	10.7608	10.7138	10.7793
ACOX2	509.048	-0.204864	0.0687682	-2.97904	0.00289149	0.00524979	OK	545.13	472.966	570.329	547.291	540.449	522.136	448.486	468.946	481.168	493.582	9.0914	9.05447	9.04333	9.0127	8.87999	8.91848	8.94086	8.96315
ACOX3	1085.74	-0.423118	0.0541876	-7.80839	5.79244e-15	1.96582e-14	OK	1243.82	927.658	1291.27	1226.25	1314.74	1142.77	928.589	906.689	978.338	897.276	10.2395	10.1914	10.2562	10.1263	9.93803	9.91688	9.98466	9.90774
ACOXL	0.909551	1.53511	1.81678	0.844964	0.398131	0.481173	OK	0.466662	1.35244	0	0	0.900867	0.935185	0	2.09929	0	3.34106	-0.197526	-0.197137	-0.174839	-0.173994	-0.196907	-0.146252	-0.196966	-0.118155
ACOXL-AS1	0.229189	-1.24649	3.19774	-0.389803	0.696682	NaN	Low	0.322467	0.135911	0.911033	0	0	0.922481	0	0	0	0	-1.7126	-1.72441	-1.72507	-1.71252	-1.72402	-1.72414	-1.72412	-1.7238
ACP1	2655.21	0.178736	0.031695	5.63925	1.70793e-08	4.49839e-08	OK	2490.94	2819.47	2543.05	2460.32	2473.42	2485.43	2830.56	2774.25	2770.54	2904.08	11.3335	11.3029	11.3077	11.3122	11.4337	11.4148	11.4135	11.4578
ACP2	2142.45	0.507273	0.0362808	13.9818	2.01205e-44	1.27969e-43	OK	1769.63	2515.28	1785.34	1822.58	1738.95	1732.61	2482.73	2610.23	2436.81	2530.38	10.89	10.9089	10.8661	10.8628	11.1969	11.2446	11.1792	11.215
ACP4	0.382539	0.924117	2.4998	0.369677	0.711623	NaN	Low	0.264046	0.501032	0	0	0	0.929004	1.07438	0	1.05692	0	-1.36908	-1.36797	-1.36901	-1.34914	-1.34772	-1.36754	-1.34788	-1.367
ACP5	11.8786	-1.07763	0.51218	-2.104	0.0353782	0.0554713	OK	16.1195	7.63756	9.53696	11.049	18.8307	25.4926	4.85571	13.2777	8.18342	3.80227	3.48411	3.515	3.65881	3.76463	3.38836	3.55786	3.45704	3.36616
ACP6	81.2858	0.356664	0.17355	2.0551	0.0398694	0.0619173	OK	71.2889	91.2827	68.6262	73.3632	74.8824	68.1673	79.1401	89.3726	84.2756	112.459	6.23083	6.27254	6.28512	6.22669	6.32055	6.39993	6.36112	6.5584
ACP7	4.3476	3.05857	0.940678	3.25145	0.00114819	0.00217331	OK	0.931817	7.76338	0.89601	1.00506	1.80712	0	6.39847	8.40163	7.36949	8.90299	1.97315	1.97736	1.99648	1.95037	2.10377	2.14649	2.12477	2.15599
ACPP	5.84667	3.99399	1.00422	3.97719	6.97334e-05	0.000146891	OK	0.690546	11.0028	0	2.78358	0	0	10.4581	8.79035	15.2916	9.44976	2.29435	2.36771	2.2945	2.29529	2.53995	2.5049	2.63001	2.51919
ACR	2.42024	0.967478	0.997546	0.969858	0.332117	0.411294	OK	1.63783	3.20265	0.896817	2.01212	2.71756	0.936464	1.06623	5.24555	3.15008	3.3371	1.21835	1.24581	1.26249	1.21956	1.2234	1.31881	1.27226	1.27632
ACRBP	4.04949	-1.72153	0.866303	-1.98721	0.0468989	0.0721405	OK	6.21456	1.88442	6.30512	12.1151	3.64419	2.79739	1.063	2.0941	1.04809	3.32895	2.02439	2.14159	1.96365	1.94352	1.90217	1.92719	1.90163	1.95659
ACRV1	2.07431	-1.55227	1.13473	-1.36797	0.171321	0.232899	OK	3.09374	1.05488	5.06632	2.81835	2.71352	1.82027	1.03691	0	1.91345	1.22565	1.10681	1.05681	1.05445	1.03322	1.01467	0.989466	1.03548	1.01976
ACSBG1	21.5998	-0.138507	0.343546	-0.403168	0.686824	0.749856	OK	22.6358	20.5637	13.4843	28.2174	19.9812	29.037	17.0167	21.9884	23.093	19.9801	4.28227	4.52141	4.39583	4.53368	4.34691	4.42824	4.44542	4.3963
ACSBG2	0.87573	-0.205761	1.61806	-0.127165	0.898809	0.925329	OK	0.938074	0.813386	0	0.943731	1.86449	0.944303	1.07674	1.05694	0	1.11964	-0.221888	-0.198273	-0.175954	-0.198259	-0.195122	-0.195583	-0.221343	-0.194137
ACSF2	496.382	0.494491	0.068424	7.22686	4.94283e-13	1.56973e-12	OK	412.137	580.628	414.581	410.81	422.894	400.215	565.245	583.8	605.003	568.509	8.79172	8.78414	8.80874	8.76171	9.06401	9.09316	9.12553	9.06914
ACSF3	680.213	-0.279086	0.0603948	-4.62103	3.81839e-06	8.8251e-06	OK	745.802	614.625	733.927	783.674	751.568	714.813	629.473	622.553	623.473	582.225	9.47611	9.53567	9.49768	9.45218	9.33839	9.32861	9.32993	9.27004
ACSL1	1630.16	-0.317479	0.0418837	-7.58002	3.45501e-14	1.13953e-13	OK	1808.81	1451.52	1775.94	1774.14	1768.19	1916.57	1479.28	1474	1399.85	1453.35	10.7477	10.7467	10.7436	10.8191	10.5787	10.5754	10.5287	10.5626
ACSL3	4021.45	0.376769	0.0260993	14.436	3.07178e-47	2.05045e-46	OK	3499.3	4543.59	3513.07	3491.39	3478.38	3513.48	4541.61	4523.44	4461.42	4648.78	11.8441	11.8385	11.835	11.8442	12.0846	12.0808	12.0677	12.1067
ACSL4	6686.31	0.239942	0.0230965	10.3887	2.7916e-25	1.25164e-24	OK	6131.57	7241.05	6023.77	6095.69	6050.83	6353.98	7241.02	7182.77	7200.27	7342.17	12.6078	12.6188	12.612	12.6575	12.7808	12.7732	12.7755	12.794
ACSL5	397.317	-0.327596	0.0771488	-4.2463	2.17334e-05	4.7667e-05	OK	442.234	352.4	437.668	418.76	460.683	451.356	370.195	341.798	346.209	351.869	8.71531	8.67656	8.7604	8.74236	8.57023	8.50285	8.51358	8.52729
ACSL6	1.13542	0.450719	1.41659	0.318171	0.750355	0.80345	OK	0.959484	1.31135	0.942141	1.03547	0.932478	0.924903	1.04456	1.01766	0	3.18611	0.164181	0.166502	0.163936	0.163744	0.166724	0.166065	0.141226	0.216703
ACSM1	0	NaN	NaN	NaN	NaN	NaN	Low	NaN	NaN	0	0	0	0	0	0	0	0	0	0	0	0	0	0	0	0
ACSM2A	0	NaN	NaN	NaN	NaN	NaN	Low	NaN	NaN	0	0	0	0	0	0	0	0	0	0	0	0	0	0	0	0
ACSM2B	0	NaN	NaN	NaN	NaN	NaN	Low	NaN	NaN	0	0	0	0	0	0	0	0	0	0	0	0	0	0	0	0
ACSM3	5.15567	-0.651262	0.719744	-0.904852	0.365544	0.44728	OK	6.29999	4.01135	6.62049	6.17488	1.65693	10.7946	2.82854	6.4881	3.75981	2.92201	2.37267	2.36291	2.2594	2.45929	2.28868	2.37065	2.31153	2.2911
ACSM4	0.125585	-0.52617	3.53381	-0.148896	0.881636	NaN	Low	0.148236	0.102934	0	1.00468	0	0	0	0	0	0	-2.08327	-2.07578	-2.08324	-2.08312	-2.08264	-2.08271	-2.0827	-2.08252
ACSM5	6.73188	-0.915132	0.639351	-1.43135	0.152331	0.20987	OK	8.79814	4.66561	5.9998	11.123	5.63209	11.7649	7.53765	1.71729	4.17486	5.90545	2.70837	2.81072	2.69916	2.82615	2.74038	2.60309	2.67067	2.70691
ACSM6	0	NaN	NaN	NaN	NaN	NaN	Low	NaN	NaN	0	0	0	0	0	0	0	0	0	0	0	0	0	0	0	0
ACSS1	162.294	-0.514221	0.119433	-4.3055	1.66609e-05	3.68567e-05	OK	190.915	133.673	180.971	185.008	206.055	191.48	132.264	134.322	130.478	137.777	7.41941	7.43649	7.52259	7.46392	7.18237	7.19339	7.17256	7.21207
ACSS2	1019.22	-0.631277	0.0501367	-12.5911	2.36306e-36	1.32565e-35	OK	1238.72	799.724	1202.01	1248.73	1260.37	1244.22	834.228	768.396	819.544	776.279	10.1353	10.171	10.1799	10.1677	9.80161	9.72899	9.78583	9.73806
ACSS3	323.128	1.86449	0.0958302	19.4562	2.58363e-84	2.57087e-83	OK	139.237	507.018	161.469	129.702	139.575	125.757	510.358	521.013	504.129	493.018	7.68054	7.52333	7.57352	7.49966	8.65705	8.67655	8.64576	8.62467
ACTA1	0.761635	0.172402	1.78405	0.0966349	0.923016	0.942637	OK	0.716181	0.807088	0	1.00086	0	1.88178	0	1.04849	1.05028	1.11166	-0.427007	-0.402032	-0.426987	-0.380648	-0.426482	-0.400929	-0.400888	-0.399494
ACTA2	23344.2	0.345598	0.0149646	23.0944	5.27331e-118	6.88544e-117	OK	20561.5	26127	20354.1	20432.3	20509.7	20948.9	25982.9	26289.3	25999.6	26237	14.3793	14.3828	14.3863	14.406	14.6095	14.6207	14.6101	14.6188
ACTA2-AS1	108.189	0.0212811	0.146776	0.144991	0.884718	0.914942	OK	107.391	108.987	121.808	94.9621	108.365	104.141	106.337	114.824	107.706	107.366	6.84111	6.66685	6.75743	6.72962	6.74423	6.79829	6.75315	6.75095
ACTB	436302	-0.0358841	0.0127948	-2.80458	0.0050382	0.00888895	OK	441728	430876	438191	441552	445219	441948	428540	436110	423118	435740	18.739	18.7463	18.7541	18.7471	18.7179	18.7345	18.7059	18.7337
ACTBL2	13.5334	-0.288795	0.439544	-0.657034	0.511159	0.590553	OK	14.8835	12.1834	14.3216	10.4645	14.1328	20.4494	12.5367	6.09712	11.1512	19.1141	3.75678	3.68452	3.75337	3.86165	3.72393	3.59544	3.69759	3.83853
ACTC1	5910.89	-6.31828	0.0672295	-93.9808	0	0	OK	11675.5	146.313	12014.3	11602.7	11998.2	11086.8	162.322	144.338	144.15	134.24	12.7844	12.7459	12.7829	12.6962	9.05265	8.99437	8.9937	8.9627
ACTG1	214239	-0.227741	0.0135389	-16.8212	1.70749e-63	1.38021e-62	OK	231113	197364	230992	227903	232266	233287	197712	199404	193250	199095	17.7791	17.7663	17.7843	17.7885	17.6318	17.6398	17.6105	17.6383
ACTG1P17	1.11104	-0.837892	1.55809	-0.537769	0.590737	0.664224	OK	1.42491	0.79718	0.902044	2.02191	0	2.802	1.06441	0	2.09799	0	0.130572	0.157392	0.108029	0.175993	0.13459	0.10867	0.159042	0.108922
ACTG1P20	19.5649	-0.669739	0.379701	-1.76386	0.0777557	0.114735	OK	24.0263	15.1034	15.4074	24.33	24.8275	31.6252	16.9773	22.9366	9.39123	11.0239	4.19269	4.34128	4.34972	4.44819	4.22148	4.31952	4.0793	4.11287
ACTG1P4	1.72378	-0.6663	1.25399	-0.531346	0.595179	0.668497	OK	2.11492	1.33265	1.81074	2.02508	0.915476	3.70791	4.23127	0	0	1.09979	0.766641	0.771656	0.744847	0.810947	0.821657	0.722897	0.722918	0.749792
ACTG2	118.066	2.20304	0.168043	13.1099	2.88837e-39	1.69973e-38	OK	42.1328	194	44.8662	41.9364	33.595	48.1888	206.483	218.592	167.161	183.706	6.12878	6.09858	5.98549	6.16844	7.20101	7.25011	7.02516	7.10192
ACTL10	153.109	-0.974399	0.12852	-7.58166	3.41159e-14	1.1254e-13	OK	202.934	103.284	199.881	203.972	215.99	191.521	108.449	89.9513	101.455	113.651	7.44204	7.45786	7.50587	7.40675	6.97901	6.85328	6.93323	7.01196
ACTL6A	1803.57	-0.257111	0.0404198	-6.36102	2.00419e-10	5.73847e-10	OK	1963.85	1643.28	1964.02	2024.91	1933.73	1934.48	1667.37	1628.33	1726.85	1548.82	10.8942	10.9228	10.8796	10.88	10.7422	10.7206	10.7744	10.6751
ACTL6B	0	NaN	NaN	NaN	NaN	NaN	Low	NaN	NaN	0	0	0	0	0	0	0	0	0	0	0	0	0	0	0	0
ACTL7A	0.224326	-1.22898	3.53203	-0.347953	0.727875	NaN	Low	0.314486	0.134165	1.79461	0	0	0	0	0	0	0	-1.70068	-1.72435	-1.725	-1.72478	-1.72397	-1.72409	-1.72407	-1.72375
ACTL7B	0	NaN	NaN	NaN	NaN	NaN	Low	NaN	NaN	0	0	0	0	0	0	0	0	0	0	0	0	0	0	0	0
ACTL8	4.62355	-2.92727	0.933455	-3.13595	0.00171297	0.00318887	OK	8.1727	1.07441	8.07268	8.04625	9.96906	6.54814	2.12957	0	0	2.22271	2.24278	2.24106	2.28181	2.20971	2.10869	2.05578	2.05584	2.1113
ACTL9	0	NaN	NaN	NaN	NaN	NaN	Low	NaN	NaN	0	0	0	0	0	0	0	0	0	0	0	0	0	0	0	0
ACTN1	52801.4	0.697053	0.0193262	36.0677	7.26883e-285	2.06046e-283	OK	40288.1	65314.7	40851.4	40366.5	41410.6	38522.7	65830.7	65885.6	65036.1	64508	15.4356	15.4247	15.4482	15.3819	15.8878	15.8886	15.8759	15.868
ACTN1-AS1	0.224326	-1.22898	3.53203	-0.347953	0.727875	NaN	Low	0.314486	0.134165	1.79461	0	0	0	0	0	0	0	-1.70068	-1.72435	-1.725	-1.72478	-1.72397	-1.72409	-1.72407	-1.72375
ACTN2	15.1239	5.39249	0.898406	6.00229	1.94556e-09	5.34986e-09	OK	0.703352	29.5444	2.75391	0	0	0	31.973	28.2296	26.1191	31.9152	3.43199	3.35913	3.35312	3.35511	3.99916	3.94385	3.91082	3.99725
ACTN3	5.15965	-4.1886	1.17154	-3.57529	0.000349841	0.000696745	OK	9.78279	0.536498	12.6444	9.64117	5.45953	11.4055	0	2.12652	0	0	2.44867	2.39117	2.30503	2.42506	2.17976	2.23033	2.17945	2.18045
ACTN4	47485.6	-0.678294	0.019265	-35.2087	1.4715e-271	3.98433e-270	OK	58447.3	36524	59086.5	58430.1	59941.3	56329.5	36557.8	37265.8	35677.9	36596.3	15.7334	15.7225	15.7474	15.687	15.2787	15.2964	15.2564	15.2797
ACTR10	2887.27	0.0422195	0.0352432	1.19795	0.230938	0.301888	OK	2845.02	2929.51	2955.41	2781.38	2712.65	2929.28	2873.69	2841.29	2984.72	3019.69	11.5171	11.4604	11.4371	11.5088	11.4908	11.4802	11.5263	11.5373
ACTR1A	7938.87	-0.288037	0.0205145	-14.0407	8.79019e-45	5.62891e-44	OK	8728.75	7148.99	8759.52	8774.78	8674.79	8705.27	7041.51	7238.33	7032.78	7283.98	13.0458	13.0474	13.0365	13.0399	12.8404	12.8659	12.8392	12.8718
ACTR1B	2745.13	0.485561	0.0318174	15.2608	1.39428e-52	9.98264e-52	OK	2287.48	3202.77	2238.49	2283.88	2339.92	2287.33	3243.55	3241.6	3093.57	3232.66	11.2278	11.2462	11.2683	11.2476	11.5742	11.5736	11.5291	11.5709
ACTR2	28534	0.00561929	0.0135251	0.415473	0.677796	0.741814	OK	28478.5	28589.6	28242.6	28675.8	28433.5	28563.1	28481.4	28780.7	28339.6	28755.5	14.7907	14.8051	14.797	14.8014	14.7986	14.8085	14.7939	14.8077
ACTR3	16337	0.0895176	0.0196504	4.55552	5.22573e-06	1.19554e-05	OK	15830.3	16843.7	15766.7	15720.7	15473.2	16358.2	16603.3	16744.5	16822.9	17206.7	13.9621	13.9593	13.9444	13.9968	14.0109	14.0189	14.0233	14.0448
ACTR3-AS1	16.2655	1.41419	0.419999	3.36713	0.000759552	0.00146281	OK	8.87588	23.6551	13.6442	4.07186	8.32575	9.21335	28.6814	17.7498	18.6215	29.8163	3.91854	3.71816	3.81106	3.82985	4.16529	3.99317	4.00822	4.18059
ACTR3B	300.597	-1.49396	0.100332	-14.8901	3.82263e-50	2.66362e-49	OK	443.674	157.521	462.778	441.695	410.542	459.357	180.745	162.082	153.214	134.363	8.55448	8.51121	8.44519	8.54751	7.75782	7.675	7.63351	7.53962
ACTR3BP2	0	NaN	NaN	NaN	NaN	NaN	Low	NaN	NaN	0	0	0	0	0	0	0	0	0	0	0	0	0	0	0	0
ACTR3BP5	0	NaN	NaN	NaN	NaN	NaN	Low	NaN	NaN	0	0	0	0	0	0	0	0	0	0	0	0	0	0	0	0
ACTR3C	9.4617	-0.408863	0.775448	-0.527261	0.598012	0.670594	OK	10.7935	8.12987	9.70004	6.95674	12.1796	11.4467	15.8985	0.274595	2.10047	17.1369	3.13105	3.07452	3.1828	3.16508	3.2468	2.87837	2.93968	3.25681
ACTR5	199.848	-0.122817	0.112202	-1.0946	0.273691	0.348238	OK	208.35	191.347	218.585	210.059	195.058	209.734	214.718	200.28	167.143	183.209	7.71337	7.68099	7.62176	7.67981	7.69861	7.64279	7.50193	7.57273
ACTR6	546.61	0.163538	0.0681324	2.4003	0.0163816	0.0270552	OK	515.662	577.557	469.552	513.13	531.546	547.975	590.187	580.345	573.958	566.184	8.96049	9.03755	9.0685	9.09543	9.16152	9.14652	9.13663	9.12446
ACTR8	1219.45	-0.23562	0.0460027	-5.12187	3.02525e-07	7.46531e-07	OK	1318.81	1120.09	1330.69	1336.39	1263.79	1345.11	1150.96	1114.7	1143.11	1070.81	10.3311	10.335	10.2833	10.341	10.1975	10.1684	10.1912	10.1322
ACTRT1	0	NaN	NaN	NaN	NaN	NaN	Low	NaN	NaN	0	0	0	0	0	0	0	0	0	0	0	0	0	0	0	0
ACTRT2	0	NaN	NaN	NaN	NaN	NaN	Low	NaN	NaN	0	0	0	0	0	0	0	0	0	0	0	0	0	0	0	0
ACTRT3	229.025	0.0812499	0.106054	0.76612	0.443605	0.526565	OK	222.577	235.472	211.867	245.196	193.084	240.771	228.513	233.477	243.906	235.385	7.77499	7.89378	7.70144	7.87886	7.83609	7.85358	7.88938	7.86019
ACVR1	2434.74	0.217816	0.0360741	6.03801	1.56024e-09	4.3112e-09	OK	2251.29	2618.19	2176.84	2206.93	2219.7	2401.49	2631.18	2609.39	2654.19	2578.23	11.1445	11.1571	11.1624	11.2353	11.3208	11.313	11.329	11.3017
ACVR1B	1774.62	0.202864	0.0428058	4.73918	2.1459e-06	5.04551e-06	OK	1650.06	1899.18	1642.94	1647.7	1732.58	1577.25	1804.15	1947.53	1991.4	1853.42	10.7207	10.7234	10.7697	10.6835	10.8072	10.8786	10.8995	10.8323
ACVR1C	14.2805	-0.342858	0.40922	-0.837833	0.402125	0.485134	OK	15.9695	12.5916	18.8413	15.7361	16.3291	13.0274	7.19897	16.9367	14.1472	12.0273	3.90687	3.85289	3.86365	3.80371	3.68871	3.87405	3.82453	3.7855
ACVR2A	508.258	0.357174	0.0689972	5.17665	2.25911e-07	5.62139e-07	OK	445.662	570.854	446.634	470.933	449.194	416.729	577.296	570.609	586.304	548.365	8.87264	8.91869	8.87757	8.81313	9.09908	9.08863	9.11308	9.05297
ACVR2B	64.0905	1.33404	0.201023	6.63623	3.21797e-11	9.53283e-11	OK	36.404	91.7771	29.4838	44.0093	32.3738	40.0439	89.8388	91.1022	86.8872	98.9855	5.54575	5.73641	5.5866	5.68713	6.1651	6.17493	6.14268	6.23186
ACVR2B-AS1	3.82076	1.55635	0.93486	1.66479	0.0959539	0.138566	OK	1.93894	5.70259	0	5.07845	0	2.80756	4.26581	3.14444	4.1911	11.0787	1.7784	1.90295	1.7785	1.84992	1.88432	1.85827	1.88265	2.02711
ACVRL1	2600.28	0.126527	0.0327041	3.86885	0.000109352	0.000226261	OK	2486.33	2714.23	2494.03	2393.82	2553.13	2502.74	2750.16	2757.69	2657.47	2693.21	11.3051	11.2671	11.3269	11.3083	11.3964	11.399	11.3643	11.3768
ACY1	706.003	-0.0160408	0.0627588	-0.255595	0.798264	0.84331	OK	709.928	702.078	693.953	693.241	721.648	730.253	715.618	729.215	627.472	736.626	9.44753	9.44663	9.48277	9.49347	9.47518	9.49215	9.35812	9.50127
ACY3	0.131596	0.916503	3.53381	0.259353	0.795363	NaN	Low	0.0911478	0.172045	0	0	0	0	0	0	1.05277	0	-2.08333	-2.08291	-2.0833	-2.08317	-2.08267	-2.08275	-2.07533	-2.08254
ACYP1	108.087	-0.62716	0.162662	-3.85561	0.000115441	0.000238375	OK	131.217	84.9565	140.336	123.632	134.83	125.75	114.436	73.6142	75.5645	76.5318	6.93116	6.83587	6.901	6.84917	6.78025	6.48522	6.50117	6.51023
ACYP2	236.868	0.358459	0.0992595	3.61133	0.000304633	0.000609949	OK	207.592	266.144	221.661	192.802	204.37	211.395	261.215	263.141	282.291	258.069	7.82974	7.7193	7.76471	7.79164	7.96437	7.97058	8.02967	7.95426
ADA	841.226	-0.775807	0.0563314	-13.7722	3.74632e-43	2.33205e-42	OK	1062.11	620.339	1085.71	1071.29	1064.23	1027.49	668.826	602.083	621.538	588.631	9.93651	9.92376	9.91768	9.88467	9.49473	9.40317	9.43069	9.38389
ADA2	679.397	-0.316168	0.0628331	-5.03186	4.8574e-07	1.18183e-06	OK	753.546	605.248	753.269	797.857	715.748	747.833	627.039	557.632	628.215	607.585	9.4983	9.55057	9.45195	9.49169	9.33351	9.23117	9.33516	9.30578
ADAD1	0	NaN	NaN	NaN	NaN	NaN	Low	NaN	NaN	0	0	0	0	0	0	0	0	0	0	0	0	0	0	0	0
ADAD2	0.117075	-0.52617	3.53381	-0.148896	0.881636	NaN	Low	0.13819	0.0959588	0	0	0	0.936596	0	0	0	0	-2.08318	-2.08281	-2.08316	-2.07641	-2.0826	-2.08266	-2.08265	-2.08248
ADAL	437.353	-0.31418	0.0780436	-4.0257	5.68064e-05	0.000120651	OK	484.788	389.919	473.055	492.384	481.801	490.989	439.563	392.546	356.286	372.203	8.83819	8.87357	8.85434	8.87115	8.77354	8.67576	8.5934	8.63047
ADAM10	16888.8	0.0752506	0.0163336	4.60709	4.08341e-06	9.41208e-06	OK	16448.4	17329.2	16311.3	16288.7	16383.1	16808.8	17295.4	17452.9	17333.7	17236.5	14.0108	14.0095	14.0149	14.0391	14.0661	14.0747	14.0682	14.0629
ADAM11	10.4012	-1.34602	0.546846	-2.46143	0.0138385	0.0230892	OK	14.9295	5.87289	11.5788	13.9971	12.5483	21.6998	9.62423	9.4744	3.17067	1.11615	3.3599	3.40537	3.37879	3.539	3.32068	3.31764	3.18016	3.13231
ADAM12	35485.3	-0.294386	0.0172541	-17.0618	2.85484e-65	2.3554e-64	OK	39093.3	31877.4	39654.3	39818.3	39082.5	37820.4	31925.5	32204.3	31516.2	31861.1	15.2183	15.2223	15.2045	15.1732	15.0133	15.0214	15.0013	15.0114
ADAM15	3536.57	-0.1728	0.0291397	-5.93005	3.02849e-09	8.2574e-09	OK	3748.12	3325.03	3725.66	3757.13	3647.44	3864.2	3345.37	3399.88	3299.92	3252.98	11.8363	11.8442	11.8163	11.8707	11.7354	11.7504	11.7226	11.7094
ADAM17	1922.47	0.373047	0.0409631	9.10691	8.47584e-20	3.30239e-19	OK	1675.29	2169.64	1671.95	1704.72	1633.07	1693.01	2107.07	2261.95	2263.9	2044.06	10.7764	10.7941	10.7552	10.7878	10.9904	11.0571	11.0579	10.962
ADAM18	0.131596	0.916503	3.53381	0.259353	0.795363	NaN	Low	0.0911478	0.172045	0	0	0	0	0	0	1.05277	0	-2.08333	-2.08291	-2.0833	-2.08317	-2.08267	-2.08275	-2.07533	-2.08254
ADAM19	9133.7	0.214523	0.0197481	10.863	1.73002e-27	8.14661e-27	OK	8455.88	9811.53	8459.31	8501.77	8503	8360.36	9901.4	9995.85	9626.43	9721.52	13.0837	13.0884	13.0885	13.0728	13.2322	13.2413	13.2055	13.2148
ADAM1A	48.6286	0.000943058	0.23061	0.00408941	0.996737	0.997391	OK	48.6127	48.6445	46.3373	48.7611	41.5008	57.7094	54.0551	39.5591	39.5337	61.5719	5.57151	5.59848	5.51542	5.69184	5.65435	5.49296	5.49264	5.72787
ADAM2	0	NaN	NaN	NaN	NaN	NaN	Low	NaN	NaN	0	0	0	0	0	0	0	0	0	0	0	0	0	0	0	0
ADAM20	1.78616	-2.51317	1.4232	-1.76585	0.0774205	0.114286	OK	3.03983	0.532489	2.73566	2.0308	1.83811	5.52603	0	0	0	2.15869	0.836228	0.819513	0.815015	0.898687	0.77096	0.770823	0.770845	0.822413
ADAM20P1	1.2158	-0.413438	1.43868	-0.287373	0.773827	0.822836	OK	1.38883	1.04278	0.918269	0	0.926794	3.71162	1.05747	2.07731	1.03496	0	0.259786	0.237351	0.260005	0.325625	0.263275	0.287403	0.262722	0.237837
ADAM21	18.6793	0.262044	0.399469	0.65598	0.511837	0.591227	OK	16.9875	20.371	8.219	27.5339	11.0947	21.3585	15.8796	20.7974	25.9302	18.6208	4.00021	4.33722	4.05949	4.24336	4.15049	4.23372	4.31342	4.19773
ADAM21P1	1.76502	1.02191	1.27409	0.80207	0.422512	0.505434	OK	1.1648	2.36525	0	0	3.72062	0.934	1.06404	2.0916	5.20843	1.10151	0.741795	0.74254	0.831408	0.765357	0.768879	0.793263	0.863349	0.769865
ADAM22	10.0811	-1.1534	0.507545	-2.27252	0.0230552	0.0372145	OK	13.9091	6.25303	17.1225	14.7364	11.5233	12.4209	4.0266	10.8265	3.9201	6.07239	3.42739	3.39	3.33003	3.34751	3.17111	3.31597	3.16813	3.21724
ADAM23	381.896	-1.50682	0.0835781	-18.0289	1.15475e-72	1.02933e-71	OK	564.983	198.809	568.81	563.241	543.613	584.208	191.896	206.321	192.516	204.566	8.87758	8.86792	8.83545	8.90246	7.95315	8.00824	7.95529	8.00219
ADAM28	2.3534	3.21151	1.31631	2.43978	0.0146964	0.0244205	OK	0.45861	4.24818	0	0.916422	0.836166	0	2.77754	2.71206	5.3945	6.19049	1.08959	1.11392	1.11135	1.08998	1.16094	1.15937	1.22327	1.22755
ADAM29	0	NaN	NaN	NaN	NaN	NaN	Low	NaN	NaN	0	0	0	0	0	0	0	0	0	0	0	0	0	0	0	0
ADAM30	0	NaN	NaN	NaN	NaN	NaN	Low	NaN	NaN	0	0	0	0	0	0	0	0	0	0	0	0	0	0	0	0
ADAM32	33.2656	-0.13769	0.268372	-0.513059	0.60791	0.679173	OK	34.8518	31.6793	31.9622	26.0623	41.6047	39.7138	28.3642	36.7202	30.4454	31.2517	5.03316	4.95051	5.15558	5.13304	4.98347	5.09561	5.01262	5.02399
ADAM33	1718.77	0.153392	0.0430594	3.56234	0.000367565	0.000730413	OK	1627.48	1810.06	1671.84	1554.14	1663.3	1620.17	1834.42	1888.41	1834.73	1683.14	10.7206	10.6536	10.7159	10.6917	10.8068	10.8339	10.807	10.7268
ADAM3A	0.13119	0.916503	3.53381	0.259353	0.795363	NaN	Low	0.0908663	0.171513	0	0	0	0	0	1.04952	0	0	-2.08332	-2.0829	-2.0833	-2.08316	-2.08267	-2.07536	-2.08273	-2.08254
ADAM3B	0	NaN	NaN	NaN	NaN	NaN	Low	NaN	NaN	0	0	0	0	0	0	0	0	0	0	0	0	0	0	0	0
ADAM5	0	NaN	NaN	NaN	NaN	NaN	Low	NaN	NaN	0	0	0	0	0	0	0	0	0	0	0	0	0	0	0	0
ADAM6	0	NaN	NaN	NaN	NaN	NaN	Low	NaN	NaN	0	0	0	0	0	0	0	0	0	0	0	0	0	0	0	0
ADAM7	0.133735	0.916503	3.53381	0.259353	0.795363	NaN	Low	0.0926292	0.174841	0	0	0	0	1.06988	0	0	0	-2.08335	-2.08292	-2.08332	-2.08319	-2.07516	-2.08276	-2.08275	-2.08255
ADAM8	10.5675	0.834714	0.515427	1.61946	0.105348	0.150771	OK	7.59292	13.542	4.61636	4.01004	8.06368	13.6237	13.5037	16.3021	17.5634	6.85674	3.23996	3.22746	3.31609	3.42716	3.42392	3.47465	3.49538	3.29246
ADAM9	22305.3	-0.0273738	0.0141255	-1.9379	0.052636	0.0802997	OK	22516.9	22093.7	22526.4	22368.1	22531.1	22640.9	21867.5	22274	22125.9	22108.7	14.4544	14.4477	14.4546	14.4592	14.4263	14.4437	14.4374	14.4367
ADAMDEC1	2.54732	4.88837	1.36978	3.56872	0.000358724	0.000713676	OK	0.166397	4.92824	0	0	0	0	3.22626	9.4809	1.04811	6.62326	1.18116	1.1823	1.18123	1.18158	1.2637	1.4024	1.2099	1.34102
ADAMTS1	47200.1	0.222009	0.0120955	18.3547	3.02982e-75	2.76656e-74	OK	43575.6	50824.6	43578.6	43683.6	43183.7	43858.2	51092.9	50557.7	51007.2	50638.8	15.45	15.4523	15.4415	15.456	15.6006	15.5905	15.599	15.592
ADAMTS10	925.562	-0.559294	0.0567052	-9.86318	6.01136e-23	2.55698e-22	OK	1102.76	748.368	1131.76	1129.75	1143.41	1005.91	770.043	737.765	771.111	714.747	10.0315	10.0297	10.0412	9.92177	9.67984	9.64195	9.68107	9.6142
ADAMTS12	7060.41	2.13705	0.025815	82.7832	0	0	OK	2615.64	11505.2	2736.35	2611.06	2553.5	2561.99	11673.4	11427.5	11656.9	11262.6	11.8161	11.7767	11.7578	11.7606	13.1777	13.156	13.1762	13.1413
ADAMTS13	174.763	0.674507	0.118911	5.67235	1.40853e-08	3.72237e-08	OK	134.637	214.888	134.591	148.446	133.023	123.229	238.483	206.795	214.178	199.355	7.23615	7.30951	7.22705	7.17221	7.68562	7.56823	7.5969	7.53857
ADAMTS14	507.689	-3.28501	0.0963729	-34.0865	1.16989e-254	2.99866e-253	OK	920.901	94.4768	916.017	928.982	946.419	891.608	91.1895	83.3329	95.427	108.536	9.33603	9.34938	9.36878	9.30857	7.40088	7.3452	7.42873	7.51379
ADAMTS15	1092.52	-1.82406	0.0557186	-32.7369	4.66107e-235	1.11824e-233	OK	1703.83	481.205	1679.31	1770.19	1708.94	1658.22	473.922	482.846	527.418	439.278	10.4237	10.4755	10.4409	10.4112	9.27782	9.29292	9.36575	9.21688
ADAMTS16	85.9536	0.179377	0.165988	1.08067	0.279845	0.355055	OK	80.6169	91.2902	82.8399	80.9163	69.4363	89.4448	87.1696	102.885	91.1504	83.7866	6.39832	6.38327	6.28721	6.44894	6.43173	6.54357	6.46136	6.40591
ADAMTS17	6.75664	-1.52144	0.619146	-2.45732	0.0139976	0.0233402	OK	10.0222	3.4911	9.8028	11.0133	10.7989	8.46108	2.14087	3.15587	4.22399	4.4563	2.79848	2.82093	2.8179	2.77116	2.63393	2.65702	2.68106	2.68659
ADAMTS18	0.265335	1.63837	3.0361	0.539631	0.589452	NaN	Low	0.129018	0.401651	0	0	0	0	1.07145	0	1.05123	0	-1.72565	-1.72485	-1.7256	-1.72535	-1.71021	-1.72454	-1.71034	-1.72415
ADAMTS19	0	NaN	NaN	NaN	NaN	NaN	Low	NaN	NaN	0	0	0	0	0	0	0	0	0	0	0	0	0	0	0	0
ADAMTS19-AS1	0	NaN	NaN	NaN	NaN	NaN	Low	NaN	NaN	0	0	0	0	0	0	0	0	0	0	0	0	0	0	0	0
ADAMTS2	39228.6	-0.506285	0.0132632	-38.1723	0	0	OK	46042.1	32415.2	46004	46007.1	46503.2	45654.4	32618	32726.5	32169.4	32146.3	15.4055	15.4055	15.4159	15.3981	15.0799	15.083	15.0671	15.0664
ADAMTS20	0.13119	0.916503	3.53381	0.259353	0.795363	NaN	Low	0.0908663	0.171513	0	0	0	0	0	1.04952	0	0	-2.08332	-2.0829	-2.0833	-2.08316	-2.08267	-2.07536	-2.08273	-2.08254
ADAMTS3	81.3789	-0.279432	0.169587	-1.64772	0.0994103	0.143116	OK	89.2354	73.5224	89.0539	86.357	85.6004	95.7345	68.5655	73.258	65.8682	86.5938	6.40215	6.38147	6.37585	6.45112	6.23566	6.27614	6.21139	6.38316
ADAMTS4	1782.35	0.985396	0.040379	24.4037	1.56203e-131	2.2039e-130	OK	1196.26	2368.43	1229.22	1209.38	1154.82	1191.97	2480.78	2361.44	2296.33	2334.83	10.4357	10.4214	10.3806	10.4086	11.089	11.0413	11.0143	11.0303
ADAMTS5	2007.93	-0.835826	0.0363331	-23.0045	4.19822e-117	5.44751e-116	OK	2573.84	1442.02	2549.61	2647.6	2565.12	2533.96	1439.98	1475	1412.72	1439.46	11.1796	11.2159	11.1855	11.1737	10.6494	10.6709	10.6324	10.6491
ADAMTS6	1788.36	1.88645	0.041293	45.6845	0	0	OK	761.449	2815.27	761.164	722.237	769.687	790.911	2765.42	2849.22	2822.52	2825.71	9.95465	9.91167	9.96396	9.9867	11.1412	11.171	11.1616	11.1626
ADAMTS7	8895.94	0.412624	0.027679	14.9074	2.94806e-50	2.05804e-49	OK	7632.39	10159.5	7804.77	7555.57	7953.06	7213.11	10291.2	10395.8	10097.4	9856.65	12.9916	12.9615	13.0091	12.9188	13.2531	13.2628	13.2349	13.2117
ADAMTS7P1	72.9949	-0.321067	0.176943	-1.81453	0.0695966	0.103585	OK	81.084	64.9059	76.4575	78.0989	92.027	77.6633	61.5654	65.6741	67.2141	65.2591	6.21542	6.22877	6.33757	6.22528	6.08372	6.12165	6.13557	6.11812
ADAMTS8	1.92133	-1.90509	1.3223	-1.44074	0.149657	0.206596	OK	3.03288	0.809775	2.63869	0.993652	0.885878	7.62187	1.08692	0	2.1436	0	0.916043	0.875625	0.872504	1.0277	0.878231	0.850917	0.903754	0.851364
ADAMTS9	88.9041	-0.785355	0.187976	-4.17794	2.94159e-05	6.38441e-05	OK	112.522	65.2862	90.5037	135.957	105.724	117.916	70.7862	61.584	47.7428	81.0189	6.46094	6.75238	6.56865	6.64717	6.30248	6.21892	6.07832	6.38779
ADAMTS9-AS1	0.336489	-1.78291	3.08287	-0.578327	0.563043	NaN	Low	0.521446	0.151531	2.69191	0	0	0	0	0	0	0	-1.31562	-1.3672	-1.36813	-1.36781	-1.36665	-1.36682	-1.36679	-1.36633
ADAMTS9-AS2	7.37356	2.98705	0.732333	4.07882	4.52652e-05	9.67969e-05	OK	1.65169	13.0954	3.68805	1.02586	0.926653	0.9263	14.8002	14.5223	15.4809	7.61814	2.70705	2.6423	2.63735	2.63733	2.94029	2.93553	2.95324	2.7974
ADAMTSL1	13907.2	-0.562831	0.017763	-31.6855	2.46066e-220	5.56156e-219	OK	16586	11228.3	16650.2	16603.3	16254.8	16835.5	11135.1	11273.7	11126.1	11378.7	13.9276	13.9249	13.9044	13.9383	13.5477	13.5591	13.5469	13.5676
ADAMTSL2	27.5938	-1.16199	0.319256	-3.63967	0.000272983	0.000548278	OK	38.142	17.0455	35.0345	43.3795	45.8919	28.3611	14.087	16.9869	24.6018	12.4074	4.85096	4.95393	4.98511	4.75757	4.52535	4.5769	4.7014	4.4952
ADAMTSL3	55.7366	-3.92179	0.333066	-11.7748	5.2637e-32	2.71922e-31	OK	104.573	6.89993	100.256	110.528	117.45	90.072	4.24737	9.37922	6.25992	7.6996	5.95221	6.02369	6.07389	5.8721	4.69189	4.81649	4.74146	4.78205
ADAMTSL4	1813.15	0.887138	0.03699	23.9832	4.16414e-127	5.73702e-126	OK	1272.61	2353.69	1279	1273.7	1271.2	1266.06	2380.68	2310.78	2346.95	2376.83	10.4855	10.482	10.4801	10.4766	11.0619	11.0333	11.0482	11.0603
ADAMTSL4-AS1	2.30288	-0.930183	1.05388	-0.88263	0.377436	0.459312	OK	3.02058	1.58517	3.64896	1.01758	2.74746	4.64489	1.05725	3.11713	0	2.18972	1.22374	1.16189	1.20288	1.24603	1.16303	1.21113	1.1373	1.18978
ADAMTSL5	643.168	0.689119	0.0621987	11.0793	1.58084e-28	7.60078e-28	OK	492.416	793.921	470.311	478.698	522.575	497.805	823.154	774.057	793.207	785.54	9.04131	9.05672	9.1321	9.0902	9.54117	9.48426	9.50682	9.49775
ADAP1	712.135	2.1555	0.0650474	33.1374	8.60059e-241	2.09285e-239	OK	261.083	1163.19	253.216	262.301	270.287	258.437	1180.34	1117.27	1174.11	1181.12	8.48219	8.51074	8.53269	8.49887	9.84615	9.79232	9.841	9.84665
ADAP2	4.06852	0.375555	0.809082	0.464174	0.642523	0.710394	OK	3.54194	4.59509	0.898039	6.83274	2.73108	3.75805	4.29409	1.05281	7.39839	5.58292	1.92262	2.05856	1.96717	1.99116	2.00323	1.92815	2.06958	2.03114
ADAR	17058.7	-0.0657216	0.0167548	-3.92255	8.76184e-05	0.000182847	OK	17447.2	16670.2	17513.5	17631.8	17007	17639	16682	16730	16648.4	16618.1	14.083	14.0894	14.0552	14.0898	14.037	14.0397	14.0351	14.0334
ADARB1	2983.44	0.85866	0.0332528	25.8222	4.99876e-147	7.65836e-146	OK	2120.92	3845.97	2105.47	2251.11	2045.39	2084.17	3803.48	3874.49	3786.25	3917.19	11.2031	11.2634	11.1771	11.194	11.7551	11.773	11.7507	11.7836
ADARB2	0.394789	2.20347	2.90907	0.757448	0.448781	NaN	Low	0.140849	0.648729	0	0	0	0	0	0	3.15831	0	-1.36931	-1.36817	-1.36924	-1.36888	-1.36754	-1.36773	-1.30731	-1.36718
ADARB2-AS1	0	NaN	NaN	NaN	NaN	NaN	Low	NaN	NaN	0	0	0	0	0	0	0	0	0	0	0	0	0	0	0	0
ADAT1	1295.36	-0.288108	0.0464066	-6.20833	5.35497e-10	1.50881e-09	OK	1424.28	1166.45	1424.13	1434	1381.56	1458.55	1214.16	1200.25	1165.95	1084.31	10.4244	10.4308	10.3962	10.4467	10.2774	10.2669	10.2406	10.1755
ADAT2	179.402	0.0714427	0.118439	0.603201	0.546375	0.623473	OK	174.961	183.843	192.786	148.972	183.897	173.534	199.168	181.096	174.155	181.606	7.54231	7.34348	7.50491	7.45949	7.56806	7.49279	7.4623	7.49498
ADAT3	169.312	-0.150393	0.123457	-1.21817	0.223158	0.293301	OK	178.129	160.495	194.927	165.515	187.12	164.246	148.224	149.024	185.093	160.346	7.51242	7.38376	7.47992	7.37785	7.30059	7.30448	7.47071	7.35964
ADCK1	231.416	-0.169285	0.103481	-1.6359	0.101861	0.14632	OK	244.977	217.854	251.045	240.536	266.377	221.835	234.685	222.962	206.489	207.398	7.91961	7.88423	7.96888	7.81836	7.86407	7.82253	7.76127	7.76487
ADCK2	796.663	0.967698	0.0621763	15.5638	1.2832e-54	9.41401e-54	OK	539.066	1054.26	513.596	535.72	599.113	507.402	1091.64	1084.98	1000.53	1040.32	9.22547	9.26172	9.35793	9.2154	9.90503	9.89926	9.82277	9.85938
ADCK5	308.437	-0.431136	0.0909298	-4.74141	2.12232e-06	4.99133e-06	OK	354.184	262.691	346.361	334.42	372.956	363.037	237.2	285.323	274.459	253.743	8.36213	8.33173	8.42656	8.40284	8.04717	8.19757	8.16544	8.10149
ADCY1	35.1987	0.307266	0.313595	0.97982	0.327175	0.406275	OK	31.4645	38.9329	22.011	19.7365	27.6461	61.6778	39.2361	35.1316	34.4092	41.7413	4.90663	4.87021	5.00117	5.37995	5.1551	5.1021	5.09244	5.18579
ADCY10	1.65804	0.411635	1.20184	0.342505	0.731971	0.788556	OK	1.42309	1.89299	0.839493	2.06419	1.87234	0.938568	1.07076	3.15538	0	3.32359	0.690594	0.720514	0.716069	0.693354	0.69689	0.745718	0.670666	0.74922
ADCY10P1	8.68141	0.363113	0.50781	0.715057	0.474574	0.557288	OK	7.59463	9.7682	6.41452	9.18275	8.32455	6.50893	7.40855	12.4485	9.32942	9.83402	3.06308	3.12089	3.10348	3.06521	3.08481	3.1837	3.12379	3.13361
ADCY2	1.05859	-2.52228	1.5912	-1.58515	0.112933	0.160512	OK	1.80329	0.313895	1.8024	1.00822	2.74216	1.8581	1.05788	0	0	0	0.0958425	0.0766665	0.117912	0.097089	0.0778589	0.0522547	0.0522679	0.0524939
ADCY3	3974.96	-0.944774	0.0306756	-30.7989	2.71419e-208	5.77906e-207	OK	5231.9	2718.03	5240.97	5200.81	5399.52	5085.14	2800.52	2757.91	2584.7	2730.14	12.1988	12.1913	12.2279	12.1695	11.6103	11.5965	11.5385	11.5875
ADCY4	310.842	-2.17814	0.102801	-21.1881	1.23079e-99	1.39344e-98	OK	509.177	112.508	529.8	496.966	533.945	475.953	105.87	123.986	109.821	110.397	8.64858	8.58732	8.65591	8.54728	7.32584	7.43341	7.35004	7.35506
ADCY5	33.3286	-0.371279	0.272016	-1.36492	0.172279	0.234066	OK	37.5937	29.0636	27.549	42.9857	40.3546	39.568	33.2249	29.4871	22.2156	31.2441	4.96856	5.17045	5.13978	5.1298	5.04829	4.9973	4.88964	5.02174
ADCY6	3739.7	0.568572	0.0277278	20.5055	1.92243e-93	2.07372e-92	OK	3012.17	4467.22	2951.42	2998.79	3059.31	3040.07	4426.8	4553.28	4517.75	4370.16	11.6409	11.6555	11.6737	11.668	12.0203	12.0474	12.0399	12.008
ADCY7	5099.53	-0.114947	0.0248051	-4.63401	3.58643e-06	8.31259e-06	OK	5302.57	4896.48	5373.21	5260.68	5384.77	5190.54	5025.9	4842.39	4848.21	4870.52	12.3651	12.3451	12.3671	12.3324	12.3021	12.2672	12.2684	12.2727
ADCY8	1.54929	-2.2673	1.44881	-1.56493	0.117598	0.166448	OK	2.56565	0.532934	2.68369	3.01136	2.71849	1.8752	0	0	2.1056	0	0.649387	0.656455	0.650151	0.63019	0.58517	0.58505	0.63542	0.585398
ADCY9	3546.14	-0.171041	0.0283411	-6.03507	1.58895e-09	4.38858e-09	OK	3756.1	3336.17	3709.9	3761.03	3853.83	3700.32	3360.05	3391.86	3339.31	3252.79	11.8337	11.8466	11.8696	11.8312	11.7408	11.7496	11.7351	11.7108
ADCYAP1	0.265347	1.6373	3.03586	0.539321	0.589665	NaN	Low	0.129096	0.401597	0	0	0	0	1.07563	0	1.04714	0	-1.72565	-1.72485	-1.7256	-1.72535	-1.71018	-1.72454	-1.71037	-1.72415
ADCYAP1R1	0.513578	1.48945	2.11136	0.705443	0.480534	0.562579	OK	0.26975	0.757407	0	0	0	0.937466	1.06789	1.04975	1.05352	0	-0.989087	-0.988863	-0.989073	-0.965606	-0.96306	-0.963275	-0.96323	-0.987707
ADD1	13980.8	-0.240783	0.0187792	-12.8218	1.23848e-37	7.07911e-37	OK	15144.8	12816.8	15014.2	14999.7	15316.1	15249.7	13080.2	13018.4	12611.7	12556.5	13.8373	13.8363	13.8562	13.8521	13.7069	13.7025	13.6729	13.6688
ADD2	72.4555	-2.38686	0.212923	-11.21	3.64217e-29	1.77255e-28	OK	121.652	23.2595	117.717	126.811	122.622	119.407	19.1052	21.1179	26.2911	26.5724	6.38638	6.44134	6.4174	6.39658	5.38499	5.41917	5.50251	5.5092
ADD3	10341.9	-0.718136	0.0213449	-33.6444	3.76106e-248	9.42125e-247	OK	12864	7819.79	12763.1	12964.5	12494.9	13233.6	7841.32	7689.38	7897.43	7850.79	13.5245	13.5397	13.5039	13.5597	13.065	13.0471	13.0715	13.0661
ADD3-AS1	13.8208	-0.244909	0.43064	-0.56871	0.569553	0.645128	OK	14.9911	12.6505	16.3643	13.2106	13.7555	16.7082	10.6377	14.6272	19.763	5.49975	3.82196	3.7646	3.77468	3.8279	3.71587	3.79047	3.87862	3.61085
ADGB	0	NaN	NaN	NaN	NaN	NaN	Low	NaN	NaN	0	0	0	0	0	0	0	0	0	0	0	0	0	0	0	0
ADGRA1	0.112163	-0.52617	3.53381	-0.148896	0.881636	NaN	Low	0.132393	0.091933	0.897303	0	0	0	0	0	0	0	-2.07677	-2.08278	-2.08311	-2.083	-2.08258	-2.08264	-2.08263	-2.08246
ADGRA1-AS1	0	NaN	NaN	NaN	NaN	NaN	Low	NaN	NaN	0	0	0	0	0	0	0	0	0	0	0	0	0	0	0	0
ADGRA2	14644	0.79319	0.0220777	35.9273	1.14691e-282	3.22184e-281	OK	10716.8	18571.2	10699.2	10813.5	11086.1	10266.7	18592.9	18985.8	18381.3	18326.9	13.5295	13.5392	13.562	13.492	14.0513	14.0717	14.0402	14.0373
ADGRA3	791.438	-0.402739	0.0585821	-6.87479	6.20807e-12	1.8954e-11	OK	901.195	681.682	895.106	973.446	847.621	889.675	706.399	673.244	674.425	671.59	9.73579	9.81275	9.68591	9.73018	9.52183	9.47951	9.48104	9.47742
ADGRB1	3.17571	-0.910626	0.961907	-0.946688	0.343798	0.423966	OK	4.14596	2.20546	0.866216	2.94334	6.96837	5.7594	4.3837	1.07238	0	3.41228	1.58441	1.6348	1.72437	1.69775	1.66703	1.59111	1.56486	1.64543
ADGRB2	886.308	1.01197	0.0547595	18.4802	2.97866e-76	2.74526e-75	OK	587.609	1185.01	596.747	571.546	576.393	605.761	1240.24	1211.75	1147.18	1140.84	9.41255	9.37594	9.38281	9.42564	10.0785	10.0564	10.0043	9.999
ADGRB3	0.263192	1.63174	3.3828	0.482365	0.629546	NaN	Low	0.128422	0.397963	0	0	0	0	0	0	2.10554	0	-1.72562	-1.72483	-1.72557	-1.72532	-1.72438	-1.72452	-1.69633	-1.72413
ADGRD1	5733.83	2.10294	0.0258914	81.2216	0	0	OK	2165.41	9302.25	2156.11	2134.3	2173.48	2196.62	9471.07	9310.89	9063.96	9364.19	11.4952	11.4869	11.502	11.511	12.8785	12.8612	12.834	12.8669
ADGRD1-AS1	0.112948	-0.52617	3.53381	-0.148896	0.881636	NaN	Low	0.13332	0.0925767	0	0	0.903586	0	0	0	0	0	-2.08314	-2.08278	-2.07672	-2.08301	-2.08258	-2.08264	-2.08263	-2.08247
ADGRE1	19.3056	6.34791	1.06067	5.98482	2.16624e-09	5.94448e-09	OK	0.468277	38.1429	0	1.01354	0	0.93409	24.534	36.664	53.5404	37.7587	3.54973	3.58845	3.55021	3.58082	4.10265	4.28843	4.4984	4.30147
ADGRE2	5.76204	5.31272	1.15912	4.58342	4.57428e-06	1.05112e-05	OK	0.28283	11.2412	0	0	0	0.938676	12.816	9.45285	7.35575	15.533	2.26116	2.26368	2.26131	2.28742	2.55466	2.4874	2.44252	2.60468
ADGRE3	0	NaN	NaN	NaN	NaN	NaN	Low	NaN	NaN	0	0	0	0	0	0	0	0	0	0	0	0	0	0	0	0
ADGRE4P	0	NaN	NaN	NaN	NaN	NaN	Low	NaN	NaN	0	0	0	0	0	0	0	0	0	0	0	0	0	0	0	0
ADGRE5	3166.27	0.619052	0.029652	20.8772	8.62309e-97	9.55475e-96	OK	2497.19	3835.35	2499.6	2482.74	2528.56	2477.98	3925.5	3869.29	3828.12	3718.36	11.3998	11.3937	11.4103	11.3919	11.8228	11.809	11.7987	11.7708
ADGRF1	0	NaN	NaN	NaN	NaN	NaN	Low	NaN	NaN	0	0	0	0	0	0	0	0	0	0	0	0	0	0	0	0
ADGRF2	0	NaN	NaN	NaN	NaN	NaN	Low	NaN	NaN	0	0	0	0	0	0	0	0	0	0	0	0	0	0	0	0
ADGRF3	20.4157	-1.32117	0.417308	-3.16595	0.00154578	0.00288852	OK	29.1609	11.6705	29.9706	34.7432	17.8457	34.5263	3.41671	10.1696	22.1605	10.4929	4.44009	4.504	4.24708	4.50007	3.96	4.10295	4.31984	4.1102
ADGRF4	7.77825	0.378055	0.552381	0.684409	0.493717	0.574725	OK	6.76491	8.7916	9.87237	6.01532	5.45657	5.66913	13.9797	7.39178	7.15819	6.68301	2.98859	2.90792	2.89506	2.90001	3.06507	2.93736	2.93243	2.92262
ADGRF5	852.147	3.46012	0.0753603	45.9144	0	0	OK	141.962	1562.33	144.019	129.86	149.026	144.044	1499.85	1547.73	1572.69	1629.96	8.0089	7.94405	8.03233	8.0094	10.0541	10.0863	10.1027	10.1392
ADGRG1	228.315	1.59909	0.1113	14.3674	8.29369e-47	5.50865e-46	OK	113.321	343.31	101.922	119.852	110.33	121.823	349.862	376.669	325.403	320.661	7.15296	7.2675	7.20714	7.27755	8.1319	8.19861	8.06748	8.05419
ADGRG2	9.65338	-1.9392	0.57589	-3.3673	0.000759068	0.00146203	OK	15.3136	3.99319	23.8131	16.2194	10.0878	11.089	2.12827	4.17686	3.12549	6.58711	3.46343	3.33436	3.21804	3.23833	3.04122	3.0897	3.06484	3.14452
ADGRG3	0	NaN	NaN	NaN	NaN	NaN	Low	NaN	NaN	0	0	0	0	0	0	0	0	0	0	0	0	0	0	0	0
ADGRG4	1.87733	-3.43908	1.4299	-2.40512	0.016167	0.0267271	OK	3.43769	0.316957	0.90873	2.02801	7.35101	3.68418	1.04667	0	0	0	0.840768	0.868596	0.990111	0.908304	0.844684	0.81849	0.818514	0.818927
ADGRG5	0	NaN	NaN	NaN	NaN	NaN	Low	NaN	NaN	0	0	0	0	0	0	0	0	0	0	0	0	0	0	0	0
ADGRG6	1702.63	-0.453697	0.0380053	-11.9377	7.52388e-33	3.93895e-32	OK	1968.16	1437.09	1923.37	1991.21	1999.59	1959.13	1441.94	1449.52	1441.85	1414.41	10.8421	10.8749	10.8789	10.8595	10.5755	10.5803	10.5755	10.5581
ADGRG7	0.250943	0.175527	3.098	0.0566584	0.954817	NaN	Low	0.235696	0.26619	0	0	0.928532	0	0	0	0	1.07901	-1.72544	-1.72468	-1.71172	-1.72515	-1.72425	-1.72438	-1.72436	-1.71071
ADGRL1	756.078	0.149044	0.0558585	2.66824	0.007625	0.0131423	OK	717.058	795.098	717.022	710.912	700.097	740.415	783.568	825.505	774.502	796.604	9.51395	9.50634	9.49262	9.54278	9.59394	9.64134	9.5834	9.60889
ADGRL2	6519.43	-0.251885	0.0222587	-11.3162	1.09067e-29	5.36655e-29	OK	7087.11	5951.74	7157.6	7171.34	6879.15	7141.39	5936.84	5934.9	5966.8	5967.38	12.7572	12.7591	12.7196	12.7551	12.5812	12.5809	12.5859	12.586
ADGRL3	1.84023	-2.58656	1.40258	-1.84414	0.0651626	0.097559	OK	3.15518	0.525281	1.88783	7.08393	1.8665	1.83851	1.03664	1.00843	0	0	0.840906	0.958357	0.840387	0.839703	0.82011	0.819327	0.79426	0.794664
ADGRL3-AS1	0	NaN	NaN	NaN	NaN	NaN	Low	NaN	NaN	0	0	0	0	0	0	0	0	0	0	0	0	0	0	0	0
ADGRL4	2596.79	0.650554	0.0351756	18.4945	2.28779e-76	2.11581e-75	OK	2021.03	3172.55	2099.36	2040.22	1903.7	2041.52	3186.32	3084.86	3241.08	3177.25	11.1348	11.1088	11.0463	11.1093	11.5252	11.4942	11.5416	11.5225
ADGRV1	0.813726	3.23806	1.89885	1.70527	0.0881439	0.128396	OK	0.155958	1.47149	0	0	0	0	2.141	1.05192	0	3.31688	-0.371176	-0.370827	-0.371155	-0.371047	-0.318831	-0.344773	-0.370675	-0.291981
ADH1A	0.962305	-3.2803	1.79365	-1.82884	0.0674237	0.100663	OK	1.745	0.179609	1.81028	4.04178	0	1.84638	0	0	0	0	-0.066163	-0.0155777	-0.110647	-0.0653608	-0.110026	-0.1101	-0.110088	-0.109885
ADH1B	1150.6	-4.01205	0.0749936	-53.4986	0	0	OK	2166.89	134.304	2192.99	2115.41	2189.31	2169.03	143.041	118.042	127.62	149.329	10.5277	10.4898	10.526	10.5163	8.12595	8.00463	8.05232	8.15475
ADH1C	7.33954	-0.943019	0.586294	-1.60844	0.107739	0.153829	OK	9.65638	5.0227	10.0056	11.171	7.35935	10.1654	8.44134	6.22016	3.10124	2.25224	2.91446	2.93645	2.85979	2.91754	2.88207	2.83559	2.76586	2.74748
ADH4	6.10529	1.56718	0.681559	2.2994	0.0214823	0.0348527	OK	3.08096	9.12962	6.53026	1.0354	0.937189	3.71954	10.5346	7.21429	8.21294	10.6581	2.58037	2.453	2.44867	2.51659	2.66242	2.59483	2.61582	2.66469
ADH5	8885.67	-0.0265049	0.0261777	-1.0125	0.3113	0.389556	OK	8967.3	8804.05	9049.39	8682.91	8672.09	9462.47	8688.9	8773.63	8930.12	8825.88	13.1343	13.0953	13.0942	13.1767	13.096	13.1051	13.1218	13.1107
ADH6	20.1121	1.77917	0.383746	4.63632	3.5467e-06	8.22356e-06	OK	9.07527	31.1489	9.36774	4.17991	9.98025	12.3156	40.1316	27.3286	24.5325	33.0604	4.04777	3.93551	4.06	4.10844	4.53456	4.36706	4.324	4.44433
ADH7	0	NaN	NaN	NaN	NaN	NaN	Low	NaN	NaN	0	0	0	0	0	0	0	0	0	0	0	0	0	0	0	0
ADHFE1	33.9227	-0.17127	0.310826	-0.551016	0.581623	0.656024	OK	35.9339	31.9115	50.7236	27.3688	34.9207	30.7234	25.4647	34.4226	49.0034	18.754	5.2654	4.97221	5.07675	5.01973	4.94449	5.06998	5.24472	4.83928
ADI1	4169.39	-0.464263	0.0252215	-18.4074	1.14503e-75	1.05066e-74	OK	4834.52	3504.26	4868.68	4842.72	4784.59	4842.66	3498.14	3506.75	3540.2	3471.34	12.1672	12.162	12.1505	12.162	11.8567	11.859	11.8677	11.8497
ADIG	0	NaN	NaN	NaN	NaN	NaN	Low	NaN	NaN	0	0	0	0	0	0	0	0	0	0	0	0	0	0	0	0
ADIPOQ	0	NaN	NaN	NaN	NaN	NaN	Low	NaN	NaN	0	0	0	0	0	0	0	0	0	0	0	0	0	0	0	0
ADIPOQ-AS1	0	NaN	NaN	NaN	NaN	NaN	Low	NaN	NaN	0	0	0	0	0	0	0	0	0	0	0	0	0	0	0	0
ADIPOR1	4521.88	0.688559	0.0259229	26.5618	1.87635e-155	3.04391e-154	OK	3462.83	5580.94	3436.6	3433.45	3436.24	3543.98	5675.18	5488.26	5495.41	5665.93	11.876	11.8752	11.8759	11.904	12.3473	12.3149	12.3162	12.3457
ADIPOR2	2725.69	-0.29943	0.0322609	-9.28152	1.67075e-20	6.65071e-20	OK	3007.54	2443.84	2942.89	2979.58	2967.58	3139.94	2458.13	2451.24	2420.57	2445.6	11.4819	11.4936	11.4898	11.5431	11.3141	11.3116	11.3	11.3095
ADIRF	865.502	-1.61317	0.0638728	-25.256	9.73085e-141	1.44475e-139	OK	1304.57	426.436	1395.15	1355.47	1235.43	1233.04	434.024	447.961	427.577	395.365	10.1456	10.1172	10.0274	10.0254	9.08705	9.11302	9.07464	9.01148
ADK	1396.86	-0.137334	0.0437958	-3.13578	0.00171398	0.00319011	OK	1463.3	1330.43	1509.53	1494.74	1390.44	1458.82	1372.4	1295.5	1311.58	1341.9	10.5192	10.51	10.443	10.4875	10.431	10.3782	10.3895	10.4104
ADM	18807.3	0.720557	0.0165943	43.4219	0	0	OK	14205.9	23408.7	14291.8	14078.6	14280.8	14171.5	23565.3	23845.5	23261.1	22963.8	13.9293	13.9156	13.9286	13.9216	14.4023	14.4138	14.3897	14.3772
ADM2	1077.43	4.24017	0.0805874	52.6158	0	0	OK	108.295	2046.57	113.279	108.45	132.745	77.3174	2040.49	2031.78	2046.01	2069.38	7.88185	7.86005	7.98357	7.66472	10.4019	10.3975	10.4048	10.4165
ADM5	6.48176	-1.1544	0.64375	-1.79324	0.0729344	0.108106	OK	8.94497	4.01856	13.273	4.97287	6.23876	11.3028	3.22767	4.22847	6.36769	2.24277	2.80921	2.63863	2.66648	2.77078	2.59953	2.62224	2.66931	2.57711
ADNP	3426.52	-0.177817	0.0284885	-6.24171	4.32821e-10	1.22393e-09	OK	3637.42	3215.63	3594.88	3637.8	3572.04	3745.76	3219.88	3220.11	3252.55	3169.18	11.7867	11.7979	11.7807	11.8255	11.6836	11.6837	11.693	11.6689
ADNP2	1134.72	0.247574	0.0548296	4.51533	6.32168e-06	1.43645e-05	OK	1037.6	1231.84	1043.05	1054.39	945.954	1107.71	1176.47	1205.83	1321.5	1222.85	10.0691	10.079	9.98165	10.1238	10.1791	10.2018	10.2867	10.2148
ADNP-AS1	15.2979	-0.735052	0.403853	-1.8201	0.0687443	0.10243	OK	19.1128	11.4829	14.2046	23.4797	23.1974	15.7378	10.539	12.5929	14.7311	7.90045	3.89698	4.05331	4.04851	3.92502	3.82805	3.86701	3.90687	3.77614
ADO	2033.03	0.593106	0.0380835	15.5738	1.09662e-54	8.0483e-54	OK	1620.91	2445.14	1574.38	1616.59	1706.6	1585.42	2370.89	2441.74	2444.47	2524.11	10.7455	10.7694	10.8185	10.7518	11.1246	11.1527	11.1537	11.1844
ADORA1	141.6	-1.45917	0.146445	-9.96396	2.19155e-23	9.43546e-23	OK	207.671	75.5302	207.302	227.467	214.294	181.617	92.0509	73.3421	61.236	75.4936	7.38906	7.46587	7.41664	7.27975	6.77509	6.6289	6.52137	6.64808
ADORA2A	78.2636	1.67145	1.75918	0.95013	0.342046	0.422	OK	37.3988	119.128	62.7137	0	59.667	27.1573	163.555	0	145.991	167.025	5.89487	4.85194	5.8625	5.44111	6.61489	4.86027	6.51698	6.62766
ADORA2A-AS1	5.59839	-1.15767	0.685385	-1.68908	0.0912046	0.132422	OK	7.73132	3.46546	11.0614	9.57007	3.43227	6.77685	2.05966	3.03531	4.0657	4.78583	2.57628	2.54522	2.41153	2.48653	2.38045	2.40339	2.42723	2.44389
ADORA2B	278.742	0.816285	0.0944946	8.63844	5.69878e-18	2.12282e-17	OK	201.924	355.561	202.018	211.104	191.993	202.941	328.406	385.857	346.147	361.473	7.84125	7.87647	7.80162	7.84511	8.24243	8.38381	8.28818	8.3259
ADORA3	0.403952	2.22991	2.38994	0.933038	0.3508	NaN	Low	0.141961	0.665943	0	0	0	0	1.07011	0	1.04965	1.11185	-1.36948	-1.36832	-1.36941	-1.36904	-1.34714	-1.36787	-1.34734	-1.34675
ADPGK	2592.82	-0.0162284	0.0334482	-0.485181	0.627548	0.696941	OK	2607.4	2578.23	2588.05	2645.77	2594.27	2603.06	2621.65	2685.41	2523.35	2480.98	11.3385	11.3591	11.3407	11.3439	11.3505	11.373	11.3149	11.2991
ADPGK-AS1	8.98195	-0.576136	0.58462	-0.985488	0.324385	0.403291	OK	10.7519	7.21195	14.1557	5.97806	13.4369	9.41599	15.0634	6.33054	6.35676	1.11825	3.23873	3.07357	3.22519	3.14618	3.25269	3.0817	3.0823	2.96318
ADPRH	548.835	0.332057	0.0704855	4.711	2.46505e-06	5.77892e-06	OK	485.952	611.719	457.663	492.067	465.685	529.21	623.546	633.098	624.818	564.595	8.93761	9.00054	8.95261	9.06429	9.21083	9.22462	9.2127	9.12166
ADPRHL1	97.1752	-0.303795	0.191386	-1.58734	0.112436	0.15989	OK	107.369	86.9815	109.175	115.574	118.506	86.4692	114.288	77.6169	99.1882	56.5847	6.6716	6.7119	6.73058	6.51155	6.70352	6.44235	6.6041	6.25583
ADPRHL2	1624.97	0.519673	0.0408644	12.717	4.75659e-37	2.69583e-36	OK	1335.43	1914.51	1372.43	1369.31	1348.95	1251.07	1919.71	1903.92	1917.57	1916.78	10.5038	10.5018	10.4882	10.4205	10.8151	10.8073	10.814	10.8136
ADPRM	236.386	0.304989	0.107619	2.83397	0.00459738	0.00814959	OK	211.493	261.28	203.197	201.824	229.299	211.675	229.162	300.942	268.027	246.964	7.75876	7.75371	7.85576	7.79127	7.85533	8.08283	7.98458	7.91647
ADRA1A	0	NaN	NaN	NaN	NaN	NaN	Low	NaN	NaN	0	0	0	0	0	0	0	0	0	0	0	0	0	0	0	0
ADRA1B	121.889	-0.290492	0.139267	-2.08586	0.0369916	0.0577642	OK	134.119	109.659	134.357	142.076	127.406	132.667	124.641	100.892	100.422	112.651	6.9976	7.03914	6.95823	6.98797	6.94199	6.79331	6.79017	6.86979
ADRA1D	179.935	3.00673	0.150615	19.963	1.15669e-88	1.19872e-87	OK	39.8202	320.051	31.2269	35.3413	49.8028	42.767	318.43	339.31	291.216	331.389	6.13611	6.2019	6.37324	6.29458	7.78429	7.84352	7.70264	7.82062
ADRA2A	533.151	-0.945803	0.0691006	-13.6873	1.20854e-42	7.4734e-42	OK	701.911	364.391	694.843	685.07	706.112	721.405	337.275	360.933	377.798	381.772	9.27487	9.26149	9.28978	9.30952	8.64255	8.69823	8.73629	8.74526
ADRA2B	5.98365	-1.61639	0.665143	-2.43014	0.0150929	0.0250395	OK	9.02409	2.94321	9.79098	6.99595	8.96783	10.3539	2.14163	4.21399	3.17163	2.23326	2.63977	2.58218	2.62328	2.65022	2.47539	2.52229	2.49891	2.47807
ADRA2C	1537.15	-3.33112	0.0610679	-54.5478	0	0	OK	2796.43	277.867	2846.72	2636.16	2877.39	2825.86	258.45	319.755	261.952	270.908	10.9807	10.9011	10.9918	10.9728	8.83604	8.99	8.8452	8.87009
ADRB1	1.3394	3.96117	1.51829	2.60898	0.00908136	0.0154956	OK	0.161616	2.51719	0	0	0	0	2.14907	3.14558	2.10572	3.31483	0.343926	0.344498	0.34396	0.344138	0.396763	0.419987	0.395809	0.423462
ADRB2	47.6289	0.424039	0.231232	1.83383	0.0666798	0.0996394	OK	40.6793	54.5785	39.7993	48.5237	45.6179	28.9186	44.75	60.6357	55.4107	57.3754	5.47029	5.57199	5.53939	5.3265	5.5297	5.69645	5.64467	5.66406
ADRB3	0	NaN	NaN	NaN	NaN	NaN	Low	NaN	NaN	0	0	0	0	0	0	0	0	0	0	0	0	0	0	0	0
ADRM1	4813.06	0.0442174	0.0255898	1.72793	0.0840007	0.123051	OK	4739.31	4886.81	4814.12	4769.65	4767.53	4605.46	5012.77	4894.89	4829.14	4810.92	12.2328	12.2241	12.2237	12.1913	12.2709	12.2485	12.2358	12.2322
ADSL	2141	-0.0797927	0.0342357	-2.33069	0.0197697	0.0322445	OK	2200.19	2081.81	2232.32	2214.39	2170.45	2184.32	2056.79	2101.51	2127.1	2041.14	11.1029	11.0953	11.0766	11.0825	11.0266	11.0465	11.0578	11.0195
ADSS	2580.6	0.270089	0.0318688	8.47503	2.35012e-17	8.55697e-17	OK	2339.74	2821.45	2323.31	2318.98	2299.51	2416.85	2848.16	2844.71	2808.32	2784.93	11.2342	11.2325	11.2247	11.2705	11.4241	11.423	11.4108	11.403
ADSSL1	48.4025	0.444274	0.230862	1.92442	0.0543023	0.0826533	OK	41.0081	55.7968	42.0221	46.3358	33.5601	42.2937	52.1416	73.7263	45.9523	51.188	5.51067	5.56116	5.40364	5.51415	5.62433	5.82881	5.55688	5.61412
ADTRP	84.4551	2.00123	0.197182	10.1491	3.34277e-24	1.46443e-23	OK	33.759	135.151	30.2823	27.6252	41.7246	35.2206	123.255	153.843	152.177	111.513	5.70935	5.67527	5.86315	5.77893	6.55916	6.73253	6.72388	6.48364
AEBP1	25649.4	0.148709	0.0239248	6.2157	5.10951e-10	1.44095e-09	OK	24328.6	26970.1	24684.1	24737.1	24993.2	22899.2	27368.2	27438.2	26449	26626	14.6097	14.6117	14.6214	14.5394	14.7075	14.7099	14.675	14.6813
AEBP2	1240.64	-0.0244743	0.0476224	-0.513924	0.607305	0.678662	OK	1251.16	1230.11	1219.5	1251.72	1331.3	1202.42	1213.04	1285.4	1227.24	1194.48	10.2608	10.2848	10.3417	10.2479	10.2559	10.3093	10.2666	10.2418
AEN	2044.71	0.334015	0.0370554	9.01394	1.98779e-19	7.67467e-19	OK	1809.06	2280.35	1795.79	1842.65	1791.05	1807.59	2197.69	2389.16	2234.19	2299.55	10.875	10.8985	10.8726	10.881	11.062	11.1405	11.0774	11.1045
AES	13837.3	0.521152	0.0168957	30.8453	6.47218e-209	1.37963e-207	OK	11364.9	16309.8	11426.2	11271.5	11519.6	11239.9	16144.4	16365.5	16470.3	16261.3	13.5701	13.5575	13.5776	13.5549	13.8965	13.9096	13.9158	13.9035
AFAP1	22775	1.27439	0.014911	85.4663	0	0	OK	13322.7	32227.3	13296.9	13480.9	13257.5	13259	32277.4	32579.2	31872.4	32176.8	13.9371	13.9494	13.9345	13.9346	14.7739	14.7832	14.7614	14.7708
AFAP1-AS1	75.2912	0.845429	0.179736	4.70374	2.55443e-06	5.97905e-06	OK	53.841	96.7415	48.8332	55.6377	46.6764	64.3999	96.6484	94.9904	103.525	91.6185	5.9556	6.02883	5.93181	6.11343	6.37529	6.36355	6.42334	6.33847
AFAP1L1	622.864	1.68843	0.0765078	22.0687	6.31991e-108	7.59078e-107	OK	294.983	950.745	298.313	284.429	309.748	286.523	888.102	923.618	1078.22	913.953	8.57806	8.54278	8.60937	8.54642	9.54039	9.57792	9.72746	9.56777
AFAP1L2	4.75785	2.22495	0.86224	2.58043	0.00986779	0.0167506	OK	1.67679	7.8389	0.940393	0	0	5.81166	8.23935	8.09565	8.0982	6.87754	2.1042	2.08106	2.07914	2.22038	2.27219	2.26938	2.26943	2.24255
AFDN	1514.2	0.0728379	0.0422597	1.72358	0.0847841	0.124022	OK	1475.99	1552.42	1464.81	1562.56	1417.75	1460.61	1536.31	1537.84	1589.61	1544.13	10.5334	10.5932	10.5035	10.5308	10.5774	10.5784	10.6091	10.5821
AFDN-DT	2.059	-0.643716	1.15478	-0.557436	0.57723	0.651932	OK	2.51088	1.60712	1.77853	0	4.48338	3.74762	0	1.05404	3.17747	2.23093	1.01843	0.975363	1.08121	1.06437	0.975875	1.00138	1.05086	1.02912
AFF1	2842.87	0.0834246	0.0311704	2.6764	0.00744167	0.0128476	OK	2760.7	2925.04	2837.1	2667.53	2729.37	2807.05	2937.45	2901.92	2910.93	2951.59	11.471	11.4136	11.4349	11.461	11.5035	11.4921	11.495	11.508
AFF1-AS1	65.5356	0.303736	0.20004	1.51838	0.12892	0.180928	OK	58.6622	72.4089	41.6339	67.7851	63.2414	62.1214	70.7549	64.0357	71.1061	83.606	5.77617	6.04626	6.00452	5.99391	6.07248	6.01203	6.07562	6.17849
AFF2	69.8376	-4.76209	0.374969	-12.7	5.91462e-37	3.34608e-36	OK	134.711	4.96443	125.601	126.584	137.379	148.994	1.01573	10.0477	5.56747	3.51318	6.25862	6.26216	6.33189	6.39947	4.68857	4.93931	4.82966	4.78313
AFF3	480.963	-2.00107	0.0842156	-23.7612	8.41117e-125	1.13873e-123	OK	769.654	192.271	750.277	813.654	737.593	776.545	183.506	181.188	178.519	226.421	9.22376	9.30142	9.20739	9.25672	8.01423	8.00454	7.9937	8.17398
AFF4	10239.4	0.154356	0.0233607	6.60749	3.90895e-11	1.15487e-10	OK	9692.18	10786.7	9841.84	10042.3	9248.41	9639.82	10667.6	10799	10842.1	10834.3	13.2838	13.3028	13.2257	13.2644	13.3599	13.3715	13.3753	13.3746
AFG1L	147.91	0.199984	0.124534	1.60586	0.108304	0.154553	OK	137.675	158.145	129.458	135.848	145.935	139.444	149.149	151.957	171.638	159.849	7.10794	7.14339	7.19654	7.1625	7.21295	7.22707	7.32068	7.26561
AFG3L1P	163.023	-0.635897	0.12498	-5.08801	3.61846e-07	8.87307e-07	OK	198.38	127.666	209.375	180.127	191.242	212.719	116.31	129.704	144.435	120.272	7.53525	7.41371	7.46171	7.54792	7.0869	7.16512	7.24386	7.11113
AFG3L2	2640.85	-0.0739042	0.0307392	-2.40423	0.0162065	0.0267825	OK	2708.47	2573.22	2681.81	2703.54	2710.92	2737.38	2556.65	2596.24	2533.05	2607.18	11.381	11.3886	11.3911	11.4002	11.3364	11.3507	11.3278	11.3546
AFM	0.133735	0.916503	3.53381	0.259353	0.795363	NaN	Low	0.0926292	0.174841	0	0	0	0	1.06988	0	0	0	-2.08335	-2.08292	-2.08332	-2.08319	-2.07516	-2.08276	-2.08275	-2.08255
AFMID	361.206	0.0113158	0.0788783	0.143459	0.885928	0.915741	OK	359.79	362.623	363.146	362.873	358.368	355.058	366.931	376.469	359.076	347.728	8.50116	8.50051	8.4898	8.48185	8.51005	8.53215	8.4915	8.46416
AFP	12.6832	0.232032	0.471466	0.49215	0.622613	0.69276	OK	11.6654	13.7009	17.5018	14.3635	3.71743	11.1188	12.6792	18.6593	9.27831	14.1469	3.73034	3.6739	3.45341	3.61255	3.64271	3.74875	3.57639	3.66972
AFTPH	1240.6	0.487288	0.0448346	10.8686	1.62755e-27	7.66796e-27	OK	1033.05	1448.14	990.302	1066.98	1024.61	1051.09	1470.34	1416.85	1450.92	1453.69	10.0661	10.133	10.0965	10.1194	10.4286	10.3938	10.4161	10.4179
AGA	854.14	-0.373141	0.0544947	-6.84728	7.52682e-12	2.28574e-11	OK	963.986	744.294	982.14	978.952	961.984	932.785	730.582	764.912	702.84	778.926	9.86249	9.85939	9.8433	9.81487	9.59412	9.63495	9.55989	9.65122
AGAP1	1606.02	0.561323	0.146079	3.8426	0.000121739	0.000250882	OK	1297.47	1914.57	1544.16	1342.72	1315.22	989.358	2181.53	1904.65	1842.49	1728.03	10.601	10.4732	10.4544	10.2025	10.9272	10.7975	10.7661	10.7057
AGAP11	42.2102	-0.998245	0.255614	-3.90528	9.41147e-05	0.000196045	OK	56.2575	28.163	62.5885	56.8234	44.9607	60.59	36.0624	17.7347	29.1928	29.7295	5.58484	5.52652	5.39856	5.56509	5.28959	5.0178	5.19642	5.2048
AGAP12P	58.2679	-0.116935	0.238637	-0.49001	0.624127	0.694187	OK	60.628	55.9078	63.1936	39.4416	60.277	79.2781	75.4243	41.8478	49.1544	57.5262	5.89887	5.64453	5.87082	6.04023	6.00697	5.67394	5.75669	5.84361
AGAP1-IT1	2.03032	0.146764	1.11546	0.131572	0.895323	0.922804	OK	1.92713	2.1335	1.80524	5.05707	0.913313	0	3.18655	2.0932	2.07904	1.1081	0.993244	1.06732	0.971442	0.948734	1.02536	1.00013	0.999801	0.976904
AGAP2	11.7096	0.133965	0.443817	0.301846	0.762769	0.813571	OK	11.1663	12.2528	9.64217	12.4247	13.6053	9.23617	8.19107	16.1868	13.4149	10.9756	3.50381	3.5579	3.57967	3.49542	3.47624	3.62589	3.57622	3.53047
AGAP2-AS1	946.947	-0.291989	0.0590233	-4.94701	7.53623e-07	1.81546e-06	OK	1042.45	851.446	1084.21	1087.16	1064.76	933.068	835.927	872.496	804.618	893.328	10.0086	10.011	9.99188	9.87078	9.77186	9.81013	9.73802	9.83139
AGAP3	4305.22	0.689252	0.0311014	22.1615	8.08372e-109	9.78454e-108	OK	3295.93	5314.51	3363.9	3252.27	3452	3111.51	5329.94	5230.08	5254.28	5447.75	11.8303	11.7996	11.8539	11.7595	12.263	12.2447	12.2492	12.2841
AGAP4	119.873	-0.0361105	0.175042	-0.206296	0.83656	0.875971	OK	121.373	118.373	171.929	106.275	108.145	98.7987	136.057	103.338	120.96	113.482	7.17095	6.8119	6.82377	6.76116	6.9898	6.79247	6.90363	6.85803
AGAP5	106.833	-0.40431	0.149441	-2.70547	0.00682071	0.01183	OK	121.705	91.9603	106.833	120.526	136.266	123.185	87.0569	88.7783	97.1308	94.8878	6.73322	6.81915	6.91043	6.83536	6.59485	6.60758	6.66763	6.65205
AGAP6	253.408	-0.0709227	0.100765	-0.703844	0.48153	0.563391	OK	259.636	247.181	235.374	267.56	279.573	256.247	220.249	247.944	268.143	252.174	7.92364	8.02911	8.06595	7.9933	7.87062	7.9662	8.03088	7.98008
AGAP7P	20.0109	0.184969	0.415788	0.444864	0.656418	0.722534	OK	18.7299	21.292	19.8948	18.2124	26.4849	10.2704	33.9937	24.0333	7.31857	19.8794	4.2877	4.25927	4.39204	4.11063	4.49535	4.3536	4.05224	4.28728
AGAP9	173.044	-0.601764	0.130241	-4.6204	3.82998e-06	8.8508e-06	OK	208.619	137.469	232.364	225.671	190.985	185.666	164.614	125.396	135.926	123.732	7.66001	7.63511	7.49965	7.47709	7.38287	7.18085	7.23913	7.17185
AGBL1	0	NaN	NaN	NaN	NaN	NaN	Low	NaN	NaN	0	0	0	0	0	0	0	0	0	0	0	0	0	0	0	0
AGBL1-AS1	0	NaN	NaN	NaN	NaN	NaN	Low	NaN	NaN	0	0	0	0	0	0	0	0	0	0	0	0	0	0	0	0
AGBL2	6.31004	-0.990751	0.682085	-1.45253	0.146354	0.202663	OK	8.39539	4.22469	8.24358	2.04281	12.0315	11.1662	4.23078	1.03822	5.17499	6.5523	2.66825	2.53213	2.74232	2.72594	2.58246	2.50856	2.60311	2.63257
AGBL3	8.16337	0.240598	0.541835	0.444044	0.657011	0.723036	OK	7.48424	8.8425	8.01721	8.59499	5.37699	8.04157	4.10638	10.0812	12.4389	8.64978	3.01121	3.02329	2.95235	3.01178	2.92726	3.0515	3.09752	3.02355
AGBL4	0.225897	-1.23487	3.53174	-0.349649	0.726602	NaN	Low	0.317074	0.134719	0	0	1.80717	0	0	0	0	0	-1.72507	-1.72437	-1.7005	-1.7248	-1.72399	-1.72411	-1.72409	-1.72377
AGBL4-IT1	0	NaN	NaN	NaN	NaN	NaN	Low	NaN	NaN	0	0	0	0	0	0	0	0	0	0	0	0	0	0	0	0
AGBL5	998.913	-0.159735	0.0499528	-3.19772	0.00138517	0.00259981	OK	1054.16	943.67	1016.88	1036.59	1070.68	1092.07	916.372	952.277	931.148	975.277	9.97969	9.99727	10.027	10.0453	9.88522	9.9199	9.89962	9.94157
AGBL5-AS1	0.117075	-0.52617	3.53381	-0.148896	0.881636	NaN	Low	0.13819	0.0959588	0	0	0	0.936596	0	0	0	0	-2.08318	-2.08281	-2.08316	-2.07641	-2.0826	-2.08266	-2.08265	-2.08248
AGER	41.3175	0.0803363	0.239563	0.335346	0.737364	0.793018	OK	40.1675	42.4676	35.8302	46.5212	44.9943	33.3722	50.1649	38.7956	39.3074	41.5546	5.29589	5.4246	5.40752	5.2643	5.46378	5.33385	5.3402	5.36718
AGFG1	3344.8	0.0983441	0.0308473	3.18809	0.00143216	0.00268451	OK	3230.84	3458.76	3265.85	3314.36	3289.51	3055.68	3452	3455.73	3468.89	3456.4	11.685	11.6988	11.6917	11.6232	11.737	11.738	11.7415	11.7382
AGFG2	690.175	-0.763692	0.0617593	-12.3656	4.01069e-35	2.19925e-34	OK	868.698	511.652	906.988	856.998	870.408	839.731	478.87	500.126	532.09	536.192	9.66626	9.61313	9.62775	9.59431	9.09485	9.13175	9.18499	9.19176
AGGF1	1473.61	-0.0753032	0.0428457	-1.75754	0.0788251	0.116194	OK	1512.06	1435.16	1548.82	1477.6	1451.49	1569.45	1463.75	1385.72	1442.92	1449.13	10.571	10.5273	10.5109	10.5833	10.5186	10.4683	10.5054	10.5094
AGK	860.947	-0.0973935	0.069148	-1.40848	0.158989	0.218144	OK	889.997	831.898	912.11	884.822	888.846	869.524	878.722	953.665	741.979	757.912	9.80091	9.77314	9.77729	9.75727	9.76683	9.84172	9.61464	9.63359
AGL	1393.02	-0.649766	0.0435008	-14.9369	1.89706e-50	1.32681e-49	OK	1701.52	1084.52	1701.83	1721.4	1623.52	1759.6	1088.88	1071.69	1100.39	1076.85	10.6204	10.6311	10.5758	10.6521	10.2087	10.1945	10.218	10.1988
AGMAT	167.215	-1.16601	0.13287	-8.77563	1.69946e-18	6.42641e-18	OK	231.335	103.095	213.3	248.134	207.253	256.593	108.789	99.4252	87.0269	117.197	7.54091	7.66706	7.51713	7.69628	7.02744	6.96581	6.87842	7.07988
AGMO	21.6234	-2.36488	0.410825	-5.75642	8.59162e-09	2.29776e-08	OK	36.2162	7.03075	29.0259	37.3695	35.6384	42.8396	6.28962	13.3432	2.0394	6.44216	4.44244	4.55661	4.53588	4.62834	4.02739	4.17581	3.92295	4.03184
AGO1	2159.1	-0.0694711	0.0343702	-2.02126	0.0432531	0.0668674	OK	2211.07	2107.12	2175.56	2258.72	2179.8	2231.41	2105.61	2156.43	2068.14	2097.1	11.0831	11.1182	11.0849	11.1068	11.0527	11.0749	11.0361	11.049
AGO2	2876.07	-0.0785056	0.0308252	-2.5468	0.0108716	0.0183609	OK	2954.3	2797.84	3011.38	2992.7	2962.85	2850.89	2766.58	2837.31	2795.53	2791.32	11.5328	11.5269	11.5175	11.4814	11.4535	11.477	11.4631	11.4617
AGO3	386.948	0.0249261	0.0788693	0.316043	0.75197	0.804709	OK	383.605	390.29	374.842	401.295	383.995	374.408	373.087	400.291	369.549	418.113	8.56818	8.62706	8.58895	8.56719	8.56422	8.62488	8.55606	8.66273
AGO4	756.733	0.372782	0.060559	6.15568	7.47546e-10	2.094e-09	OK	659.506	853.96	687.126	679.601	666.656	605.101	817.459	892.409	881.487	824.026	9.47277	9.46304	9.4459	9.36074	9.62947	9.71009	9.69873	9.63673
AGPAT1	4548.18	0.291463	0.0282108	10.3316	5.07008e-25	2.25971e-24	OK	4090.31	5006.05	4208.45	4096.35	4147.92	3906.73	5090.28	4974.89	4883.4	5077.38	12.0761	12.0511	12.0627	12.0075	12.2551	12.2334	12.2158	12.2527
AGPAT2	1610.07	0.203686	0.0458019	4.4471	8.70364e-06	1.95986e-05	OK	1496.6	1723.54	1521.66	1531.27	1541.65	1391.26	1695.63	1825.56	1632.98	1740.51	10.5993	10.6051	10.6113	10.5178	10.6995	10.7685	10.6645	10.7238
AGPAT3	4820.86	0.361173	0.0261304	13.822	1.87861e-43	1.17724e-42	OK	4220.55	5421.18	4354.41	4294.21	4146.62	4087.36	5386.28	5463.22	5404.98	5429.83	12.1366	12.1237	12.0915	12.0784	12.3364	12.3499	12.3397	12.3441
AGPAT4	518.99	-0.316402	0.0747888	-4.2306	2.33067e-05	5.09863e-05	OK	575.673	462.306	524.715	565.079	587.985	624.602	429.485	458.423	459.89	501.74	9.02569	9.09156	9.12724	9.18153	8.85216	8.90775	8.9105	8.98625
AGPAT4-IT1	10.1521	-1.41203	0.555783	-2.54061	0.0110658	0.0186708	OK	14.7583	5.5459	17.1692	16.2024	14.6321	11.1484	7.42881	4.18291	10.4528	0	3.43601	3.41739	3.3903	3.3237	3.24778	3.17608	3.30964	3.07688
AGPAT5	879.683	0.710813	0.0555303	12.8004	1.63008e-37	9.3033e-37	OK	667.254	1092.11	650.955	666.679	634.015	717.389	1069.49	1072.75	1141.59	1084.59	9.49839	9.51938	9.47547	9.58363	9.94736	9.95025	10.0087	9.96049
AGPS	2866.52	-0.00681604	0.0306453	-0.222417	0.823989	0.865905	OK	2873.29	2859.75	2918.77	2887.93	2882.16	2805.45	2790.8	2871.55	2924.37	2851.11	11.5019	11.492	11.4901	11.4649	11.46	11.4867	11.5037	11.48
AGR2	0	NaN	NaN	NaN	NaN	NaN	Low	NaN	NaN	0	0	0	0	0	0	0	0	0	0	0	0	0	0	0	0
AGR3	0	NaN	NaN	NaN	NaN	NaN	Low	NaN	NaN	0	0	0	0	0	0	0	0	0	0	0	0	0	0	0	0
AGRN	21523.8	1.731	0.0273376	63.3195	0	0	OK	9965.66	33081.9	10109.8	10008.9	10400.7	9338.99	34220.1	33473.8	32765.3	31872.6	13.627	13.6183	13.6517	13.5584	14.778	14.7558	14.7343	14.7066
AGRP	0.359045	-0.506916	2.76977	-0.183017	0.854784	NaN	Low	0.421482	0.296607	0	0	1.79556	0	1.0768	0	0	0	-1.36863	-1.36758	-1.33153	-1.36823	-1.34839	-1.36717	-1.36715	-1.36666
AGT	55.7231	1.88709	0.251504	7.50324	6.22609e-14	2.03734e-13	OK	23.7175	87.7286	26.1343	12.1147	32.6858	23.3828	107.394	72.2685	77.6011	94.2035	5.31454	5.0721	5.41237	5.27162	6.12668	5.85336	5.89998	6.03153
AGTPBP1	546.9	-0.246413	0.0676902	-3.64031	0.000272311	0.000547104	OK	593.493	500.308	568.921	576.209	597.796	630.886	471.345	516.208	516.503	497.334	9.12823	9.13954	9.17252	9.22098	8.96334	9.04221	9.04271	9.00973
AGTR1	180.188	-0.454694	0.118461	-3.83834	0.000123867	0.000255101	OK	208.35	152.026	205.46	226.189	197.414	204.456	173.814	145.224	134.282	154.666	7.59067	7.66881	7.55845	7.58667	7.45781	7.32137	7.26391	7.36864
AGTR2	0	NaN	NaN	NaN	NaN	NaN	Low	NaN	NaN	0	0	0	0	0	0	0	0	0	0	0	0	0	0	0	0
AGTRAP	1394.02	0.680449	0.0440643	15.4422	8.51806e-54	6.19095e-53	OK	1071.24	1716.81	1045.43	1037.02	1112.09	1090.12	1666.39	1774.3	1745.26	1681.56	10.1714	10.1643	10.2265	10.2087	10.5995	10.6592	10.6435	10.6081
AGXT	0	NaN	NaN	NaN	NaN	NaN	Low	NaN	NaN	0	0	0	0	0	0	0	0	0	0	0	0	0	0	0	0
AGXT2	0	NaN	NaN	NaN	NaN	NaN	Low	NaN	NaN	0	0	0	0	0	0	0	0	0	0	0	0	0	0	0	0
AHCTF1	2933.86	0.00479597	0.0328066	0.146189	0.883772	0.914218	OK	2928.99	2938.74	2951.13	2823	2872.7	3067.9	2929.16	2959.61	2993.28	2874.12	11.5239	11.4825	11.4988	11.5604	11.5169	11.5266	11.5372	11.4992
AHCTF1P1	85.0223	0.280077	0.16296	1.71869	0.0856708	0.125182	OK	76.7952	93.2494	72.8491	77.6734	80.4092	76.2215	100.862	83.3881	93.0631	95.7122	6.3077	6.34821	6.37006	6.33595	6.5209	6.39369	6.46631	6.48507
AHCY	4028.49	-0.284766	0.0262398	-10.8525	1.94112e-27	9.13379e-27	OK	4424.78	3632.19	4535.44	4421.99	4392.54	4348.87	3636.95	3641.16	3636.75	3614.2	12.0858	12.0618	12.0555	12.046	11.8786	11.8797	11.8785	11.8728
AHCYL1	6610.73	0.133329	0.0219664	6.06969	1.28158e-09	3.55471e-09	OK	6305.48	6915.99	6240.81	6271.69	6381.62	6327.36	6756.72	7031.76	6898.24	6977.67	12.636	12.6407	12.6569	12.6489	12.7107	12.7485	12.7303	12.7411
AHCYL2	570.925	-0.241069	0.0688284	-3.50246	0.000460982	0.000907865	OK	618.514	523.336	570.851	651.018	646.743	606.058	485.082	535.553	537.204	534.89	9.1549	9.27264	9.26681	9.20834	9.01262	9.09852	9.10122	9.09746
AHDC1	1781.43	-0.553403	0.0422964	-13.0839	4.06778e-39	2.38704e-38	OK	2118.97	1443.89	2259.48	2099.63	2101.34	2014.4	1485.58	1444.62	1426.41	1419.99	11.0149	10.9449	10.9457	10.9057	10.6237	10.5984	10.587	10.5829
AHI1	1067.66	0.411691	0.0556914	7.39236	1.44242e-13	4.6662e-13	OK	916.352	1218.97	969.359	923.636	827.599	944.608	1303.85	1179.85	1189.58	1202.82	9.96716	9.92374	9.82602	9.94383	10.2407	10.1473	10.1549	10.1652
AHNAK	116774	-0.349429	0.0392883	-8.89399	5.89539e-19	2.2534e-18	OK	130847	102701	129138	135668	126835	131748	106332	98327.2	107250	98893.5	16.9258	16.973	16.9086	16.9449	16.7418	16.6692	16.7498	16.6745
AHNAK2	8144.7	0.844069	0.0272848	30.9355	3.98635e-210	8.54603e-209	OK	5827.83	10461.6	5939.32	5998.44	5587.03	5789.79	10819.5	10427.1	10592.3	10004.1	12.6797	12.6887	12.6243	12.6565	13.2465	13.2105	13.2258	13.1702
AHR	6059.12	0.395963	0.0229845	17.2274	1.65523e-66	1.38271e-65	OK	5232.81	6885.44	5118.9	5390.38	5190.53	5234.56	6951.13	6875.86	6853.9	6857.72	12.4034	12.4513	12.4163	12.4241	12.6913	12.6809	12.6778	12.6783
AHRR	3376.32	-1.71139	0.032269	-53.0352	0	0	OK	5172.98	1579.65	5138.19	5193.11	5318.28	5042.82	1630.27	1597.13	1552.47	1538.26	12.0594	12.0699	12.0938	12.0407	10.9878	10.9702	10.9459	10.9382
AHSA1	3797.19	-0.013426	0.0302848	-0.443324	0.657531	0.723481	OK	3814.86	3779.52	3691.3	3761.89	3831.43	3973.98	3751.09	3662.93	3846.03	3858.86	11.8641	11.8818	11.899	11.9334	11.8791	11.8569	11.9026	11.9057
AHSA2P	954.334	0.036269	0.0542993	0.667945	0.504169	0.584531	OK	942.339	966.329	982.507	937.028	930.663	919.128	956.885	926.794	1051.63	930.035	9.92452	9.88127	9.87507	9.86375	9.90036	9.87131	9.9869	9.87448
AHSG	0.133735	0.916503	3.53381	0.259353	0.795363	NaN	Low	0.0926292	0.174841	0	0	0	0	1.06988	0	0	0	-2.08335	-2.08292	-2.08332	-2.08319	-2.07516	-2.08276	-2.08275	-2.08255
AHSP	0	NaN	NaN	NaN	NaN	NaN	Low	NaN	NaN	0	0	0	0	0	0	0	0	0	0	0	0	0	0	0	0
AICDA	6.03814	0.253503	0.630679	0.401952	0.687719	0.750702	OK	5.50901	6.56727	9.30279	6.20067	3.73176	2.79175	7.30966	5.11479	5.16114	8.69255	2.64839	2.58376	2.52879	2.50692	2.60705	2.56027	2.56131	2.63493
AIDA	6632.81	-0.0135023	0.026349	-0.51244	0.608343	0.679535	OK	6663.84	6601.77	6580.35	6535.67	6618.54	6919.7	6317.94	6637.73	6763.3	6689.22	12.6878	12.6814	12.6932	12.7353	12.6496	12.696	12.7137	12.7033
AIF1	0.1386	0.916503	3.53381	0.259353	0.795363	NaN	Low	0.0959988	0.181201	0	0	0	0	0	0	0	1.1088	-2.08339	-2.08295	-2.08337	-2.08323	-2.08271	-2.08278	-2.08277	-2.07479
AIF1L	12.78	-2.29877	0.537981	-4.27297	1.92891e-05	4.25099e-05	OK	21.2427	4.31727	19.5201	18.3041	23.389	23.5381	1.07283	2.06323	3.17281	11.1796	3.71964	3.69677	3.78352	3.78501	3.337	3.36048	3.38862	3.56421
AIFM1	1465.49	-0.13094	0.0421412	-3.10717	0.00188885	0.00349786	OK	1531.95	1399.03	1524.09	1551.93	1575.55	1476.6	1358.17	1449.85	1388.39	1399.37	10.5529	10.5697	10.5838	10.5236	10.4467	10.5067	10.4669	10.4741
AIFM2	1133.04	0.738758	0.0502	14.7163	5.06708e-49	3.47518e-48	OK	849.118	1416.96	872.503	843.784	879.942	800.011	1451.59	1386.87	1477.64	1351.96	9.89488	9.86547	9.90242	9.81862	10.3628	10.3196	10.3797	10.2955
AIFM3	8.0511	0.665661	0.552237	1.20539	0.228053	0.298625	OK	6.22597	9.87622	6.20941	3.98563	6.2488	8.4767	9.60864	15.7544	8.43314	5.69205	2.9482	2.8991	2.9491	2.99679	3.01939	3.13432	2.99572	2.93841
AIG1	1010.92	1.06736	0.0534558	19.9671	1.06357e-88	1.10344e-87	OK	653.134	1368.7	629.37	699.795	615.445	669.593	1398.1	1381.52	1307.41	1386.12	9.53001	9.6217	9.51088	9.58322	10.2559	10.2445	10.1918	10.2475
AIM2	8.37231	1.32232	0.575002	2.29967	0.0214667	0.0348335	OK	4.78326	11.9614	3.57177	4.97742	2.2983	8.0626	15.3882	6.04153	15.0083	11.6303	2.92187	2.95489	2.8969	3.02062	3.15876	2.97815	3.15253	3.09057
AIMP1	1794.5	0.110042	0.0396459	2.77562	0.00550964	0.00967608	OK	1726.09	1862.9	1637.7	1817.92	1724.82	1725.48	1901.84	1843.78	1854.63	1849.79	10.7246	10.8209	10.7722	10.7726	10.863	10.8341	10.8395	10.8371
AIMP2	1152.92	-0.0541027	0.0482058	-1.12233	0.261723	0.335516	OK	1174.53	1131.3	1189.66	1165.47	1209.41	1133.94	1091.47	1198.79	1139.02	1095.59	10.1996	10.1807	10.2148	10.1556	10.1207	10.2067	10.1597	10.1242
AIP	1802.24	-0.106433	0.0404856	-2.62892	0.00856554	0.0146569	OK	1868.69	1735.79	1938.92	1817.47	1922.23	1795.01	1765.05	1792.06	1688.07	1699.12	10.8832	10.8229	10.8752	10.8113	10.7958	10.8098	10.7546	10.7606
AIPL1	0.376118	-0.579917	2.51208	-0.230852	0.81743	NaN	Low	0.45071	0.301526	0	1.0262	0	0.949071	1.03368	0	0	0	-1.36895	-1.34835	-1.36889	-1.34911	-1.34828	-1.36744	-1.36741	-1.36691
AIRE	0.494876	-1.10255	2.13256	-0.517006	0.605152	0.677142	OK	0.675278	0.314473	0	0.985737	0.880997	0.952297	0	0	0	1.13997	-1.02568	-1.00132	-1.0037	-1.00207	-1.02451	-1.02474	-1.0247	-0.999375
AIRN	0.25117	-1.30477	3.4484	-0.37837	0.705156	NaN	Low	0.357592	0.144748	0	2.00936	0	0	0	0	0	0	-1.72544	-1.69768	-1.7254	-1.72515	-1.72426	-1.72439	-1.72437	-1.72402
AJAP1	401.223	0.0548273	0.0818122	0.670161	0.502755	0.583398	OK	393.6	408.846	413.782	351.683	386.855	421.361	407.232	440.209	389.61	399.053	8.67414	8.53483	8.61583	8.68994	8.66022	8.72813	8.622	8.64266
AJM1	149.802	-0.280373	0.129122	-2.17138	0.0299024	0.047382	OK	164.313	135.291	171.855	156.681	154.431	174.169	153.384	115.283	134.296	138.317	7.32944	7.25737	7.24641	7.33951	7.241	7.03264	7.14194	7.16373
AJUBA	2579.94	0.212188	0.0313418	6.77013	1.28667e-11	3.87531e-11	OK	2390.56	2769.33	2370.37	2434.07	2399.6	2358.57	2805.27	2757.44	2721.5	2792.75	11.2532	11.2777	11.2645	11.2486	11.4104	11.3943	11.3819	11.4062
AK1	3958.49	-0.853205	0.0348675	-24.4699	3.08758e-132	4.36618e-131	OK	5096.05	2820.94	5165.87	5169.97	5329.35	4719.13	2859.22	2830.17	2829.62	2764.62	12.1866	12.1874	12.217	12.0991	11.6312	11.622	11.6218	11.6009
AK2	4570.35	0.268806	0.0300319	8.9507	3.53246e-19	1.35686e-18	OK	4145.8	4994.9	4270.22	4195.96	4212.38	3907.21	4981.89	5130.14	4990.74	4874.26	12.0925	12.0762	12.0798	12.0105	12.2374	12.2652	12.2391	12.2168
AK3	3540.11	0.444261	0.0312051	14.2368	5.41554e-46	3.53804e-45	OK	2999.31	4080.91	2902.58	3037.22	2896.1	3162.06	4066.48	4083.16	4109.05	4064.24	11.6002	11.6418	11.5981	11.6789	11.9155	11.9194	11.9254	11.915
AK4	5189.83	1.64715	0.0262458	62.7587	0	0	OK	2511.93	7867.74	2535	2547.03	2486.68	2480.32	7784.99	8093.01	7713.78	7877.86	11.6207	11.6249	11.6041	11.6019	12.6712	12.7099	12.662	12.683
AK5	1343.23	0.497789	0.0455219	10.9351	7.82775e-28	3.70843e-27	OK	1113.77	1572.69	1126.62	1157.1	1134.76	1037.06	1583.37	1524.25	1577.54	1605.14	10.2242	10.2483	10.2307	10.1501	10.5381	10.5023	10.5346	10.551
AK6	754.88	0.240941	0.0653931	3.68449	0.000229157	0.000462834	OK	691.991	817.769	729.942	608.33	700.965	726.635	826.872	778.13	795.002	873.161	9.52737	9.36609	9.49108	9.52328	9.64038	9.58508	9.60456	9.69039
AK7	2.15589	0.976171	1.06721	0.914694	0.360353	0.441894	OK	1.45313	2.85866	0	1.05663	2.86768	1.90418	2.06759	2.02232	4.01628	3.31249	1.03923	1.06639	1.10925	1.0865	1.09042	1.08934	1.13529	1.11895
AK8	10.3886	0.631192	0.486643	1.29703	0.19462	0.260385	OK	8.1516	12.6256	8.02408	8.01439	8.10745	8.4423	5.35496	14.6876	13.7306	16.7472	3.30789	3.30835	3.30968	3.31682	3.25292	3.43594	3.41874	3.47076
AK9	107.779	1.72623	0.161907	10.6619	1.53452e-26	7.09233e-26	OK	50.0297	165.529	40.8487	60.2244	50.2583	50.1073	176.832	156.439	174.339	153.186	6.06573	6.28555	6.17638	6.17734	7.04701	6.94755	7.03519	6.93147
AKAIN1	0	NaN	NaN	NaN	NaN	NaN	Low	NaN	NaN	0	0	0	0	0	0	0	0	0	0	0	0	0	0	0	0
AKAP1	707.495	0.427423	0.0697442	6.12844	8.87467e-10	2.4789e-09	OK	603.451	811.539	649.227	592.87	628.764	542.874	837.521	810.337	870.54	727.825	9.38354	9.30351	9.35513	9.22683	9.61434	9.58397	9.65016	9.48605
AKAP10	1449.3	0.395145	0.0426614	9.26235	1.99978e-20	7.9402e-20	OK	1252.06	1646.55	1197.64	1302.06	1246.44	1263.73	1637	1633.56	1701.99	1612.04	10.3228	10.3985	10.3588	10.3713	10.6103	10.6083	10.647	10.5959
AKAP11	4017.23	0.309855	0.0279747	11.0762	1.63605e-28	7.86015e-28	OK	3587.48	4446.98	3600.54	3571.34	3497	3680.71	4562.87	4370.01	4500.93	4354.48	11.8674	11.8599	11.8405	11.8877	12.0897	12.0488	12.0767	12.0454
AKAP12	18699.8	-0.127723	0.0155594	-8.20874	2.23527e-16	7.91126e-16	OK	19527	17872.6	19575.5	19650.9	19175.3	19708.3	17923.8	17976.3	17817	17771.2	14.2337	14.2373	14.2141	14.2401	14.1503	14.1531	14.1447	14.1423
AKAP13	3381.95	-0.33317	0.0291585	-11.4262	3.09355e-30	1.53955e-29	OK	3770.73	2993.17	3730.86	3785.17	3854.54	3711	2992.79	2960.87	2932.07	3088.32	11.8132	11.8268	11.844	11.8081	11.6071	11.5973	11.5884	11.6361
AKAP14	0.112948	-0.52617	3.53381	-0.148896	0.881636	NaN	Low	0.13332	0.0925767	0	0	0.903586	0	0	0	0	0	-2.08314	-2.08278	-2.07672	-2.08301	-2.08258	-2.08264	-2.08263	-2.08247
AKAP17A	2441.12	0.380977	0.0344611	11.0553	2.06754e-28	9.91542e-28	OK	2120.67	2761.58	2191.04	2043.2	2168.06	2078.08	2799.14	2713.7	2814.38	2721.38	11.149	11.0851	11.1393	11.1005	11.3783	11.3489	11.3834	11.3515
AKAP2	14594.1	0.852267	0.0181992	46.8299	0	0	OK	10404.5	18783.6	10309.1	10513.7	10342.6	10454	19148.6	18777.6	18328	18879	13.4913	13.5092	13.4943	13.504	14.0762	14.0571	14.0335	14.0624
AKAP3	5.86789	-1.10251	0.711584	-1.54938	0.121291	0.17117	OK	8.00692	3.72886	7.23285	9.10829	11.9501	3.72517	1.06174	7.30011	1.04425	5.52061	2.55075	2.58838	2.64421	2.47361	2.41273	2.55154	2.41202	2.51398
AKAP4	0	NaN	NaN	NaN	NaN	NaN	Low	NaN	NaN	0	0	0	0	0	0	0	0	0	0	0	0	0	0	0	0
AKAP5	47.8054	-1.85813	0.269293	-6.90001	5.19982e-12	1.59224e-11	OK	74.9398	20.671	79.305	73.3133	89.6599	57.4958	13.605	14.2512	28.3509	26.4623	5.79058	5.7371	5.87451	5.58763	4.97988	4.9907	5.22761	5.20007
AKAP6	63.3098	-0.566841	0.196491	-2.88483	0.00391629	0.00699719	OK	75.5895	51.03	83.0766	77.9968	69.7246	71.5271	63.3147	44.4574	46.4235	49.9573	6.14307	6.10116	6.03098	6.04687	5.97224	5.77738	5.79958	5.83878
AKAP7	173.877	-0.396789	0.120681	-3.28791	0.00100934	0.00192039	OK	197.639	150.116	197.321	207.11	194.53	191.523	170.121	125.532	147.146	157.736	7.53595	7.57471	7.5245	7.5121	7.4188	7.19274	7.30848	7.36091
AKAP8	1391.91	-0.288954	0.0434103	-6.65635	2.80718e-11	8.33173e-11	OK	1530.84	1252.98	1503.51	1536.87	1598.95	1484.19	1222.95	1291.2	1253.85	1243.74	10.512	10.5324	10.5694	10.5	10.3224	10.3716	10.3449	10.3376
AKAP8L	1297.87	0.104657	0.0444277	2.35567	0.0184896	0.0303256	OK	1250.82	1344.93	1267.26	1195.22	1294.87	1244.21	1370.94	1327.58	1312.37	1370.54	10.3195	10.2661	10.3394	10.3027	10.3921	10.3624	10.3517	10.3918
AKAP9	3366.53	-0.0526463	0.0306824	-1.71585	0.0861898	0.125872	OK	3427.95	3305.11	3486.04	3450.38	3330.55	3446.17	3353.12	3320.28	3390.17	3155.54	11.7496	11.7399	11.7068	11.7388	11.7131	11.7039	11.7234	11.6565
AKIP1	938.91	-0.348815	0.0574388	-6.0728	1.25697e-09	3.48761e-09	OK	1051.86	825.955	1032.8	1043.38	1128.91	1001.35	796.066	778.715	837.125	892.929	9.95844	9.96775	10.0406	9.92997	9.723	9.70362	9.76758	9.82552
AKIRIN1	4556.84	0.446989	0.0249902	17.8866	1.50103e-71	1.32414e-70	OK	3856.51	5257.16	3920.17	3770.36	3876.7	3856.67	5217.2	5202.21	5319.33	5292.06	12.0082	11.9724	11.9979	11.9932	12.2769	12.2742	12.2955	12.2906
AKIRIN2	1982.46	0.101999	0.0379916	2.68477	0.00725803	0.0125467	OK	1912.41	2052.52	1997.59	1941.03	1904.32	1806.46	2057.4	2056.68	2054.32	2041.91	10.9597	10.933	10.9153	10.8668	10.9872	10.9869	10.9858	10.9802
AKNA	743.223	0.0930008	0.0564611	1.64717	0.0995239	0.143257	OK	719.276	767.17	739.449	679.984	729.362	727.657	766.876	769.743	776.045	756.671	9.53268	9.4577	9.52031	9.51821	9.56557	9.56895	9.57634	9.55345
AKNAD1	1.75781	0.950965	1.27464	0.746064	0.455629	0.538551	OK	1.19858	2.31705	0.922886	2.05822	0.931632	0.931958	5.29044	3.92735	0	0	0.758388	0.785819	0.75863	0.758639	0.858203	0.82901	0.736213	0.736584
AKR1A1	1951.18	-0.00312205	0.038388	-0.0813289	0.93518	0.950218	OK	1953.3	1949.07	1952.63	1975.47	1985.86	1898.55	1998.55	1941.82	1843.44	2013.16	10.9307	10.9415	10.9464	10.9046	10.9523	10.9255	10.8774	10.9591
AKR1B1	9137.76	1.24384	0.0210394	59.1194	0	0	OK	5425.78	12849.7	5309.07	5372.51	5559.37	5461.86	13063.2	12907.5	12752.2	12676.4	12.6186	12.6292	12.6596	12.6439	13.4658	13.454	13.442	13.4361
AKR1B10	18.44	-1.4132	0.382371	-3.69588	0.000219126	0.000443195	OK	26.8125	10.0675	28.0962	28.3678	23.9047	26.9718	10.6211	15.6431	7.29716	6.61788	4.31551	4.31778	4.25189	4.29856	4.01844	4.11299	3.94947	3.93662
AKR1B15	0.902897	1.50638	1.72059	0.875504	0.3813	0.463439	OK	0.470141	1.33565	0	0	0	1.87244	2.13838	1.05022	1.05013	1.11201	-0.191559	-0.191169	-0.191536	-0.145266	-0.139521	-0.165297	-0.165299	-0.163859
AKR1C1	1886.29	-0.223207	0.0378844	-5.89179	3.82039e-09	1.03563e-08	OK	2031.91	1740.66	2016.76	2098.9	1970.78	2042.9	1734.45	1806.06	1722.32	1698.13	10.9423	10.9797	10.9207	10.9543	10.8024	10.8396	10.796	10.7831
AKR1C2	1146.66	-2.27165	0.058087	-39.1078	0	0	OK	1899.87	393.448	1832.55	1920.53	1922.55	1923.98	448.255	385.583	383.73	356.087	10.4972	10.5437	10.5451	10.5458	9.2129	9.09239	9.08854	9.0312
AKR1C3	1036.42	-1.20101	0.0529629	-22.6765	7.64064e-114	9.64059e-113	OK	1444.52	628.321	1486.21	1358.88	1487.91	1444.5	648.643	643.639	612.309	609.268	10.3203	10.2341	10.3214	10.2929	9.56198	9.55529	9.51273	9.50873
AKR1C4	0.1386	0.916503	3.53381	0.259353	0.795363	NaN	Low	0.0959988	0.181201	0	0	0	0	0	0	0	1.1088	-2.08339	-2.08295	-2.08337	-2.08323	-2.08271	-2.08278	-2.08277	-2.07479
AKR1C6P	0.234149	-1.26776	3.52968	-0.359171	0.719467	NaN	Low	0.330881	0.137417	0	0	0	1.87319	0	0	0	0	-1.72519	-1.72447	-1.72515	-1.69958	-1.72408	-1.7242	-1.72418	-1.72385
AKR1C8P	0.133735	0.916503	3.53381	0.259353	0.795363	NaN	Low	0.0926292	0.174841	0	0	0	0	1.06988	0	0	0	-2.08335	-2.08292	-2.08332	-2.08319	-2.07516	-2.08276	-2.08275	-2.08255
AKR1D1	0	NaN	NaN	NaN	NaN	NaN	Low	NaN	NaN	0	0	0	0	0	0	0	0	0	0	0	0	0	0	0	0
AKR1E2	98.7807	-0.201319	0.163292	-1.23288	0.217622	0.287275	OK	105.662	91.8998	111.74	90.99	97.3055	122.244	96.0077	94.2868	74.6436	103.028	6.70799	6.56605	6.61128	6.77297	6.60223	6.58999	6.4388	6.65048
AKR7A2	1926.64	-0.691508	0.0380478	-18.1747	8.18473e-74	7.37295e-73	OK	2379.74	1473.55	2380.99	2348.08	2411.76	2377.14	1538.74	1466.82	1397.93	1491.7	11.0992	11.0859	11.1115	11.0977	10.6927	10.6496	10.6066	10.6648
AKR7A2P1	3.87927	-0.749817	0.807922	-0.928081	0.353365	0.434307	OK	4.86527	2.89327	7.23452	3.0372	4.55375	4.66008	3.18681	4.1841	4.17767	0	2.01866	1.92622	1.96062	1.96294	1.92976	1.95214	1.952	1.85509
AKR7A3	8.25125	0.213919	0.52468	0.407713	0.683484	0.746731	OK	7.64063	8.86187	7.10539	5.99289	8.94397	8.48608	12.8751	6.32758	8.45174	7.8272	3.01297	2.98964	3.05136	3.04192	3.12605	2.99713	3.04114	3.02848
AKR7L	5.59617	-0.662156	0.737144	-0.898273	0.36904	0.450753	OK	6.85834	4.33401	6.96079	0.973249	11.3981	7.98268	1.02494	6.03775	3.34086	7.05101	2.48441	2.34834	2.57359	2.50499	2.35043	2.46427	2.40532	2.48494
AKT1	11393.4	0.0037909	0.0192809	0.196615	0.844129	0.881925	OK	11378.4	11408.4	11405.4	11241	11594.7	11271.3	11485.9	11647	11247.9	11254	13.4769	13.4632	13.4924	13.4657	13.4835	13.4967	13.4637	13.4643
AKT1S1	4656.96	-0.553153	0.0270354	-20.4603	4.8633e-93	5.237e-92	OK	5538.96	3774.96	5570.24	5462.22	5747.29	5374.14	3756.72	3795.22	3795.2	3754.63	12.3476	12.3288	12.3778	12.3132	11.9775	11.9868	11.9868	11.977
AKT2	7333.1	-0.204199	0.0250762	-8.14314	3.85149e-16	1.3504e-15	OK	7851.2	6815	8103.28	7563.54	8008.04	7726.75	6941.53	6888.73	6702.01	6730.91	12.9336	12.8682	12.9224	12.8885	12.7875	12.7803	12.7547	12.7587
AKT3	5236.84	0.616272	0.0267575	23.0318	2.23976e-117	2.90828e-116	OK	4135.04	6338.64	4314.71	4105.75	4145.15	3976.55	6219.29	6377.42	6354.62	6401.22	12.1639	12.1184	12.1271	12.0892	12.5083	12.5325	12.529	12.5361
AKTIP	1127.97	0.575652	0.0469276	12.2668	1.36538e-34	7.40039e-34	OK	905.869	1350.06	917.356	891.726	910.129	904.115	1329.45	1414.04	1330.13	1326.78	9.94329	9.91819	9.93623	9.93031	10.2832	10.3413	10.2837	10.2812
ALAD	1961.5	-0.582069	0.0363766	-16.0012	1.25375e-57	9.48005e-57	OK	2351.91	1571.09	2311.18	2426.7	2367.4	2303.43	1563.16	1581.88	1572.54	1565.68	11.0832	11.1297	11.1061	11.08	10.7204	10.7312	10.7258	10.7219
ALAS1	1971.91	0.321829	0.035267	9.12549	7.14129e-20	2.79112e-19	OK	1752.88	2190.95	1765.12	1773.83	1764.53	1708.36	2206.11	2212.68	2166.27	2178.39	10.8404	10.8449	10.8401	10.8107	11.0475	11.0503	11.0304	11.0357
ALAS2	0.390871	0.911248	2.48391	0.366861	0.713723	NaN	Low	0.271375	0.510367	0	1.01149	0	0	1.06513	0	1.05034	0	-1.36923	-1.34808	-1.36916	-1.36881	-1.34756	-1.36767	-1.3477	-1.36712
ALB	1.10604	-0.157429	1.56523	-0.100579	0.919885	0.940105	OK	1.16633	1.04576	0	0	0.934819	3.73963	1.06068	1.04217	2.07106	0	0.0953084	0.0957794	0.118694	0.184738	0.121787	0.12134	0.145734	0.0962206
ALCAM	23072.4	-0.853669	0.0169881	-50.2511	0	0	OK	29706.1	16438.6	28990.9	29958.6	29537.3	30338.2	16303.7	16428.9	16450.1	16571.3	14.6949	14.727	14.7132	14.7393	14.1521	14.159	14.1602	14.1669
ALDH16A1	1458.97	-0.755696	0.0421558	-17.9263	7.35364e-72	6.50544e-71	OK	1832.57	1085.36	1847.69	1832.5	1849.79	1800.69	1084.26	1135.4	1070.29	1051.09	10.718	10.71	10.7191	10.6933	10.2261	10.2671	10.2146	10.1986
ALDH18A1	7258.73	-0.179156	0.0205459	-8.7198	2.78702e-18	1.04734e-17	OK	7708.85	6808.61	7810.08	7746.24	7710.68	7568.46	6834.74	6820.13	6780.51	6799	12.8939	12.8861	12.8818	12.8641	12.7681	12.7661	12.7607	12.7632
ALDH1A1	23.8039	3.52774	0.455675	7.74179	9.8027e-15	3.29991e-14	OK	3.79848	43.8093	3.68047	4.09335	7.42207	0	45.382	45.4899	47.4147	36.9485	3.96344	3.98022	4.05795	3.86169	4.68892	4.69086	4.71404	4.58005
ALDH1A2	9.78659	0.90984	0.486291	1.87098	0.061348	0.0923646	OK	6.79899	12.7742	6.55125	7.30276	7.59237	5.73743	16.3695	11.7026	12.8546	10.1822	3.20421	3.22008	3.22641	3.1868	3.39149	3.30864	3.32961	3.27893
ALDH1A3	4924.01	-1.43622	0.0252492	-56.8817	0	0	OK	7190.77	2657.24	7199.46	7278.33	7200.78	7084.99	2622.5	2645.09	2684.26	2676.67	12.5836	12.5944	12.5838	12.5677	11.6383	11.6458	11.6586	11.6562
ALDH1B1	4555.19	0.476009	0.0260915	18.2438	2.31586e-74	2.10031e-73	OK	3810.45	5299.92	3846.84	3833.53	3860.51	3701.28	5376.46	5390.34	5208.72	5223.83	11.9899	11.9867	11.9931	11.9545	12.3049	12.3074	12.2745	12.2773
ALDH1L1	1.41394	3.19788	1.57041	2.03633	0.0417177	0.0646484	OK	0.277894	2.54998	0	0	0.921299	0	3.2562	2.13808	4.9959	0	0.415409	0.416004	0.438627	0.415629	0.493413	0.467787	0.532817	0.416562
ALDH1L1-AS1	0	NaN	NaN	NaN	NaN	NaN	Low	NaN	NaN	0	0	0	0	0	0	0	0	0	0	0	0	0	0	0	0
ALDH1L1-AS2	0.131596	0.916503	3.53381	0.259353	0.795363	NaN	Low	0.0911478	0.172045	0	0	0	0	0	0	1.05277	0	-2.08333	-2.08291	-2.0833	-2.08317	-2.08267	-2.08275	-2.07533	-2.08254
ALDH1L2	6703.13	0.125638	0.0225589	5.56936	2.55678e-08	6.66697e-08	OK	6411.44	6994.82	6302.94	6504.16	6292.78	6546.89	6950.38	7034.5	6904.9	7088.49	12.6524	12.6818	12.6509	12.688	12.7444	12.7558	12.7382	12.763
ALDH2	1799.14	-0.0439865	0.0378183	-1.1631	0.244788	0.317257	OK	1826.56	1771.71	1858.62	1772.93	1881.97	1791.52	1761.1	1803.88	1756.24	1766.85	10.8432	10.7994	10.8549	10.809	10.7932	10.8154	10.7906	10.7962
ALDH3A1	1.03693	-2.4523	1.62147	-1.51239	0.130434	0.182752	OK	1.75347	0.320391	0.957251	1.07398	1.55159	3.59079	0	0	1.12182	0	0.0422173	0.0450216	0.0568546	0.104185	0.0191634	0.0190829	0.0461393	0.0193159
ALDH3A2	1049.83	-0.692101	0.0506814	-13.6559	1.86124e-42	1.14755e-41	OK	1296.92	802.731	1254.53	1330.59	1259.35	1344.31	815.856	819.575	814.606	759.782	10.1884	10.2438	10.192	10.2536	9.79579	9.79978	9.79441	9.73332
ALDH3B1	1700.95	-0.606018	0.0432288	-14.0189	1.19522e-44	7.64067e-44	OK	2053.04	1348.86	2071.68	2082.46	2142.45	1915.34	1392.36	1361.01	1326.16	1316.13	10.9078	10.9126	10.9398	10.8333	10.5387	10.5181	10.4948	10.488
ALDH3B2	5.71234	-0.896486	0.661891	-1.35443	0.175599	0.237972	OK	7.43216	3.99251	8.92766	7.01047	7.19743	6.62204	7.46896	4.1977	3.16044	1.11402	2.56961	2.5295	2.53385	2.52149	2.5387	2.46883	2.44551	2.39871
ALDH4A1	1203.09	-0.930041	0.0458102	-20.302	1.23389e-91	1.3136e-90	OK	1577.99	828.198	1536.84	1578.73	1612.97	1583.21	830.867	814.946	826.76	840.416	10.4397	10.4652	10.4859	10.468	9.87682	9.85993	9.87246	9.88691
ALDH5A1	83.3085	0.153567	0.166269	0.923601	0.355694	0.436911	OK	78.8788	87.7382	77.2834	90.4082	73.359	74.77	80.7625	88.4983	94.7745	86.6123	6.32979	6.43208	6.29702	6.30899	6.35817	6.41782	6.46366	6.40353
ALDH6A1	480.071	-0.271873	0.0713795	-3.80884	0.000139621	0.000286129	OK	525.171	434.97	508.357	546.357	546.662	499.449	450.948	425.288	417.317	446.187	8.95528	9.0193	9.01992	8.93962	8.85012	8.79962	8.78346	8.84095
ALDH7A1	3276.52	-0.893773	0.0308186	-29.0011	6.36981e-185	1.20192e-183	OK	4260.19	2292.86	4308.33	4122.89	4224.14	4383.8	2247.23	2313.81	2277.9	2334.08	11.9192	11.8765	11.9	11.9361	11.3108	11.337	11.3229	11.3448
ALDH8A1	5.49012	-0.652447	0.648552	-1.00601	0.314413	0.392902	OK	6.71081	4.26942	4.58846	6.15784	9.47412	6.58581	4.28886	3.16428	5.23629	4.42527	2.43055	2.4649	2.53442	2.47425	2.42438	2.39903	2.44508	2.4275
ALDH9A1	3562.28	-0.181537	0.0294033	-6.17402	6.65762e-10	1.8677e-09	OK	3786.11	3338.45	3713.96	3790.69	3793.75	3846.28	3347.33	3458.15	3212.01	3336.09	11.8368	11.8561	11.8569	11.8699	11.7395	11.7699	11.7013	11.7364
ALDOA	54575	0.56219	0.0175438	32.0449	2.58944e-225	5.99731e-224	OK	44074.2	65075.9	44735	44124.9	44886.8	42546.8	66027.7	65084.9	64004.2	65190.1	15.5413	15.5286	15.5445	15.4951	15.9105	15.8966	15.8803	15.8981
ALDOB	3.29981	-1.36977	0.875158	-1.56517	0.117543	0.166397	OK	4.75837	1.84126	5.52058	6.1414	3.6996	3.71003	1.05737	2.07482	3.10418	1.09052	1.7599	1.7724	1.71924	1.71947	1.65773	1.68175	1.70558	1.65879
ALDOC	425.461	0.537003	0.0761968	7.04758	1.8206e-12	5.67598e-12	OK	347.179	503.742	342.246	378.538	331.336	337.191	494.05	490.08	499.859	530.384	8.53787	8.62342	8.51079	8.5255	8.85614	8.84896	8.86661	8.91977
ALG1	1688.04	-0.338185	0.0396375	-8.53194	1.43913e-17	5.28207e-17	OK	1884.99	1491.09	1912.34	1858.37	1931.71	1837.71	1508.8	1526.04	1501.95	1427.4	10.8344	10.8076	10.8439	10.7971	10.6149	10.6252	10.6107	10.5648
ALG10	148.203	-0.0355269	0.133196	-0.266726	0.78968	0.836182	OK	150.028	146.378	145.79	153.587	165.503	135.101	148.894	127.656	136.954	172.141	7.19671	7.23606	7.29359	7.14	7.21257	7.09905	7.15023	7.32372
ALG10B	234.985	0.298626	0.105181	2.83917	0.00452314	0.00802405	OK	210.751	259.218	203.767	214.191	197.7	227.832	252.011	274.728	282.277	227.371	7.75815	7.79796	7.73437	7.84738	7.92989	8.00183	8.02451	7.84579
ALG11	764.158	0.0510823	0.063373	0.806057	0.42021	0.503065	OK	750.631	777.685	764.116	801.132	670.741	767.336	736.459	781.546	769.244	822.686	9.57694	9.61977	9.46055	9.58074	9.54376	9.59733	9.58298	9.64389
ALG12	1202.23	0.366243	0.0481912	7.59977	2.96646e-14	9.81159e-14	OK	1050.45	1354.02	1081.41	1106.34	1036.22	978.647	1373.27	1377.77	1344.37	1319.85	10.1309	10.1516	10.0923	10.0411	10.351	10.3541	10.3311	10.3139
ALG13	951.208	0.254911	0.0538645	4.73246	2.21819e-06	5.21025e-06	OK	867.391	1035.03	821.69	862.025	844.871	941.748	1012.01	1030.36	1059.4	1037.56	9.7597	9.80248	9.78448	9.88241	9.94815	9.96467	9.99027	9.97108
ALG14	276.839	-0.504943	0.0914885	-5.51919	3.40561e-08	8.83441e-08	OK	324.797	228.881	335.344	309.115	324.181	330.415	228.984	240.105	227.299	219.27	8.26877	8.19847	8.23948	8.25593	7.95025	7.98837	7.94424	7.91585
ALG1L	2.91423	-0.767266	0.983428	-0.780196	0.435276	0.518336	OK	3.6714	2.15706	0.923204	1.03488	7.87942	4.73027	4.34286	1.07068	1.06573	2.26679	1.47053	1.47412	1.6315	1.56092	1.55147	1.47524	1.47508	1.50403
ALG1L2	0.885269	-0.228187	1.68381	-0.135518	0.892202	0.920374	OK	0.955134	0.815404	0.898187	2.01418	0.90776	0	0	0	1.04436	2.21766	-0.193878	-0.16715	-0.193642	-0.216274	-0.215808	-0.215878	-0.190362	-0.162856
ALG1L9P	6.75365	-1.37411	0.631356	-2.17644	0.0295221	0.0468062	OK	9.747	3.7603	15.9075	9.0527	5.57088	8.71072	3.91166	4.19901	2.81717	3.85952	2.89061	2.76567	2.68983	2.75744	2.65115	2.65851	2.62661	2.65936
ALG2	2308.45	0.239244	0.0328981	7.27228	3.53463e-13	1.12921e-12	OK	2117.48	2499.42	2090.45	2100.69	2170.87	2107.75	2507.12	2526.16	2497.72	2466.87	11.0793	11.0838	11.1141	11.0869	11.2485	11.2556	11.2449	11.2333
ALG3	1694.04	-0.189762	0.044451	-4.26901	1.96346e-05	4.32308e-05	OK	1805.29	1582.79	1853.04	1863.49	1779.41	1726.07	1513.16	1707.8	1549.78	1559.54	10.8086	10.8138	10.7707	10.7423	10.6212	10.7324	10.643	10.6488
ALG5	1185	0.446928	0.0484521	9.22412	2.85904e-20	1.1316e-19	OK	1002.9	1367.09	1061.27	944.551	990.628	1013.86	1345.24	1336.82	1425.94	1361.64	10.1043	9.99989	10.0423	10.0631	10.3226	10.3168	10.3773	10.3339
ALG6	313.529	-0.34326	0.0897067	-3.82647	0.000129993	0.000267159	OK	350.653	276.405	349.82	362.612	340.658	349.545	261.189	291.412	249.72	303.279	8.38201	8.41296	8.35915	8.38139	8.13669	8.22687	8.10017	8.2603
ALG8	1170.27	0.209188	0.0513588	4.07307	4.63967e-05	9.91374e-05	OK	1085.57	1254.96	1060.73	1139.71	1076.33	1065.81	1213.57	1218.63	1214.34	1373	10.1015	10.1668	10.1147	10.1058	10.2244	10.2283	10.225	10.3388
ALG9	963.61	-0.399596	0.0507988	-7.86625	3.65418e-15	1.24806e-14	OK	1096.21	831.007	1112.38	1095.37	1104.57	1072.45	851.239	857.882	784.113	830.875	10.0403	10.0259	10.0337	10.0063	9.79573	9.80268	9.72262	9.7741
ALK	1.67096	-1.50557	1.35908	-1.10778	0.267956	0.342149	OK	2.47149	0.870435	1.27701	5.94904	2.57668	0	0.766208	0.753306	2.04544	0	0.626866	0.724369	0.660787	0.594303	0.61361	0.613222	0.644609	0.595437
ALKAL1	0.403909	2.22984	2.39001	0.932985	0.350828	NaN	Low	0.141951	0.665867	0	0	0	0	1.084	0	1.04934	1.09793	-1.36948	-1.36832	-1.36941	-1.36904	-1.34701	-1.36787	-1.34734	-1.34688
ALKAL2	2.59087	1.80675	1.01493	1.78018	0.0750464	0.111078	OK	1.15187	4.02987	1.78607	1.00414	1.77858	0	4.3404	4.21885	3.16898	4.42996	1.32809	1.30952	1.32789	1.284	1.38695	1.38443	1.36075	1.38879
ALKBH1	305.862	-0.00431628	0.0894308	-0.0482638	0.961506	0.969526	OK	306.32	305.405	313.472	320.81	290.285	301.002	314.505	328.531	278.723	299.569	8.27691	8.29649	8.21223	8.24262	8.27963	8.31672	8.17863	8.23866
ALKBH2	353.231	-0.217417	0.0831073	-2.6161	0.008894	0.0152008	OK	379.797	326.665	372.083	388.359	380.288	378.918	326.13	343.699	344.177	292.191	8.50739	8.54444	8.52629	8.52315	8.39486	8.43926	8.44045	8.30336
ALKBH3	617.94	0.119171	0.0644008	1.85046	0.0642475	0.0963121	OK	592.432	643.447	584.523	553.933	610.742	619.707	643.122	605.338	668.813	657.338	9.22108	9.17388	9.26008	9.27309	9.30628	9.25218	9.34153	9.3259
ALKBH3-AS1	0.837536	-2.14	1.80699	-1.18429	0.236299	0.307745	OK	1.36531	0.309761	0.908161	2.02344	2.75077	0	0	0	1.01792	0	-0.268208	-0.241747	-0.224271	-0.290684	-0.290248	-0.290313	-0.2656	-0.290124
ALKBH4	420.74	-0.432346	0.0827663	-5.2237	1.75381e-07	4.38674e-07	OK	483.316	358.164	526.453	494.651	487.376	424.197	364.175	339.408	349.41	380.247	8.90847	8.85291	8.83995	8.71778	8.58714	8.52846	8.55251	8.6237
ALKBH5	5732.79	0.343905	0.0257656	13.3474	1.22602e-40	7.36046e-40	OK	5052.73	6412.86	4906.82	5207.38	5159.64	4939.21	6491.9	6508.21	6302.1	6347.09	12.3371	12.3919	12.3834	12.3431	12.5996	12.602	12.5714	12.5782
ALKBH6	480.259	0.026304	0.0717469	0.366622	0.713901	0.772798	OK	475.881	484.637	473.578	466.099	494.708	468.686	497.222	444.469	513.82	483.488	8.89494	8.88103	8.93338	8.88586	8.93778	8.83977	8.96682	8.91312
ALKBH7	1298.05	-0.606837	0.0476745	-12.7288	4.09326e-37	2.3227e-36	OK	1567.09	1029	1666.23	1495.78	1573.6	1531.75	1014.45	1017.19	1074.46	1010.9	10.5665	10.4642	10.5121	10.4866	10.1085	10.1109	10.1599	10.1055
ALKBH8	426.644	-0.170036	0.0804363	-2.11393	0.0345216	0.0542098	OK	451.757	401.53	442.387	418.444	443.051	502.439	399.376	428.264	371.651	407.537	8.7669	8.71839	8.76821	8.87926	8.67817	8.73854	8.61688	8.69558
ALLC	0.112163	-0.52617	3.53381	-0.148896	0.881636	NaN	Low	0.132393	0.091933	0.897303	0	0	0	0	0	0	0	-2.07677	-2.08278	-2.08311	-2.083	-2.08258	-2.08264	-2.08263	-2.08246
ALMS1	829.1	-0.703174	0.062314	-11.2844	1.56767e-29	7.69138e-29	OK	1027.25	630.955	1022.18	1068.1	943.358	1076.46	632.858	625.117	682.972	581.746	9.8747	9.91581	9.79994	9.92328	9.44085	9.4301	9.50763	9.36813
ALMS1-IT1	6.69694	-1.57171	0.661098	-2.37742	0.0174343	0.0286801	OK	10.0223	3.3716	15.2453	5.22393	7.52967	12.0152	3.1489	4.09038	1.01324	5.30882	2.87147	2.67023	2.72051	2.81175	2.62282	2.64444	2.57046	2.67219
ALMS1P1	0.826587	-2.11017	1.83967	-1.14703	0.251367	0.324393	OK	1.34228	0.310899	3.6298	1.0152	0	0.928437	0	0	1.03926	0	-0.229151	-0.290672	-0.315756	-0.29272	-0.31522	-0.315284	-0.290115	-0.315099
ALOX12	6.1984	-0.927511	0.673809	-1.37652	0.168661	0.229766	OK	8.12498	4.27182	9.84594	5.02223	4.52524	13.0963	5.33766	1.04993	7.37003	3.33983	2.681	2.57809	2.5664	2.74362	2.58526	2.48536	2.6289	2.54066
ALOX12-AS1	15.9417	-0.118463	0.421576	-0.281	0.77871	0.827278	OK	16.5958	15.2875	21.8938	11.2213	19.3789	13.8436	21.2097	21.9335	10.3428	7.70974	4.07558	3.88728	4.03429	3.93653	4.0631	4.07478	3.87021	3.81797
ALOX12B	0.117075	-0.52617	3.53381	-0.148896	0.881636	NaN	Low	0.13819	0.0959588	0	0	0	0.936596	0	0	0	0	-2.08318	-2.08281	-2.08316	-2.07641	-2.0826	-2.08266	-2.08265	-2.08248
ALOX12P2	0.495761	-1.15654	2.28015	-0.50722	0.612001	0.682969	OK	0.684475	0.307047	0	2.01198	0.90921	0	0	0	1.04489	0	-1.01122	-0.962603	-0.988645	-1.01114	-1.0101	-1.01033	-0.985988	-1.00966
ALOX15	0.502128	-1.15115	2.2716	-0.506755	0.612327	0.683211	OK	0.692463	0.311793	0.898581	2.0135	0	0	0	0	0	1.10495	-0.990722	-0.964099	-1.01331	-1.01324	-1.01217	-1.01241	-1.01237	-0.987115
ALOX15B	9.56533	3.89446	0.763465	5.10103	3.37811e-07	8.30761e-07	OK	1.20536	17.9253	0.94448	1.06051	1.90741	0.907287	18.6004	17.2703	14.2772	21.5551	2.93058	2.93727	2.95621	2.92837	3.30821	3.28509	3.22984	3.35711
ALOX15P1	0	NaN	NaN	NaN	NaN	NaN	Low	NaN	NaN	0	0	0	0	0	0	0	0	0	0	0	0	0	0	0	0
ALOX5	0.133735	0.916503	3.53381	0.259353	0.795363	NaN	Low	0.0926292	0.174841	0	0	0	0	1.06988	0	0	0	-2.08335	-2.08292	-2.08332	-2.08319	-2.07516	-2.08276	-2.08275	-2.08255
ALOX5AP	2.26026	4.71893	1.3602	3.46928	0.000521848	0.0010229	OK	0.165372	4.35515	0	0	0	0	2.13874	7.3774	5.23106	3.33487	1.04892	1.04985	1.04897	1.04926	1.1021	1.21719	1.17209	1.1296
ALOXE3	4.38018	1.46428	0.823013	1.77917	0.0752118	0.111271	OK	2.33034	6.43001	2.68325	1.00343	0	5.62341	3.20119	6.30314	8.43154	7.79547	2.04957	2.00917	1.98196	2.11801	2.06271	2.13231	2.1771	2.16333
ALPG	0	NaN	NaN	NaN	NaN	NaN	Low	NaN	NaN	0	0	0	0	0	0	0	0	0	0	0	0	0	0	0	0
ALPI	0	NaN	NaN	NaN	NaN	NaN	Low	NaN	NaN	0	0	0	0	0	0	0	0	0	0	0	0	0	0	0	0
ALPK1	455.719	-0.104159	0.0775365	-1.34336	0.179156	0.242216	OK	472.162	439.275	479.324	474.985	445.014	489.659	400.452	437.092	491.818	427.406	8.87531	8.86725	8.81015	8.89415	8.71936	8.79457	8.89795	8.77521
ALPK2	7981.87	0.343595	0.0224008	15.3385	4.22707e-53	3.04508e-52	OK	7035.85	8927.89	7153.07	7160.97	6746.65	7084.55	8925.81	8973.17	8911.35	8899.39	12.8568	12.8578	12.8028	12.8478	13.0654	13.0704	13.0638	13.0625
ALPK3	77.7493	-0.853232	0.182872	-4.66573	3.0752e-06	7.15687e-06	OK	100.093	55.4057	98.0182	100.085	93.5629	109.014	61.0091	64.1736	56.0055	40.1257	6.41192	6.42555	6.37969	6.48661	6.10799	6.13764	6.05887	5.88654
ALPL	1358.93	-0.6666	0.0456875	-14.5904	3.23178e-48	2.19001e-47	OK	1667.41	1050.45	1642.43	1674.76	1745.51	1606.86	1072.11	1088.17	1004.92	1036.68	10.5737	10.5921	10.6316	10.553	10.1807	10.194	10.1231	10.1508
ALPP	0	NaN	NaN	NaN	NaN	NaN	Low	NaN	NaN	0	0	0	0	0	0	0	0	0	0	0	0	0	0	0	0
ALS2	1661.07	0.295804	0.0390352	7.57787	3.51268e-14	1.15834e-13	OK	1491.37	1830.76	1499.15	1500.72	1447.79	1517.38	1807.84	1788.25	1842.3	1885.12	10.6012	10.6022	10.5695	10.6122	10.7743	10.7641	10.7919	10.8134
ALS2CL	184.05	2.11298	0.129461	16.3213	6.95967e-60	5.38857e-59	OK	69.1157	298.983	73.4411	69.6212	73.9419	59.1247	287.196	299.579	280.412	329.08	6.73842	6.70959	6.74318	6.60998	7.7846	7.82234	7.76377	7.90619
ALS2CR12	4.84178	0.680172	0.737072	0.922804	0.35611	0.437364	OK	3.72111	5.96245	1.60186	7.63687	2.96417	2.94668	5.61308	5.79032	9.864	2.31727	2.16868	2.30474	2.20308	2.20263	2.26231	2.26706	2.34886	2.18933
ALX1	0.99121	-0.566717	1.56118	-0.363005	0.716601	0.775354	OK	1.18343	0.798993	0	1.02208	0.926054	2.78538	1.06164	0	1.03768	1.09685	-0.049349	-0.0238329	-0.0261748	0.0182903	-0.0228905	-0.0487485	-0.0234599	-0.022062
ALX3	46.4262	-0.176991	0.25576	-0.692021	0.488924	0.570209	OK	49.2705	43.582	59.6263	60.416	34.4088	42.7509	44.3376	30.7697	57.4914	41.6093	5.66321	5.66985	5.37608	5.48105	5.4998	5.32951	5.64043	5.4681
ALX4	2.1197	-2.0952	1.20593	-1.73742	0.082313	0.120794	OK	3.43539	0.804003	3.55926	0.999029	5.383	3.77266	1.07247	1.05375	0	1.11739	1.102	1.04173	1.14256	1.10656	1.04378	1.04326	1.01772	1.04501
ALYREF	3425.56	-0.837427	0.0330546	-25.3347	1.32626e-141	1.98167e-140	OK	4392.75	2458.36	4522.1	4435.35	4465.08	4148.59	2500.67	2472.6	2479.28	2380.78	11.9896	11.9707	11.9772	11.9061	11.4334	11.4233	11.4257	11.3893
AMACR	961.819	-1.32149	0.0572222	-23.094	5.31605e-118	6.93642e-117	OK	1373.91	549.73	1341.39	1305.61	1382.11	1465.38	558.684	539.723	520.179	581.476	10.1778	10.1517	10.2066	10.2633	9.38343	9.35428	9.3234	9.41745
AMBN	0	NaN	NaN	NaN	NaN	NaN	Low	NaN	NaN	0	0	0	0	0	0	0	0	0	0	0	0	0	0	0	0
AMBP	1.41122	0.421103	1.46533	0.287377	0.773823	0.822836	OK	1.20672	1.61573	0	3.02383	0.907136	0.935302	5.31371	0	0	1.10981	0.414711	0.487878	0.437548	0.438294	0.53819	0.415548	0.415566	0.442756
AMBRA1	1251.36	-0.356553	0.0464703	-7.6727	1.68417e-14	5.62903e-14	OK	1405.21	1097.51	1424.17	1399.97	1387.42	1409.1	1069.3	1043.36	1172.24	1105.3	10.4059	10.3898	10.3814	10.3959	10.1426	10.1205	10.2258	10.1724
AMD1	4375.17	-0.255841	0.0272034	-9.40474	5.21589e-21	2.10671e-20	OK	4762.09	3988.25	4671.55	4813.38	4666.27	4897.67	3885.05	3972.88	4050.74	4043.83	12.1551	12.1834	12.1541	12.1999	11.9827	12.0033	12.0213	12.0197
AMDHD1	1.32084	3.07374	1.62657	1.8897	0.0587981	0.0888683	OK	0.280447	2.36123	0	0	0.930717	0	5.31786	1.0401	0	3.27801	0.306935	0.307491	0.330469	0.307141	0.430848	0.333269	0.307734	0.385568
AMDHD2	533.158	0.60379	0.0718065	8.40857	4.1503e-17	1.50037e-16	OK	423.191	643.125	414.368	395.328	417.474	465.869	643.76	614.172	689.671	624.625	8.82828	8.78883	8.83465	8.92915	9.21711	9.17441	9.28036	9.1896
AMELX	0	NaN	NaN	NaN	NaN	NaN	Low	NaN	NaN	0	0	0	0	0	0	0	0	0	0	0	0	0	0	0	0
AMELY	0	NaN	NaN	NaN	NaN	NaN	Low	NaN	NaN	0	0	0	0	0	0	0	0	0	0	0	0	0	0	0	0
AMER1	250.362	-1.03313	0.100437	-10.2863	8.12592e-25	3.61137e-24	OK	336.361	164.363	352.507	349.003	322.926	321.058	150.726	168.085	168.486	170.103	8.23142	8.222	8.15436	8.14921	7.54026	7.62119	7.62301	7.63069
AMER2	0	NaN	NaN	NaN	NaN	NaN	Low	NaN	NaN	0	0	0	0	0	0	0	0	0	0	0	0	0	0	0	0
AMER3	0	NaN	NaN	NaN	NaN	NaN	Low	NaN	NaN	0	0	0	0	0	0	0	0	0	0	0	0	0	0	0	0
AMFR	5307.52	0.402966	0.0266309	15.1316	1.00291e-51	7.12611e-51	OK	4571.06	6043.97	4571.82	4762.56	4577.12	4375.21	5998.57	6134.8	5993.63	6046.42	12.2302	12.2681	12.2313	12.1897	12.4856	12.5071	12.4848	12.4932
AMH	16.6924	-0.0568391	0.396681	-0.143287	0.886064	0.915818	OK	17.0212	16.3636	19.2279	7.65785	23.5231	17.4618	14.5198	14.1234	19.7564	17.2691	4.0927	3.87532	4.16252	4.0621	4.01061	4.00334	4.10004	4.05852
AMHR2	0.131596	0.916503	3.53381	0.259353	0.795363	NaN	Low	0.0911478	0.172045	0	0	0	0	0	0	1.05277	0	-2.08333	-2.08291	-2.0833	-2.08317	-2.08267	-2.08275	-2.07533	-2.08254
AMIGO1	232.71	1.07132	0.104407	10.261	1.05608e-24	4.67685e-24	OK	150.07	315.35	161.509	149.964	156.629	131.838	308.094	315.154	304.583	333.909	7.53935	7.48476	7.51631	7.39026	8.06564	8.08544	8.05578	8.13569
AMIGO2	3874.32	2.53875	0.0310803	81.6836	0	0	OK	1137.69	6610.95	1159.02	1105.85	1110.5	1174	6613.8	6617.34	6591.51	6622.52	10.6923	10.6547	10.6577	10.7029	12.3088	12.3093	12.3053	12.3101
AMIGO3	166.711	-0.135327	0.117792	-1.14886	0.250612	0.323486	OK	174.525	158.898	163.59	189.773	167.881	177.172	152.647	153.293	164.556	164.779	7.36549	7.4815	7.38551	7.42745	7.31304	7.31618	7.37008	7.37113
AMMECR1	1082.63	-0.171467	0.0507096	-3.38136	0.00072129	0.00139256	OK	1146.89	1018.37	1141.52	1144.16	1143.61	1157.78	962.55	1036.83	975.249	1099.37	10.1279	10.13	10.1296	10.141	9.97267	10.0398	9.98442	10.0933
AMMECR1L	1872.63	0.405596	0.0384844	10.5392	5.69665e-26	2.59199e-25	OK	1611.12	2134.14	1603.61	1620.4	1626.94	1593.25	2221.92	2129.37	2027.4	2158.15	10.7241	10.7335	10.7371	10.7182	11.0265	10.9865	10.9404	10.9991
AMN	1.07142	-0.637906	1.70314	-0.374546	0.707998	0.768495	OK	1.3045	0.838333	4.28363	0	0.861907	0	0	1.09766	0	2.32815	0.143973	0.04222	0.0632501	0.0419356	0.0424865	0.0690288	0.0424171	0.0974422
AMN1	119.019	0.458334	0.146414	3.13039	0.00174574	0.00324696	OK	100.271	137.767	88.6202	97.6993	119.642	95.1948	142.948	148.974	137.663	121.41	6.68258	6.74852	6.88998	6.73012	7.02133	7.05286	6.99322	6.90051
AMOT	243.768	-1.55961	0.107742	-14.4754	1.73241e-47	1.16345e-46	OK	364.038	123.497	340.325	383.409	365.83	366.982	123.742	118.32	139.698	111.836	8.15134	8.25761	8.21592	8.2187	7.33929	7.30683	7.42566	7.26949
AMOTL1	6515.91	0.582495	0.022529	25.8554	2.11695e-147	3.25659e-146	OK	5218.08	7813.75	5158.49	5240.15	5310.37	5163.02	7654.82	7817.64	7804.11	7978.69	12.4434	12.4579	12.4701	12.4442	12.8144	12.8347	12.833	12.8543
AMOTL2	16930	0.314255	0.0172253	18.2438	2.31915e-74	2.10227e-73	OK	15093.4	18766.7	15123.8	15240.4	15304.5	14705.4	18719.6	19000.1	18664.8	18681.6	13.9389	13.946	13.9499	13.9129	14.1402	14.1544	14.1374	14.1382
AMPD1	0.264921	1.63715	3.03777	0.538933	0.589933	NaN	Low	0.128899	0.400944	0	0	0	0	1.06834	1.05103	0	0	-1.72565	-1.72485	-1.7256	-1.72534	-1.71024	-1.71036	-1.72452	-1.72415
AMPD2	4145.3	0.00435516	0.0267229	0.162975	0.870538	0.903503	OK	4139.04	4151.56	4159.47	4180.24	4211.34	4004.01	4123.91	4149.4	4109.95	4224.07	12.0204	12.0251	12.0321	11.9847	12.0124	12.0181	12.0092	12.0349
AMPD3	1289.53	1.17966	0.0476096	24.7778	1.55644e-135	2.2485e-134	OK	789.856	1789.21	821.116	796.26	790.46	751.581	1766.34	1726.61	1883.4	1780.49	9.88993	9.86356	9.85698	9.81367	10.5943	10.5724	10.6565	10.602
AMPH	468.588	-0.130874	0.0758017	-1.72653	0.0842522	0.123369	OK	489.828	447.349	462.881	519.509	499.313	478.478	472.913	428.221	477.802	409.588	8.86025	8.96209	8.927	8.88935	8.87905	8.79274	8.88808	8.75476
AMT	73.1552	-0.356105	0.18938	-1.88037	0.0600572	0.0905741	OK	82.1382	64.1722	77.0838	92.055	87.6842	71.6213	54.4711	58.1598	82.7256	61.4408	6.21798	6.33456	6.30237	6.17151	6.01114	6.04782	6.26291	6.0799
AMTN	0	NaN	NaN	NaN	NaN	NaN	Low	NaN	NaN	0	0	0	0	0	0	0	0	0	0	0	0	0	0	0	0
AMY1A	0.131596	0.916503	3.53381	0.259353	0.795363	NaN	Low	0.0911478	0.172045	0	0	0	0	0	0	1.05277	0	-2.08333	-2.08291	-2.0833	-2.08317	-2.08267	-2.08275	-2.07533	-2.08254
AMY1B	0	NaN	NaN	NaN	NaN	NaN	Low	NaN	NaN	0	0	0	0	0	0	0	0	0	0	0	0	0	0	0	0
AMY1C	0	NaN	NaN	NaN	NaN	NaN	Low	NaN	NaN	0	0	0	0	0	0	0	0	0	0	0	0	0	0	0	0
AMY2A	0.112163	-0.52617	3.53381	-0.148896	0.881636	NaN	Low	0.132393	0.091933	0.897303	0	0	0	0	0	0	0	-2.07677	-2.08278	-2.08311	-2.083	-2.08258	-2.08264	-2.08263	-2.08246
AMY2B	29.7877	0.217026	0.288446	0.752397	0.451812	0.534964	OK	27.5514	32.024	31.6787	31.0833	19.6646	27.9411	28.3175	36.0317	38.8146	24.77	4.91431	4.9059	4.73317	4.86158	4.86722	4.97151	5.0066	4.8154
AMZ1	157.869	2.03764	0.164357	12.3976	2.69156e-35	1.4785e-34	OK	61.84	253.898	68.7634	65.2306	63.9621	49.9733	290.024	183.211	277.67	264.117	6.59806	6.56608	6.55872	6.40378	7.69896	7.30752	7.65992	7.61617
AMZ2	1888.66	-0.156837	0.0415311	-3.77636	0.000159134	0.000325158	OK	1991.22	1786.1	1969.86	1970.49	2128.67	1895.97	1813.92	1746.43	1841.63	1742.31	10.9214	10.9217	10.9941	10.8858	10.8448	10.8099	10.8588	10.8078
AMZ2P1	119.081	0.165974	0.150908	1.09984	0.271403	0.345702	OK	112.239	125.923	120.274	121.645	96.0354	111.421	114.501	140.261	143.878	104.633	6.8987	6.90682	6.74196	6.84409	6.86354	7.01138	7.03043	6.80081
ANAPC1	2307.59	-0.347762	0.0384929	-9.03444	1.64839e-19	6.37744e-19	OK	2584.37	2030.8	2586.75	2646.17	2427.58	2678.54	2070	2076.7	2032.25	1942.69	11.2759	11.2972	11.2161	11.3087	11.0683	11.0712	11.0514	11.0105
ANAPC10	234.555	0.117809	0.100817	1.16854	0.242589	0.314887	OK	224.983	244.126	236.924	223.739	228.423	210.922	251.13	220.391	248.111	256.797	7.88092	7.83449	7.85116	7.78705	7.92875	7.82228	7.91882	7.94718
ANAPC11	2959.9	-0.104815	0.0356201	-2.94257	0.00325499	0.00587787	OK	3067.38	2852.43	3107.61	3059.96	3224.01	2877.59	2894.93	2912.22	2825.95	2776.96	11.5765	11.562	11.6112	11.5045	11.5101	11.5156	11.4876	11.4714
ANAPC13	2672.22	-0.228643	0.0314881	-7.26124	3.83547e-13	1.22386e-12	OK	2883.53	2460.91	2964.33	2903.76	2857.41	2809.34	2442.45	2484.75	2452.42	2463.33	11.4799	11.4604	11.4452	11.4293	11.2989	11.3148	11.3027	11.3068
ANAPC15	867.71	-1.08368	0.056199	-19.2828	7.48836e-83	7.3576e-82	OK	1179.09	556.326	1145.01	1195.94	1233.52	1141.63	553.437	529.366	570.735	572.044	9.98862	10.0299	10.0596	9.98577	9.33261	9.29473	9.35867	9.36084
ANAPC16	1357.37	0.149944	0.0437998	3.4234	0.000618433	0.00120241	OK	1286.9	1427.85	1260.57	1265.93	1273.37	1347.08	1378.11	1442.53	1419.58	1471.81	10.338	10.3419	10.3472	10.3988	10.4198	10.4621	10.4473	10.4808
ANAPC1P1	0	NaN	NaN	NaN	NaN	NaN	Low	NaN	NaN	0	0	0	0	0	0	0	0	0	0	0	0	0	0	0	0
ANAPC2	1558.52	-0.557424	0.0437954	-12.7279	4.13749e-37	2.34708e-36	OK	1855.92	1261.12	1950.5	1798.59	1895.79	1777.88	1292.63	1280.57	1254.13	1218.06	10.8086	10.7316	10.7815	10.7207	10.4263	10.4178	10.3991	10.373
ANAPC4	685.395	-0.132195	0.0633303	-2.08738	0.0368534	0.0575819	OK	716.775	654.016	697.955	702.322	738.958	727.211	632.291	600.78	674.514	709.132	9.43616	9.44176	9.48777	9.47325	9.34794	9.30295	9.40547	9.45044
ANAPC5	5218.63	-0.558407	0.0240017	-23.2654	9.94433e-120	1.31401e-118	OK	6216.17	4221.1	6223.1	6140.2	6255.43	6243.65	4159.02	4186.36	4198.06	4343.26	12.509	12.4961	12.514	12.5121	12.1304	12.1363	12.1389	12.1702
ANAPC7	1533.5	-0.313724	0.0408286	-7.68393	1.54282e-14	5.16117e-14	OK	1699.58	1367.42	1689.7	1710.19	1678.28	1720.6	1378.89	1317.69	1425.53	1347.12	10.6701	10.6813	10.6638	10.6871	10.4824	10.4414	10.5127	10.4614
ANG	215.65	0.404658	0.112618	3.59319	0.000326656	0.000652719	OK	185.603	245.696	179.461	191.97	208.65	161.238	243.169	270.874	218.742	251.093	7.5998	7.65279	7.71894	7.518	7.84367	7.93285	7.75704	7.87017
ANGEL1	568.541	0.329053	0.0673652	4.88461	1.03633e-06	2.48022e-06	OK	503.983	633.098	513.739	537.419	480.788	484.408	605.178	652.301	609.954	664.537	9.05835	9.09789	9.00101	9.00749	9.20334	9.27078	9.21039	9.28747
ANGEL2	839.668	-0.260538	0.057274	-4.54898	5.3907e-06	1.23238e-05	OK	915.281	764.055	913.088	910.784	952.999	883.979	715.26	740.755	776.076	824.401	9.78789	9.78553	9.82716	9.75827	9.56821	9.59906	9.64052	9.69484
ANGPT1	1423.2	1.28969	0.0450307	28.6403	2.11671e-180	3.89595e-179	OK	826.296	2020.1	821.14	886.871	792.75	806.798	2064.16	2027.14	1992.88	1993.82	9.93849	10.0053	9.90832	9.92328	10.7869	10.7693	10.7527	10.7531
ANGPT2	84.0866	-3.27725	0.230621	-14.2105	7.88304e-46	5.13219e-45	OK	152.449	15.7244	158.994	154.148	139.439	157.34	14.5976	17.2712	18.1823	12.7196	6.66389	6.63595	6.55611	6.65568	5.30059	5.35047	5.36723	5.26405
ANGPT4	11.5831	-4.00648	0.759946	-5.27206	1.34898e-07	3.3982e-07	OK	21.8093	1.35697	15.1294	30.921	18.9192	22.185	3.25054	0	0	2.25984	3.4696	3.72775	3.53933	3.59498	3.21213	3.12643	3.12657	3.18869
ANGPTL1	1161.6	-0.38031	0.0529599	-7.18109	6.91563e-13	2.18845e-12	OK	1313.83	1009.38	1298.04	1292.47	1252.51	1411.22	974.816	965.975	1006.06	1091.72	10.2804	10.2763	10.2471	10.3588	10.0185	10.0104	10.0468	10.1208
ANGPTL2	2753.12	-0.419312	0.032402	-12.9409	2.64443e-38	1.52928e-37	OK	3150.42	2355.82	3062.64	3128.48	3286.69	3123.63	2362.21	2342.49	2372.13	2346.7	11.5225	11.5427	11.5898	11.5413	11.2803	11.2726	11.2841	11.2742
ANGPTL3	0.504663	1.37221	2.2652	0.605778	0.544662	0.621822	OK	0.281254	0.728071	1.02801	0	0	0	0	1.98679	0	1.0225	-0.980724	-1.00575	-1.00595	-1.00589	-1.00499	-0.957815	-1.00519	-0.980805
ANGPTL4	7269.18	3.32003	0.0288993	114.882	0	0	OK	1323.25	13215.1	1365.24	1354.62	1345.62	1225.87	13373.3	13177.5	13336.6	12974.6	11.1126	11.1069	11.1014	11.0307	13.2267	13.2113	13.2238	13.1951
ANGPTL5	21.2776	-2.36746	0.397122	-5.96154	2.49867e-09	6.83867e-09	OK	35.6473	6.90796	26.2173	38.2542	43.9663	34.1735	6.23805	5.04573	9.00528	7.32051	4.38404	4.55139	4.6247	4.50042	4.01232	3.98347	4.0722	4.03684
ANGPTL6	19.8273	2.33837	0.420537	5.56045	2.69086e-08	7.00942e-08	OK	6.54656	33.108	4.49486	10.1925	5.17543	6.59966	45.2008	23.1851	39.1989	24.5709	3.8699	4.00391	3.88512	3.92227	4.54684	4.24372	4.47364	4.26524
ANGPTL7	0	NaN	NaN	NaN	NaN	NaN	Low	NaN	NaN	0	0	0	0	0	0	0	0	0	0	0	0	0	0	0	0
ANGPTL8	0.24682	0.199751	3.11631	0.0640986	0.948892	NaN	Low	0.22976	0.26388	0	0	0.897868	0	1.07669	0	0	0	-1.72538	-1.72463	-1.71209	-1.72509	-1.71088	-1.72434	-1.72432	-1.72397
ANHX	0	NaN	NaN	NaN	NaN	NaN	Low	NaN	NaN	0	0	0	0	0	0	0	0	0	0	0	0	0	0	0	0
ANK1	277.693	-1.16699	0.101319	-11.5179	1.0717e-30	5.38638e-30	OK	384.257	171.129	361.412	376.795	393.478	405.784	161.582	200.586	167.901	154.008	8.30655	8.34311	8.38231	8.40982	7.64872	7.81351	7.67695	7.61368
ANK2	1079.12	0.265047	0.0518263	5.11415	3.15165e-07	7.76802e-07	OK	980.272	1177.97	971.02	940.334	1021.58	986.455	1125.55	1120.63	1232.34	1235.07	9.97754	9.94884	10.0234	9.99175	10.112	10.108	10.1958	10.1978
ANK3	361.228	-3.31267	0.117505	-28.1917	7.38126e-175	1.31842e-173	OK	656.394	66.062	647.691	641.423	618.687	718.564	69.9242	74.8997	60.3327	58.3009	8.82225	8.81181	8.77712	8.92503	7.00505	7.04495	6.92221	6.90733
ANKAR	25.9657	-0.391237	0.312507	-1.25193	0.210595	0.279101	OK	29.465	22.4664	32.9743	39.4693	23.4283	22.1616	27.3632	22.6196	19.3804	20.3289	4.78504	4.86721	4.64679	4.62672	4.70602	4.63451	4.5822	4.59825
ANKDD1A	206.732	0.0854936	0.104198	0.820493	0.411935	0.494932	OK	200.608	212.855	203.181	199.841	200.814	198.671	224.817	215.945	211.753	198.83	7.67726	7.66412	7.66791	7.65939	7.75875	7.72616	7.71037	7.66014
ANKDD1B	3.66253	-0.623577	0.859755	-0.725296	0.46827	0.550887	OK	4.44196	2.8831	3.64694	3.04613	4.58009	6.52691	4.24083	1.03748	6.22186	0	1.85518	1.84148	1.87633	1.91863	1.8684	1.79435	1.91132	1.77001
ANKEF1	6.16527	-1.07369	0.644873	-1.66497	0.0959188	0.138536	OK	8.35911	3.97142	3.66876	11.2502	7.392	11.1541	4.23421	4.1565	3.10408	4.36231	2.54484	2.70502	2.62789	2.7044	2.55883	2.55695	2.53273	2.56189
ANKFN1	8.31584	-1.31691	0.568156	-2.31787	0.0204564	0.033292	OK	11.868	4.76372	10.8924	16.2496	7.37571	13.0445	6.35752	4.16597	6.24085	2.20023	3.07759	3.17343	3.00636	3.11807	2.98535	2.93764	2.98278	2.89406
ANKFY1	4874.97	-0.0917542	0.025189	-3.64263	0.000269867	0.000542309	OK	5029.93	4720	5040.42	5124.84	4975.37	4980.25	4610.2	4832.48	4663.46	4772.7	12.2824	12.298	12.2701	12.271	12.1986	12.2427	12.2093	12.231
ANKH	11074.7	-0.0568179	0.0229938	-2.47101	0.0134733	0.022512	OK	11292.7	10856.6	11467.8	11437.3	11513.9	10751.4	10811.4	10892.8	10685.1	11037.5	13.4678	13.4653	13.4716	13.4069	13.4121	13.4192	13.401	13.4316
ANKHD1	2108.57	-0.378751	0.0497225	-7.61729	2.5905e-14	8.59845e-14	OK	2383.78	1833.37	2301.51	2378.45	2316.8	2540.05	1752.14	2057.95	1734.45	1787.23	11.1196	11.1506	11.1258	11.2131	10.8671	11.0149	10.8579	10.8851
ANKHD1-EIF4EBP3	1128.53	0.465825	0.107033	4.35217	1.34797e-05	2.99679e-05	OK	947.901	1309.15	994.543	833.436	1042.16	920.658	1315.77	1093.77	1429.59	1398.29	10.0172	9.85997	10.0596	9.94793	10.2748	10.1036	10.353	10.332
ANKIB1	6078.28	0.220486	0.0233252	9.45268	3.30276e-21	1.33948e-20	OK	5614.71	6541.85	5522.72	5748.6	5509.74	5680.27	6553.1	6441.79	6642	6528.01	12.4784	12.5158	12.4763	12.5046	12.6392	12.623	12.652	12.6356
ANKK1	0.133735	0.916503	3.53381	0.259353	0.795363	NaN	Low	0.0926292	0.174841	0	0	0	0	1.06988	0	0	0	-2.08335	-2.08292	-2.08332	-2.08319	-2.07516	-2.08276	-2.08275	-2.08255
ANKLE1	11.0725	0.259718	0.448753	0.578755	0.562755	0.639012	OK	10.0785	12.0664	9.26202	9.47902	11.6213	9.87091	10.2417	9.67848	13.2654	15.1607	3.42609	3.43096	3.47314	3.43892	3.44632	3.43539	3.50328	3.53656
ANKLE2	5879.79	-0.0303293	0.0234602	-1.2928	0.19608	0.262031	OK	5941.59	5817.98	5853.22	6061.58	5994.83	5859.39	5796.38	5948.69	5802.07	5722.13	12.5172	12.5502	12.5397	12.5182	12.508	12.5325	12.509	12.4959
ANKMY1	252.932	-0.437422	0.101349	-4.31601	1.58878e-05	3.5192e-05	OK	290.985	214.879	309.179	284.244	297.162	273.038	211.895	244.087	212.091	191.764	8.14558	8.07356	8.11152	8.0398	7.83297	7.94683	7.8337	7.75482
ANKMY2	826.106	0.198109	0.0546156	3.62733	0.000286366	0.000574665	OK	769.475	882.737	762.457	756.755	787.147	770.798	859.456	867.161	864.782	940.294	9.61669	9.61004	9.64527	9.62643	9.72483	9.73297	9.73047	9.80704
ANKRA2	515.805	0.637576	0.0667301	9.55455	1.24126e-21	5.10033e-21	OK	403.649	627.962	397.893	404.561	400.012	412.023	621.451	623.306	621.339	645.859	8.77435	8.78871	8.77884	8.80397	9.16661	9.16937	9.1665	9.20175
ANKRD1	14098.4	4.38839	0.0262078	167.446	0	0	OK	1285.01	26911.8	1244.68	1329.16	1276.21	1293.09	26984.2	26338.6	26981.4	27340	11.3303	11.3763	11.3476	11.3567	14.1284	14.1025	14.1283	14.1424
ANKRD10	612.818	0.46248	0.0657537	7.03352	2.01384e-12	6.26799e-12	OK	515.426	710.21	484.879	550.493	521.703	506.223	747.839	701.664	723.561	666.184	9.04746	9.15798	9.11086	9.08475	9.43367	9.37522	9.40332	9.32805
ANKRD11	10493	0.360492	0.0257168	14.0178	1.21391e-44	7.75752e-44	OK	9188.86	11797.2	9225.06	9445.62	9427.4	8658.58	11981.3	11912	11790.8	11503.5	13.2328	13.2548	13.253	13.1741	13.4799	13.4744	13.4646	13.441
ANKRD12	2503.24	0.306737	0.0330694	9.27554	1.76722e-20	7.03174e-20	OK	2238.12	2768.35	2145.06	2268.17	2261.39	2278.14	2734.99	2738.34	2816.64	2783.16	11.1446	11.1956	11.1929	11.1996	11.3701	11.3712	11.3978	11.3865
ANKRD13A	7431.59	0.548127	0.0217355	25.2181	2.53909e-140	3.76086e-139	OK	6036.58	8826.6	5974.01	5881.01	6125.24	6163.37	8920.55	8845.37	8741.77	8801.37	12.6481	12.6338	12.6711	12.6769	13.026	13.0178	13.0065	13.013
ANKRD13B	411.699	-0.281282	0.0801499	-3.50945	0.000449042	0.000885466	OK	451.706	371.691	439.768	431.693	499.583	435.61	379.931	386.301	377.152	343.551	8.74021	8.7239	8.85284	8.73183	8.61354	8.62772	8.60727	8.52891
ANKRD13C	2114.51	-0.21843	0.0351036	-6.22244	4.89496e-10	1.3819e-09	OK	2274.28	1954.75	2226.38	2307.81	2260.43	2303.16	1974.54	2010.99	1922.96	1909.83	11.0929	11.1266	11.1071	11.1247	10.9813	10.9982	10.957	10.9507
ANKRD13D	968.385	0.457765	0.0504673	9.07053	1.18444e-19	4.59765e-19	OK	816.028	1120.74	836.933	791.228	850.199	784.519	1104.13	1129.4	1126.68	1123.99	9.78165	9.73179	9.79574	9.7242	10.0344	10.0555	10.0533	10.051
ANKRD16	201.443	-0.375165	0.117917	-3.18159	0.0014647	0.00274305	OK	227.489	175.398	218.086	195.276	258.976	237.058	159.284	168.665	179.333	194.868	7.71229	7.62341	7.85485	7.7806	7.46613	7.50938	7.55661	7.6218
ANKRD17	5991.89	-0.125724	0.0251638	-4.99624	5.84596e-07	1.41665e-06	OK	6252.81	5730.97	6450.2	6356.81	6100.87	6105.29	5731.54	5807.67	5770.73	5612.01	12.618	12.6041	12.5653	12.566	12.5066	12.5189	12.513	12.4869
ANKRD18A	0.497145	1.43203	2.48135	0.577118	0.56386	0.63984	OK	0.268853	0.725438	0.925921	0	0	0	0	3.05124	0	0	-0.994408	-1.0171	-1.01749	-1.01742	-1.01633	-0.944598	-1.01652	-1.01589
ANKRD18B	22.075	1.66872	0.355222	4.69769	2.63124e-06	6.15193e-06	OK	10.5639	33.586	9.41476	13.4699	6.535	12.9876	29.4879	34.9354	40.8511	28.918	4.16212	4.24536	4.09904	4.23424	4.50905	4.58459	4.66013	4.50062
ANKRD18CP	4.79098	0.113337	0.764786	0.148194	0.88219	0.913086	OK	4.60289	4.97907	0.949543	6.25239	5.63433	5.56085	7.35398	1.02336	3.04756	8.50581	2.14205	2.2654	2.25231	2.25071	2.28873	2.14493	2.1935	2.31241
ANKRD18DP	0	NaN	NaN	NaN	NaN	NaN	Low	NaN	NaN	0	0	0	0	0	0	0	0	0	0	0	0	0	0	0	0
ANKRD19P	7.6905	-0.82011	0.564073	-1.45391	0.145972	0.202194	OK	9.81934	5.56166	9.97396	8.10959	13.7068	7.47219	3.1861	5.2216	8.34423	5.50956	2.97553	2.93759	3.04612	2.92444	2.83175	2.87678	2.94231	2.88337
ANKRD2	17.2555	-2.25386	0.435716	-5.17278	2.30633e-07	5.73658e-07	OK	28.5294	5.98153	35.9477	29.5426	27.3361	21.3246	7.39113	6.2366	5.85838	4.40657	4.31319	4.22235	4.19184	4.09608	3.83212	3.80615	3.80155	3.76637
ANKRD20A1	0.526385	2.6183	2.63534	0.993535	0.320449	0.399206	OK	0.147441	0.905328	0	0	0	0	0	0	4.21108	0	-0.994461	-0.994225	-0.994446	-0.994373	-0.993427	-0.993673	-0.89291	-0.992969
ANKRD20A11P	1.78987	-4.17798	1.46691	-2.84815	0.00439738	0.00781428	OK	3.39233	0.187413	0.893686	5.02363	1.80262	6.59901	0	0	0	0	0.764577	0.862818	0.787486	0.898421	0.74272	0.742575	0.742598	0.742993
ANKRD20A12P	6.60933	1.83313	0.770245	2.37993	0.0173158	0.0285076	OK	2.89686	10.3218	8.73603	1.05688	0	1.84917	8.45853	11.289	17.2451	4.23998	2.6941	2.52475	2.49553	2.54154	2.68792	2.74355	2.8485	2.59838
ANKRD20A19P	0	NaN	NaN	NaN	NaN	NaN	Low	NaN	NaN	0	0	0	0	0	0	0	0	0	0	0	0	0	0	0	0
ANKRD20A2	1.86071	-0.881976	1.22682	-0.718913	0.472195	0.554877	OK	2.41239	1.30902	4.71535	3.10536	0.931486	0.916517	2.07162	0	0	3.14534	0.937157	0.900382	0.848964	0.848543	0.876474	0.826611	0.826634	0.901233
ANKRD20A3	0	NaN	NaN	NaN	NaN	NaN	Low	NaN	NaN	0	0	0	0	0	0	0	0	0	0	0	0	0	0	0	0
ANKRD20A4	0.655949	2.93627	2.45706	1.19503	0.232074	0.303191	OK	0.151589	1.16031	0	0	0	0	0	5.24759	0	0	-0.729246	-0.728947	-0.729229	-0.729136	-0.728771	-0.601168	-0.728817	-0.728668
ANKRD20A4-ANKRD20A20P	0.643229	-0.524149	2.32857	-0.225095	0.821906	0.864006	OK	0.758807	0.527651	0	3.0961	0	0	0	0	2.04973	0	-0.699575	-0.62545	-0.699558	-0.699473	-0.699139	-0.699189	-0.649627	-0.699045
ANKRD20A5P	6.35878	0.39827	0.623553	0.638711	0.523011	0.601279	OK	5.48661	7.23095	4.77372	2.09229	8.46701	6.50354	10.4709	8.15225	4.05194	6.35855	2.61879	2.55834	2.69766	2.6566	2.73644	2.69081	2.60297	2.65345
ANKRD20A8P	0	NaN	NaN	NaN	NaN	NaN	Low	NaN	NaN	0	0	0	0	0	0	0	0	0	0	0	0	0	0	0	0
ANKRD20A9P	1.62627	-2.37843	1.47953	-1.60757	0.10793	0.154061	OK	2.72791	0.524627	1.89927	7.24038	0.93064	0.909692	1.03001	1.00017	0	0	0.653477	0.774335	0.629256	0.628667	0.631991	0.63118	0.606109	0.606469
ANKRD22	2.43781	1.62496	1.09292	1.4868	0.137068	0.19126	OK	1.19374	3.68188	0	1.04054	2.82109	0.932315	6.36327	1.03509	5.1488	2.16138	1.18668	1.21356	1.25583	1.21035	1.33344	1.21341	1.30787	1.24033
ANKRD23	38.4608	-0.120089	0.248048	-0.484138	0.628288	0.697613	OK	40.0606	36.861	36.3219	39.8309	48.2141	35.8436	45.1171	32.7204	36.0471	33.5913	5.23423	5.27823	5.37625	5.2282	5.34015	5.18773	5.2311	5.1996
ANKRD24	30.5473	-0.0812368	0.291071	-0.279096	0.780171	0.828594	OK	31.4071	29.6875	29.7507	20.7503	36.9575	38.1276	32.447	36.0807	27.7579	22.5066	4.91293	4.77732	5.00999	5.02423	4.9499	4.99752	4.88487	4.80696
ANKRD26	641.588	0.349708	0.0628307	5.56587	2.60844e-08	6.79945e-08	OK	564.206	718.969	589.083	536.006	542.764	588.275	718.096	754.67	697.439	706.367	9.24578	9.16314	9.17388	9.24455	9.42349	9.46893	9.39699	9.4085
ANKRD26P1	8.47859	-0.57294	0.579808	-0.988154	0.323077	0.401959	OK	10.1404	6.81682	10.1886	6.16447	12.083	12.0687	2.11232	3.09954	12.3613	9.75075	3.09431	3.0105	3.13142	3.13116	2.91858	2.94151	3.13576	3.0849
ANKRD26P3	0	NaN	NaN	NaN	NaN	NaN	Low	NaN	NaN	0	0	0	0	0	0	0	0	0	0	0	0	0	0	0	0
ANKRD27	1811.72	0.093841	0.0396851	2.36464	0.0180476	0.0296396	OK	1752.82	1870.62	1796.02	1671.64	1712.3	1830.38	1889.37	1897.4	1872.58	1824.08	10.8147	10.7485	10.7705	10.8323	10.8618	10.8657	10.8535	10.829
ANKRD28	2834.14	0.196841	0.0353869	5.56255	2.65867e-08	6.92844e-08	OK	2641.09	3027.18	2697.59	2579.88	2514.69	2772.28	2932.39	3083.16	3095.16	2997.95	11.4214	11.3802	11.3566	11.4468	11.4994	11.5466	11.5502	11.5202
ANKRD29	59.8365	1.01468	0.218141	4.65149	3.29548e-06	7.65622e-06	OK	39.6208	80.0522	39.8513	31.2695	43.8321	43.1528	88.9282	92.9072	56.6025	82.1486	5.64493	5.53522	5.69272	5.68452	6.11512	6.14549	5.83257	6.06191
ANKRD30A	0	NaN	NaN	NaN	NaN	NaN	Low	NaN	NaN	0	0	0	0	0	0	0	0	0	0	0	0	0	0	0	0
ANKRD30B	94.858	1.91983	0.176144	10.8992	1.16289e-27	5.49395e-27	OK	39.6582	150.058	35.5145	44.4557	47.5513	31.3859	142.475	143.441	157.925	156.116	5.8851	6.0002	6.03336	5.82799	6.76693	6.77256	6.84907	6.83903
ANKRD30BL	0	NaN	NaN	NaN	NaN	NaN	Low	NaN	NaN	0	0	0	0	0	0	0	0	0	0	0	0	0	0	0	0
ANKRD30BP2	0	NaN	NaN	NaN	NaN	NaN	Low	NaN	NaN	0	0	0	0	0	0	0	0	0	0	0	0	0	0	0	0
ANKRD30BP3	0	NaN	NaN	NaN	NaN	NaN	Low	NaN	NaN	0	0	0	0	0	0	0	0	0	0	0	0	0	0	0	0
ANKRD31	5.45251	-0.106432	0.724279	-0.14695	0.883172	0.913799	OK	5.65354	5.25148	1.8745	13.4713	1.87062	5.53781	4.21389	4.12337	7.15915	5.36945	2.32516	2.57091	2.32504	2.41121	2.3815	2.37935	2.44626	2.4074
ANKRD33	5.06403	5.88167	1.1916	4.93594	7.97673e-07	1.91911e-06	OK	0.168913	9.95914	0	0	0	0	5.73221	17.2272	8.02012	9.53273	2.07819	2.08046	2.07833	2.07903	2.22369	2.45549	2.27579	2.30744
ANKRD33B	1279.61	0.562276	0.0486729	11.5521	7.20043e-31	3.63161e-30	OK	1033.36	1525.86	1033.65	1056.93	1002.84	1040.4	1403.85	1527.9	1567.48	1603.87	10.1186	10.1387	10.0916	10.1245	10.3986	10.4781	10.5023	10.524
ANKRD34A	347.925	0.230991	0.0900888	2.56404	0.0103461	0.0175196	OK	320.131	375.719	298.282	335.28	334.448	312.643	400.287	393.704	320.336	388.418	8.31021	8.40828	8.40613	8.34937	8.56074	8.54635	8.36987	8.53452
ANKRD34B	0.225113	-1.23238	3.21869	-0.382881	0.701808	NaN	Low	0.315812	0.134415	0.905373	0	0.895532	0	0	0	0	0	-1.71278	-1.72436	-1.71284	-1.72479	-1.72398	-1.7241	-1.72408	-1.72376
ANKRD34C	0.396478	2.20928	2.6169	0.844238	0.398537	NaN	Low	0.140984	0.651973	0	0	0	0	1.07362	0	2.0982	0	-1.36934	-1.3682	-1.36927	-1.36891	-1.34732	-1.36776	-1.32735	-1.3672
ANKRD34C-AS1	0	NaN	NaN	NaN	NaN	NaN	Low	NaN	NaN	0	0	0	0	0	0	0	0	0	0	0	0	0	0	0	0
ANKRD35	174.78	-1.01158	0.120343	-8.40586	4.24731e-17	1.53485e-16	OK	233.663	115.897	242.001	212.237	229.671	250.659	115.884	116.212	122.931	108.646	7.68549	7.57543	7.64137	7.71482	7.11403	7.11584	7.15562	7.06995
ANKRD36	175.091	-0.43369	0.138955	-3.12108	0.00180187	0.00334472	OK	201.211	148.97	210.739	179.865	235.366	176.734	138.751	125.6	144.218	189.453	7.58928	7.46243	7.67988	7.4488	7.26443	7.19178	7.29301	7.50316
ANKRD36B	156.712	-0.103545	0.164647	-0.62889	0.529421	0.607311	OK	162.333	151.09	179.482	166.163	175.306	127.011	183.395	126.211	184.903	111.224	7.38879	7.32814	7.36971	7.12627	7.40498	7.12206	7.41183	7.03161
ANKRD36BP1	181.458	-1.02421	0.120149	-8.52453	1.53431e-17	5.62699e-17	OK	243.293	119.622	248.204	238.495	235.631	250.534	110.192	124.933	104.364	139.309	7.72886	7.69465	7.68513	7.73697	7.10258	7.19043	7.06499	7.2699
ANKRD36BP2	0	NaN	NaN	NaN	NaN	NaN	Low	NaN	NaN	0	0	0	0	0	0	0	0	0	0	0	0	0	0	0	0
ANKRD36C	119.406	-0.622688	0.144914	-4.29694	1.73172e-05	3.82768e-05	OK	144.782	94.0302	155.551	159.989	123.105	140.648	91.9226	97.5143	88.7284	97.7919	7.0831	7.10373	6.90871	7.00707	6.70724	6.74603	6.68421	6.7482
ANKRD37	853.489	1.19078	0.0553549	21.5118	1.2071e-102	1.40569e-101	OK	519.982	1187	529.275	485.875	517.31	546.255	1163.03	1196.29	1189.4	1200.48	9.27726	9.20571	9.25792	9.30422	9.98896	10.0159	10.0104	10.0192
ANKRD39	218.588	-0.114116	0.104959	-1.08724	0.27693	0.35169	OK	227.228	209.947	219.669	230.177	216.358	242.879	231.379	192.901	208.568	206.77	7.77494	7.81286	7.76265	7.85699	7.81704	7.6717	7.73331	7.72648
ANKRD40	3399.84	0.441805	0.0297094	14.8709	5.09545e-50	3.54525e-49	OK	2883.29	3916.39	2900.75	2791.36	2846.74	2992.85	3892.87	3994.22	3877.69	3902.24	11.5785	11.5433	11.5613	11.6073	11.8541	11.8787	11.8504	11.8564
ANKRD40CL	0	NaN	NaN	NaN	NaN	NaN	Low	NaN	NaN	0	0	0	0	0	0	0	0	0	0	0	0	0	0	0	0
ANKRD42	677.774	0.470248	0.0597052	7.87617	3.37581e-15	1.1553e-14	OK	568.281	787.267	595.072	575.158	559.845	543.444	810.394	768.326	794.23	775.726	9.28256	9.25278	9.22909	9.2032	9.56113	9.51215	9.54261	9.52089
ANKRD44	560.023	0.411948	0.0649694	6.34065	2.28805e-10	6.53724e-10	OK	480.607	639.438	482.698	493.809	458.624	487.664	664.784	641.647	631.693	619.263	8.99401	9.01387	8.94985	9.00276	9.27889	9.24665	9.23247	9.21446
ANKRD44-IT1	0	NaN	NaN	NaN	NaN	NaN	Low	NaN	NaN	0	0	0	0	0	0	0	0	0	0	0	0	0	0	0	0
ANKRD45	16.5251	2.57669	0.468765	5.49676	3.86843e-08	1.00197e-07	OK	4.74472	28.3055	8.28224	5.11968	2.77886	2.78431	24.33	28.0084	21.6941	39.2034	3.75896	3.68914	3.62793	3.62815	4.05803	4.11495	4.01567	4.26683
ANKRD46	228.815	0.520606	0.106895	4.87023	1.11466e-06	2.66159e-06	OK	187.972	269.657	193.765	161.671	202.123	193.563	259.678	249.501	274.898	295.317	7.69547	7.55689	7.72875	7.69454	7.93296	7.89974	7.98097	8.04177
ANKRD49	230.784	-0.0346115	0.107165	-0.322973	0.746716	0.800507	OK	233.552	228.016	205.45	266.474	216.982	245.901	221.701	240.688	222.757	226.321	7.7555	7.96735	7.79901	7.90094	7.81642	7.88322	7.82022	7.83307
ANKRD50	2742.39	-0.330024	0.0339408	-9.72353	2.39349e-22	1.00171e-21	OK	3054.69	2430.08	3049.01	3126.03	2963.52	3081.97	2400.06	2386.87	2562.56	2369.07	11.5178	11.5414	11.491	11.528	11.2948	11.2898	11.3551	11.283
ANKRD52	8564.49	0.0153223	0.0207488	0.738468	0.46023	0.543134	OK	8519.01	8609.97	8564	8443.77	8610.23	8456.66	8585.09	8827.39	8401.55	8627.25	13.0641	13.0507	13.0691	13.0522	13.0664	13.0927	13.046	13.071
ANKRD53	31.2239	0.255283	0.275684	0.925999	0.354446	0.435493	OK	28.4686	33.9792	33.5338	32.1345	27.8834	20.1838	33.6025	35.2656	29.6738	37.514	4.98913	4.97001	4.91022	4.79192	4.98954	5.01117	4.93614	5.03926
ANKRD54	926.294	-0.0579289	0.0519079	-1.11599	0.264425	0.338285	OK	944.888	907.699	967.223	938.726	939.065	934.723	868.987	919.695	958.303	883.629	9.89456	9.86721	9.86754	9.86331	9.79724	9.84855	9.88605	9.81232
ANKRD55	0.250791	0.194375	3.09866	0.0627289	0.949982	NaN	Low	0.233922	0.26766	0	0	0	0.937631	1.0687	0	0	0	-1.72544	-1.72468	-1.72539	-1.71166	-1.71078	-1.72438	-1.72436	-1.72401
ANKRD6	669.189	0.565433	0.060806	9.29898	1.41806e-20	5.65683e-20	OK	539.705	798.673	555.817	536.576	527.846	538.734	773.475	848.761	797.903	774.397	9.21269	9.18221	9.16781	9.18552	9.50878	9.59462	9.53741	9.50984
ANKRD60	0	NaN	NaN	NaN	NaN	NaN	Low	NaN	NaN	0	0	0	0	0	0	0	0	0	0	0	0	0	0	0	0
ANKRD61	6.60269	-0.570506	0.665029	-0.857866	0.390966	0.473623	OK	7.89144	5.31394	10.8855	3.04681	12.8748	4.65193	6.36016	1.04354	6.24191	7.71684	2.78202	2.61639	2.81923	2.65211	2.68967	2.56981	2.68716	2.71774
ANKRD62	0	NaN	NaN	NaN	NaN	NaN	Low	NaN	NaN	0	0	0	0	0	0	0	0	0	0	0	0	0	0	0	0
ANKRD62P1-PARP4P3	0.263928	0.175526	3.04318	0.0576784	0.954005	NaN	Low	0.247893	0.279964	0	1.03242	0	0	0	0	0	1.07901	-1.72563	-1.71052	-1.72558	-1.72533	-1.72439	-1.72453	-1.7245	-1.71021
ANKRD63	5.16351	-4.94499	1.16663	-4.23871	2.24807e-05	4.92311e-05	OK	10.0023	0.324721	7.9585	9.97725	8.03581	14.2643	0	0	1.0722	0	2.35404	2.39303	2.35556	2.47222	2.17549	2.17512	2.20137	2.17618
ANKRD65	73.675	-0.0963909	0.182013	-0.529582	0.596402	0.669309	OK	76.1354	71.2147	87.4615	70.1661	77.0443	69.6184	57.1902	77.1806	75.691	75.0482	6.31165	6.16989	6.2286	6.16503	6.05022	6.22938	6.21706	6.21166
ANKRD66	0	NaN	NaN	NaN	NaN	NaN	Low	NaN	NaN	0	0	0	0	0	0	0	0	0	0	0	0	0	0	0	0
ANKRD7	8.66423	0.963778	0.554382	1.73847	0.0821277	0.120532	OK	5.87323	11.4552	4.74356	11.5097	4.71822	2.75077	13.6442	13.3072	11.1694	7.47076	2.99856	3.14032	2.99792	2.95118	3.18046	3.17453	3.13396	3.05911
ANKRD9	2122.32	0.203644	0.0382558	5.32322	1.01948e-07	2.58518e-07	OK	1972.78	2271.85	2032.1	1892.85	2011.47	1953.41	2374.8	2296.5	2245.69	2171.7	11.0098	10.9445	11.0003	10.9733	11.1554	11.1239	11.1029	11.0715
ANKS1A	1147.93	-0.239102	0.0474157	-5.04267	4.59084e-07	1.11843e-06	OK	1242.84	1053.02	1271.25	1220.28	1261.87	1217.39	994.023	1092.49	1058.78	1067.35	10.2573	10.2194	10.2505	10.2172	10.0327	10.1179	10.0894	10.0968
ANKS1B	10.7516	-1.51049	0.522913	-2.88861	0.00386951	0.00691492	OK	15.9166	5.58659	11.2723	24.4137	13.0827	14.8473	1.98187	7.54374	6.74661	6.12443	3.38792	3.61462	3.42338	3.45471	3.18311	3.31173	3.29518	3.28047
ANKS3	889.142	0.187037	0.0534353	3.50024	0.000464832	0.000915062	OK	831.587	946.697	832.042	788.322	872.608	832.676	954.003	945.462	977.419	910.603	9.73503	9.68681	9.77803	9.73573	9.85932	9.8511	9.88159	9.81677
ANKS4B	0.27234	1.64974	3.00946	0.548184	0.583566	NaN	Low	0.131636	0.413044	0	0	0	0	1.06874	0	0	1.10998	-1.72576	-1.72494	-1.72571	-1.72544	-1.70996	-1.72462	-1.7246	-1.70969
ANKS6	1889.18	0.0860343	0.0408561	2.10579	0.0352227	0.0552505	OK	1832.86	1945.49	1862.19	1816.26	1900.83	1752.27	2014.74	1949.41	1987.45	1830.27	10.8697	10.8466	10.8888	10.8136	10.9431	10.9123	10.9303	10.8537
ANKUB1	0	NaN	NaN	NaN	NaN	NaN	Low	NaN	NaN	0	0	0	0	0	0	0	0	0	0	0	0	0	0	0	0
ANKZF1	664.363	0.844606	0.0637519	13.2483	4.61395e-40	2.75061e-39	OK	475.262	853.464	468.614	517.167	480.927	435.265	847.703	860.841	828.255	876.13	9.04985	9.13474	9.07201	8.98762	9.57938	9.59376	9.55779	9.61011
ANLN	4547	-2.00581	0.0279416	-71.7858	0	0	OK	7281.06	1812.95	7318.43	7363.13	7130.19	7313.48	1790.37	1851.34	1813.23	1795.85	12.5245	12.5306	12.4982	12.5238	11.2121	11.2403	11.2228	11.2148
ANO1	31.4575	1.96133	0.301889	6.49686	8.20114e-11	2.38944e-10	OK	12.855	50.06	11.2152	12.8549	15.6456	11.6758	56.71	41.2209	49.3224	53.0153	4.53377	4.58175	4.62229	4.54477	5.18602	5.0113	5.1073	5.14683
ANO10	3317.34	-0.0200784	0.0288161	-0.696776	0.485943	0.567615	OK	3340.42	3294.25	3280.12	3317.75	3440.72	3322.2	3313.57	3280.61	3245.94	3337.79	11.6852	11.6959	11.73	11.6971	11.6947	11.6853	11.6754	11.7015
ANO2	8.91687	-0.474845	0.574393	-0.826691	0.408412	0.491517	OK	10.3712	7.46254	5.39666	14.1033	16.4427	5.60272	13.8395	6.27108	5.24419	4.43471	3.04734	3.22414	3.26763	3.05233	3.21861	3.06801	3.0455	3.02812
ANO3	13.1275	2.84928	0.555877	5.12575	2.96358e-07	7.31794e-07	OK	3.19933	23.0557	6.44095	3.28112	1.97506	0.979158	27.3675	28.7806	21.6884	14.5076	3.45543	3.38459	3.34836	3.32201	3.84096	3.86247	3.75213	3.62437
ANO4	396.587	-0.635322	0.0809403	-7.84926	4.18496e-15	1.42778e-14	OK	482.525	310.648	461.962	457.376	482.401	528.292	324.117	315.125	307.673	295.747	8.754	8.74493	8.79267	8.87476	8.44796	8.4245	8.4047	8.37241
ANO5	0.133735	0.916503	3.53381	0.259353	0.795363	NaN	Low	0.0926292	0.174841	0	0	0	0	1.06988	0	0	0	-2.08335	-2.08292	-2.08332	-2.08319	-2.07516	-2.08276	-2.08275	-2.08255
ANO6	7117.16	0.452454	0.0249421	18.1402	1.53491e-73	1.37936e-72	OK	6010.19	8224.14	5743.32	6105.85	5948.01	6245.2	8240.1	8217.82	8169.05	8267.96	12.5919	12.6483	12.6241	12.6692	12.9311	12.9285	12.9228	12.9344
ANO7	49.2177	2.3013	0.251746	9.14137	6.16657e-20	2.41772e-19	OK	16.6023	81.8332	13.2121	15.8242	14.1957	23.3512	76.2497	84.6834	80.8576	85.368	4.94338	5.00076	4.96363	5.13218	5.75456	5.82742	5.79572	5.83156
ANO8	608.568	0.295962	0.0652222	4.53775	5.68574e-06	1.29824e-05	OK	546.364	670.773	534.786	531.296	593.958	524.672	704.94	669.608	656.313	652.975	9.13234	9.12679	9.22475	9.11588	9.37864	9.33217	9.31409	9.30947
ANO9	0.643397	0.761184	2.01891	0.377027	0.706154	0.766804	OK	0.477496	0.809298	0	0.999345	0	0.941144	0	2.09546	0	1.11122	-0.675645	-0.650718	-0.675628	-0.652065	-0.675202	-0.624722	-0.675245	-0.648203
ANOS1	14.0821	1.03311	0.459715	2.24729	0.0246214	0.039562	OK	9.24498	18.9192	12.3144	1.04129	11.246	12.1018	19.9497	15.3054	18.3291	22.3692	3.74563	3.50052	3.72469	3.74145	3.88112	3.80139	3.85433	3.91989
ANP32A	2669.86	-0.126869	0.0340558	-3.72532	0.000195069	0.000396078	OK	2787.18	2552.54	2770.03	2804.41	2759.56	2814.85	2699.81	2448	2550.07	2512.16	11.4165	11.428	11.4129	11.4316	11.3924	11.3014	11.3392	11.3253
ANP32A-IT1	5.05776	-1.30641	0.778586	-1.67792	0.0933623	0.135146	OK	7.20311	2.91241	10.8763	3.04081	2.75774	12.1033	2.12179	5.21205	1.04344	3.3066	2.41949	2.24957	2.24212	2.44297	2.22805	2.29943	2.20149	2.25632
ANP32AP1	1.32457	3.07253	1.50011	2.0482	0.04054	0.0628975	OK	0.281449	2.36769	0	1.022	0	0	2.13062	3.14596	2.08175	2.21623	0.339349	0.365245	0.339383	0.339559	0.3917	0.415301	0.390622	0.393564
ANP32B	5085.5	-0.335103	0.0295569	-11.3376	8.55015e-30	4.21923e-29	OK	5673.48	4497.53	5699.19	5807.07	5758.97	5428.93	4285.46	4575.69	4484.7	4644.03	12.4169	12.4347	12.4268	12.3708	12.1502	12.2105	12.1919	12.2242
ANP32C	0.485018	0.179944	2.36391	0.0761216	0.939322	NaN	Low	0.45481	0.515227	0.901672	0	0.91447	0	0	2.064	0	0	-1.00937	-1.03109	-1.00908	-1.03145	-1.03033	-0.98285	-1.03053	-1.0299
ANP32D	0	NaN	NaN	NaN	NaN	NaN	Low	NaN	NaN	0	0	0	0	0	0	0	0	0	0	0	0	0	0	0	0
ANP32E	3367.2	-0.645303	0.0284479	-22.6837	6.48901e-114	8.19856e-113	OK	4107.95	2626.45	4073.24	4020.27	4179.85	4156.92	2640.06	2616.19	2625.46	2625.62	11.8873	11.8747	11.9122	11.9069	11.4814	11.4731	11.4763	11.4764
ANPEP	26186.3	-0.470397	0.0183843	-25.5868	2.13745e-144	3.24812e-143	OK	30418	21954.7	30745.1	30528.6	31004.7	29393.8	22182.4	22192.9	21843.2	21599.8	14.8242	14.8174	14.8324	14.781	14.515	14.5155	14.5007	14.4904
ANTXR1	20244	0.62123	0.0172723	35.9668	2.76711e-283	7.78489e-282	OK	15951.5	24536.4	15672.8	16254.3	15949	15932.7	24287.7	24757.7	24137.3	24960.1	14.0562	14.0898	14.0723	14.0713	14.4696	14.4882	14.4636	14.4961
ANTXR2	10308	1.87574	0.0276306	67.8863	0	0	OK	4414.65	16201.3	4317.86	4191.6	4502.71	4645.65	16335.8	15817.8	15945.3	16707.1	12.4538	12.4286	12.4898	12.5168	13.7014	13.6689	13.677	13.7241
ANTXRL	0.112163	-0.52617	3.53381	-0.148896	0.881636	NaN	Low	0.132393	0.091933	0.897303	0	0	0	0	0	0	0	-2.07677	-2.08278	-2.08311	-2.083	-2.08258	-2.08264	-2.08263	-2.08246
ANTXRLP1	0	NaN	NaN	NaN	NaN	NaN	Low	NaN	NaN	0	0	0	0	0	0	0	0	0	0	0	0	0	0	0	0
ANXA1	23397.9	0.537444	0.0218926	24.5491	4.42547e-133	6.29136e-132	OK	19089.4	27706.3	18985.4	18591.6	18629.2	20148.2	27612.1	27886.5	27697	27632.9	14.3109	14.2916	14.2935	14.366	14.665	14.6746	14.668	14.6657
ANXA10	171.601	0.126017	0.120899	1.04233	0.29726	0.374488	OK	164.111	179.091	147.917	172.588	155.437	180.591	193.293	183.013	158.586	181.383	7.30781	7.42539	7.34505	7.46088	7.51435	7.47122	7.36045	7.46412
ANXA11	11799.1	-0.159749	0.0236363	-6.75861	1.39325e-11	4.19092e-11	OK	12451.7	11146.5	12695.9	12366.7	12813.3	11930.4	11160.4	11412.5	11160.9	10853.1	13.5951	13.5701	13.6038	13.5361	13.4732	13.4942	13.4733	13.4471
ANXA13	0.513594	1.49008	2.11135	0.705747	0.480346	0.562505	OK	0.269671	0.757517	0	0	0	0.936732	1.0702	1.05078	1.05104	0	-0.989207	-0.988983	-0.989194	-0.965742	-0.963152	-0.963382	-0.963379	-0.987827
ANXA2	118844	-0.318382	0.0137943	-23.0808	7.2251e-118	9.40769e-117	OK	131905	105784	131778	130104	130562	135174	105301	106007	106043	105787	16.9544	16.9422	16.9455	16.9787	16.7424	16.7486	16.7489	16.7467
ANXA2P1	23.9416	-0.269407	0.317761	-0.847829	0.396533	0.479623	OK	26.1706	21.7127	27.1936	17.2557	26.7547	33.3462	23.3488	23.9873	19.7822	19.8646	4.62283	4.46626	4.61633	4.70792	4.56494	4.57468	4.50852	4.51026
ANXA2P2	4370.42	-0.34277	0.0293477	-11.6796	1.61975e-31	8.27182e-31	OK	4887.18	3853.66	5076.59	4695.74	4885.32	4890.03	3879.76	3947.07	3867.61	3721.23	12.2321	12.1581	12.1956	12.1965	11.9795	11.9953	11.9766	11.9412
ANXA2P3	0.862189	0.596367	1.80005	0.331307	0.740413	0.795249	OK	0.686482	1.0379	0.902072	0	1.83778	0	0	1.03995	3.1177	0	-0.235797	-0.257978	-0.213103	-0.25821	-0.257761	-0.232506	-0.184002	-0.257633
ANXA2R	19.5247	-1.43227	0.374659	-3.82288	0.000131904	0.000270936	OK	28.4918	10.5575	29.4343	28.6929	20.2693	35.5148	11.6096	10.3531	7.23852	13.0848	4.39117	4.3794	4.25309	4.47028	4.10183	4.07762	4.01609	4.12957
ANXA3	120.177	2.01118	0.158192	12.7135	4.97403e-37	2.81736e-36	OK	47.7735	192.581	56.854	45.0073	39.7149	49.3292	191.581	174.518	203.64	200.772	6.29804	6.17254	6.10485	6.21817	7.16703	7.09023	7.21861	7.20584
ANXA4	3479.97	-0.425823	0.0277711	-15.3333	4.58048e-53	3.29714e-52	OK	3989.85	2970.1	4078.41	3977.73	3973.58	3929.31	2976.22	2963.78	2941.06	2999.7	11.9105	11.8866	11.8856	11.8749	11.6148	11.6109	11.6038	11.622
ANXA5	56218.1	0.138153	0.0132282	10.4438	1.56356e-25	7.04242e-25	OK	53528.4	58907.8	53439.7	53030.2	53258.6	54381.5	58292.4	59047.8	58779.1	59515.4	15.7304	15.7231	15.7272	15.7468	15.8126	15.8249	15.8205	15.8324
ANXA6	26771.6	0.218023	0.0139472	15.632	4.40446e-55	3.25291e-54	OK	24752.5	28790.6	24505.6	24678	24758.2	25069.8	28865.5	28942	28804	28549.4	14.624	14.6305	14.6336	14.6453	14.7787	14.7812	14.7767	14.7682
ANXA7	6128.15	-0.192477	0.0275518	-6.98602	2.82796e-12	8.75391e-12	OK	6536.33	5719.96	6489.61	6449.13	6301.37	6903.78	5710.4	5731.99	5629.06	5809.82	12.6343	12.6283	12.6064	12.693	12.5139	12.5175	12.5006	12.5301
ANXA8	308.807	2.49638	0.10838	23.0337	2.14527e-117	2.78751e-116	OK	92.9766	524.637	79.5843	112.341	97.1549	83.7685	511.922	556.272	495.995	533.418	7.08781	7.31726	7.21612	7.12087	8.5818	8.66128	8.55198	8.62059
ANXA8L1	127.178	1.37896	0.171259	8.05186	8.15484e-16	2.83325e-15	OK	70.6385	183.717	79.4044	47.1951	59.861	95.469	186.961	171.027	171.214	206.29	6.59912	6.29822	6.42556	6.72215	7.22856	7.15666	7.15758	7.30934
ANXA9	13.4953	0.238167	0.412358	0.577574	0.563552	0.639568	OK	12.3839	14.6067	11.7176	11.115	12.7506	13.9801	11.6886	15.7103	19.9071	11.093	3.71348	3.70232	3.73329	3.75625	3.71357	3.78702	3.85795	3.70244
AOAH	0	NaN	NaN	NaN	NaN	NaN	Low	NaN	NaN	0	0	0	0	0	0	0	0	0	0	0	0	0	0	0	0
AOAH-IT1	0	NaN	NaN	NaN	NaN	NaN	Low	NaN	NaN	0	0	0	0	0	0	0	0	0	0	0	0	0	0	0	0
AOC1	0	NaN	NaN	NaN	NaN	NaN	Low	NaN	NaN	0	0	0	0	0	0	0	0	0	0	0	0	0	0	0	0
AOC2	20.9774	0.444561	0.337692	1.31647	0.188017	0.252644	OK	17.7707	24.1841	15.9088	20.4966	15.6875	19.0349	17.7973	23.4521	22.7186	32.7232	4.29098	4.37	4.28739	4.34572	4.3252	4.41665	4.40539	4.54927
AOC3	44.7879	1.32276	0.243729	5.42717	5.72538e-08	1.46974e-07	OK	25.5825	63.9933	20.8089	32.3065	22.8888	26.6142	53.9948	75.3625	62.5062	63.8213	5.0969	5.27279	5.13035	5.19256	5.53301	5.73493	5.61876	5.63054
AOC4P	0.131596	0.916503	3.53381	0.259353	0.795363	NaN	Low	0.0911478	0.172045	0	0	0	0	0	0	1.05277	0	-2.08333	-2.08291	-2.0833	-2.08317	-2.08267	-2.08275	-2.07533	-2.08254
AOX1	2710.34	1.30196	0.0338491	38.4635	0	0	OK	1564.13	3856.56	1483.93	1604.6	1570.33	1599.37	3817.39	3931.59	3796.67	3878.87	10.8146	10.883	10.8639	10.88	11.6911	11.7201	11.6858	11.7068
AOX3P-AOX2P	0.257279	0.227298	3.07073	0.074021	0.940994	NaN	Low	0.237054	0.277505	0	0.960916	0	0	0	1.09732	0	0	-1.72553	-1.71126	-1.72549	-1.72524	-1.72432	-1.71035	-1.72443	-1.72407
AP1AR	906.367	1.1035	0.0550413	20.0485	2.0807e-89	2.17435e-88	OK	575.7	1237.03	551.718	552.376	578.009	619.461	1226.96	1210.38	1230.93	1281.11	9.35307	9.35444	9.39261	9.45206	10.0748	10.0619	10.0779	10.116
AP1B1	5339.95	-0.345153	0.0289966	-11.9032	1.13866e-32	5.9429e-32	OK	5975.69	4704.21	5982.54	6137.59	6108.55	5675.17	4874.71	4695.89	4657.21	4587.94	12.4869	12.5112	12.5067	12.4368	12.2941	12.2595	12.2519	12.2382
AP1B1P1	0	NaN	NaN	NaN	NaN	NaN	Low	NaN	NaN	0	0	0	0	0	0	0	0	0	0	0	0	0	0	0	0
AP1G1	5086.08	-0.263895	0.0264598	-9.97342	1.99256e-23	8.59055e-23	OK	5549.96	4622.21	5496.07	5536.23	5436.88	5729.86	4590.29	4714.44	4479.35	4705.54	12.3837	12.3906	12.3734	12.4232	12.2147	12.2394	12.1921	12.2377
AP1G2	294.972	-0.590179	0.0903847	-6.52964	6.59299e-11	1.9302e-10	OK	354.478	235.466	354.113	377.159	357.117	330.024	242.818	232.581	240.393	225.568	8.35088	8.40577	8.35825	8.28981	8.03364	7.99902	8.02548	7.97484
AP1M1	3598.43	0.713746	0.0292217	24.4252	9.23754e-132	1.30432e-130	OK	2726.03	4470.84	2674.28	2666.16	2734.01	2829.97	4489.3	4509.27	4524.86	4359.62	11.5257	11.523	11.5457	11.5771	12.0106	12.0149	12.0182	11.9823
AP1M2	3.28153	0.415975	0.838191	0.496276	0.619699	0.689999	OK	2.8117	3.75136	3.60942	3.03427	3.64776	0.929435	4.2479	2.09552	3.14263	5.54531	1.71029	1.69699	1.71116	1.64639	1.72438	1.67523	1.6995	1.75235
AP1S1	4208.27	0.0661161	0.0277329	2.38403	0.0171244	0.0282099	OK	4111.86	4304.68	4119.27	4092.23	4197.25	4038.68	4191.38	4476.84	4282.46	4268.05	12.0188	12.0126	12.0363	12.0003	12.035	12.0971	12.0552	12.0521
AP1S2	1171.09	-0.389063	0.0471879	-8.24498	1.65192e-16	5.87325e-16	OK	1328.05	1014.14	1326.17	1279.41	1318.34	1386.96	1027.84	1010.88	974.449	1044.71	10.3044	10.2711	10.2989	10.3461	10.071	10.0561	10.0235	10.0856
AP1S3	298.914	0.930299	0.0921587	10.0945	5.84091e-24	2.54219e-23	OK	205.745	392.083	190.116	209.616	222.968	200.537	370.705	398.046	416.232	383.092	7.83245	7.90889	7.95716	7.87355	8.38419	8.44727	8.48721	8.41311
AP2A1	13693.4	-0.317527	0.0182335	-17.4145	6.40037e-68	5.43133e-67	OK	15194.3	12192.6	15174.3	15240.3	15487.5	14874.9	12345.1	12269.2	12131	12025.3	13.8361	13.8402	13.8556	13.8171	13.6413	13.6355	13.625	13.6169
AP2A2	4631.7	0.0158958	0.027021	0.588276	0.556347	0.632694	OK	4606.18	4657.22	4588.1	4578.2	4564.8	4693.62	4831.3	4675.39	4485.72	4636.46	12.1683	12.1663	12.1636	12.1897	12.217	12.1861	12.1472	12.1782
AP2B1	11507.7	-0.276217	0.0196707	-14.0421	8.61382e-45	5.51974e-44	OK	12605.9	10409.4	12480.2	12963.1	12296.7	12687	10422.5	10434.5	10340.9	10436.3	13.5652	13.6014	13.5511	13.5809	13.3953	13.3964	13.388	13.3966
AP2M1	34409.6	-0.658257	0.0163304	-40.3087	0	0	OK	42126.2	26693	42050.9	41666.3	43155.2	41631.2	26310.4	27203.6	26607.4	26652	15.2518	15.2429	15.277	15.2421	14.8086	14.8393	14.8189	14.8205
AP2S1	8986.54	-0.148632	0.0223957	-6.63663	3.20932e-11	9.5087e-11	OK	9449.04	8524.03	9394.85	9214.51	9658.62	9524.48	8695.88	8266.38	8484.94	8652.63	13.1749	13.1566	13.2012	13.1879	13.1019	13.0545	13.0789	13.0972
AP3B1	3941.39	-0.207483	0.0288839	-7.18336	6.80185e-13	2.15281e-12	OK	4224.32	3658.46	4278.38	4226.39	4201.74	4190.44	3479.29	3739.48	3655.67	3759.72	12.0206	12.009	12.0035	12.001	11.8273	11.8941	11.873	11.8991
AP3B2	5.94706	0.581079	0.667085	0.871072	0.383715	0.466075	OK	4.76533	7.12878	3.30234	6.58203	3.41658	5.05857	2.96241	3.85831	8.53728	13.8589	2.4536	2.52881	2.45657	2.49486	2.44699	2.46774	2.57021	2.65528
AP3D1	13671.5	0.152546	0.0203127	7.5099	5.91738e-14	1.93768e-13	OK	12949.4	14393.6	13002.7	12958.4	13311.9	12523.7	14541.2	14582.5	14258.6	14193.2	13.691	13.6878	13.7131	13.6558	13.7967	13.7994	13.778	13.7737
AP3M1	2194.35	0.222395	0.0353521	6.29086	3.15718e-10	8.97119e-10	OK	2025.55	2363.15	1984.41	2103.49	1952.45	2063.42	2364.45	2378.2	2332.17	2376.21	11.0052	11.0589	10.9903	11.0411	11.168	11.1734	11.1551	11.1727
AP3M2	600.457	0.48659	0.0619152	7.85897	3.8729e-15	1.32179e-14	OK	500.145	700.768	490.452	493.678	517.282	499.03	717.633	700.089	692.471	693.018	9.0454	9.05125	9.09163	9.06042	9.38454	9.36191	9.35191	9.35257
AP3S1	5061.62	0.420081	0.0303013	13.8635	1.05462e-43	6.64218e-43	OK	4329.87	5793.38	4160.31	4488.72	4187.74	4484.74	5820.51	5635.84	5736.49	5978.65	12.1182	12.1883	12.1242	12.1874	12.4332	12.4024	12.4193	12.4589
AP3S2	1234.67	0.18955	0.058725	3.22775	0.00124767	0.00235021	OK	1153.68	1315.66	996.182	1241.15	1175.48	1203.62	1344.81	1271.6	1362.5	1282.02	10.0736	10.2729	10.223	10.2447	10.3471	10.2952	10.3593	10.3027
AP4B1	503.861	-0.569818	0.0796216	-7.15658	8.27159e-13	2.60917e-12	OK	602.092	405.63	650.582	530.442	588.29	638.212	446.052	398.762	387.786	390.765	9.19742	9.01242	9.10553	9.17974	8.8603	8.7643	8.74071	8.74736
AP4B1-AS1	12.6362	-1.13219	0.536831	-2.10903	0.0349423	0.0548337	OK	17.3548	7.91765	14.7708	23.6954	5.604	25.3054	2.95029	14.7162	6.2929	7.7548	3.63933	3.78376	3.45724	3.80898	3.39924	3.63759	3.47397	3.50504
AP4E1	1616.58	0.612791	0.0397464	15.4175	1.24845e-53	9.03871e-53	OK	1278.33	1954.83	1283.47	1298.4	1228.43	1303.18	1977.83	1934.15	1920.52	1986.65	10.4377	10.4482	10.3985	10.4515	10.8383	10.817	10.8103	10.8425
AP4M1	592.798	-0.143452	0.0652548	-2.19834	0.0279251	0.0444774	OK	622.246	563.35	625.193	660.789	630.013	573.637	561.893	557.578	578.3	554.981	9.25811	9.30789	9.26501	9.18129	9.16306	9.15625	9.1885	9.15219
AP4S1	183.149	-0.514512	0.122683	-4.19384	2.74276e-05	5.966e-05	OK	215.465	150.832	182.88	241.917	215.086	222.814	169.81	137.326	151.944	143.412	7.5057	7.72966	7.63525	7.66392	7.44817	7.29043	7.36392	7.3216
AP5B1	1767.03	-0.206934	0.0381928	-5.41815	6.02194e-08	1.54439e-07	OK	1893.54	1640.52	1924.25	1863.85	1906.42	1879.36	1655.91	1702.51	1594.98	1608.97	10.8654	10.8355	10.8567	10.8433	10.7259	10.7515	10.6916	10.6996
AP5M1	1223.46	-0.33258	0.048114	-6.91233	4.76759e-12	1.46179e-11	OK	1363.86	1083.07	1282.53	1340.52	1389.5	1442.41	1097.51	1055.63	1102.69	1076.92	10.297	10.338	10.3714	10.4062	10.1546	10.1196	10.1588	10.1375
AP5S1	819.563	-0.571587	0.0576329	-9.91772	3.48613e-23	1.492e-22	OK	979.826	659.301	977.1	946.985	1054.63	940.054	668.915	677.736	644.766	646.322	9.83133	9.80214	9.90275	9.7954	9.48811	9.49961	9.45585	9.45806
AP5Z1	2311.17	0.122781	0.0351039	3.49766	0.000469356	0.000923676	OK	2212.88	2409.46	2183.79	2259.56	2279.61	2128.74	2438.01	2373.59	2464.69	2361.36	11.1212	11.1529	11.1611	11.0977	11.2238	11.1988	11.2341	11.1939
APAF1	1262.88	-0.368014	0.0460104	-7.9985	1.25947e-15	4.35642e-15	OK	1423.09	1102.68	1446.65	1378.87	1386.5	1479.29	1098.41	1059.69	1107.41	1146.23	10.4247	10.38	10.3851	10.4455	10.1719	10.1398	10.1792	10.2103
APBA1	575.321	0.00310262	0.0693852	0.0447159	0.964334	0.971698	OK	574.702	575.94	569.147	627.827	586.429	515.962	578.458	557.982	589.032	577.732	9.15801	9.24572	9.18465	9.0717	9.17244	9.14048	9.18857	9.17132
APBA2	188.06	3.07262	0.15074	20.3835	2.34079e-92	2.50912e-91	OK	39.9576	336.162	47.3596	32.5156	40.2747	39.047	373.78	305.078	313.823	352.601	6.36606	6.18487	6.28243	6.26777	7.9542	7.76571	7.79182	7.89907
APBA3	638.296	0.373174	0.0630073	5.92271	3.1667e-09	8.6217e-09	OK	556.201	720.391	518.597	559.725	585.448	561.515	746.626	732.545	712.466	689.445	9.13079	9.19746	9.23693	9.20022	9.45583	9.43843	9.41308	9.38322
APBB1	2239.8	0.0328782	0.035768	0.919208	0.357987	0.43941	OK	2214.28	2265.32	2131.06	2173.44	2289.73	2262.61	2300.28	2242.92	2304.11	2214.29	11.0828	11.101	11.1496	11.1384	11.1539	11.1303	11.1554	11.1183
APBB1IP	2962.13	0.695097	0.0322339	21.5641	3.9005e-103	4.56203e-102	OK	2262.04	3662.22	2338.14	2233.98	2215.29	2259.19	3567.25	3612	3669.17	3802.03	11.3009	11.2596	11.252	11.2697	11.696	11.708	11.7231	11.7574
APBB2	4081.35	1.52437	0.027888	54.6605	0	0	OK	2105.62	6057.08	2072.28	2147.46	2067.36	2136.74	5987.13	6042.03	6011.43	6186.38	11.3196	11.3507	11.3175	11.3462	12.3098	12.3188	12.3138	12.3423
APBB3	318.434	-0.0817053	0.0871954	-0.937036	0.34874	0.42927	OK	327.448	309.419	322.558	337.12	313.73	336.308	298.357	297.913	298.991	342.493	8.32505	8.36264	8.30152	8.36062	8.25943	8.25816	8.26119	8.37606
APC	2484.4	-0.283961	0.0390278	-7.27587	3.44188e-13	1.09996e-12	OK	2728.11	2240.69	2733.24	2883.44	2545.46	2752.6	2180.57	2321.66	2259.42	2198.8	11.3658	11.4163	11.2989	11.3725	11.1557	11.2133	11.1883	11.1633
APC2	56.3669	-0.323031	0.205082	-1.57513	0.115226	0.163449	OK	62.6511	50.0826	57.9218	60.0464	61.6544	71.1804	54.019	46.269	57.6255	42.2185	5.82731	5.84801	5.86389	5.95065	5.78785	5.70496	5.8241	5.65945
APCDD1	2.4309	0.674733	0.987437	0.683317	0.494406	0.575349	OK	1.87258	2.98921	1.7805	2.00217	1.79421	1.88872	2.14353	2.10332	1.05559	6.67914	1.24071	1.24624	1.24106	1.24344	1.24965	1.24869	1.22375	1.3491
APCDD1L	4344.03	-0.959061	0.0268504	-35.7187	2.02546e-279	5.64749e-278	OK	5736.99	2951.06	5677.32	5805.43	5823.95	5640.25	2994.89	2886.04	2916.44	3007.89	12.318	12.3397	12.3429	12.3116	11.718	11.6848	11.6942	11.7219
APCDD1L-DT	174.202	-0.90254	0.125245	-7.20618	5.75423e-13	1.82462e-12	OK	226.982	121.423	240.842	242.736	199.086	225.467	102.23	129.895	129.065	124.297	7.68338	7.68925	7.52594	7.62795	7.03088	7.19788	7.19325	7.16669
APCS	0	NaN	NaN	NaN	NaN	NaN	Low	NaN	NaN	0	0	0	0	0	0	0	0	0	0	0	0	0	0	0	0
APEH	2671.48	-0.32793	0.0353514	-9.27627	1.7551e-20	6.985e-20	OK	2973.8	2369.17	3003.58	3019.26	2997.71	2875.8	2424.11	2312.9	2483.2	2255.31	11.4906	11.4955	11.4887	11.4496	11.2903	11.2473	11.3125	11.2244
APELA	0.117075	-0.52617	3.53381	-0.148896	0.881636	NaN	Low	0.13819	0.0959588	0	0	0	0.936596	0	0	0	0	-2.08318	-2.08281	-2.08316	-2.07641	-2.0826	-2.08266	-2.08265	-2.08248
APEX1	5733.08	-0.473793	0.0260801	-18.1668	9.45613e-74	8.51006e-73	OK	6666.11	4800.06	6852.24	6442.03	6811.14	6557.35	4755.57	4810.76	4904.51	4731.06	12.6491	12.5898	12.6433	12.6068	12.305	12.3156	12.3334	12.3002
APEX2	737.335	-0.352696	0.0601229	-5.86625	4.45755e-09	1.20643e-08	OK	827.017	647.653	880.773	803.671	841.965	781.256	620.766	646.505	675.086	648.659	9.68436	9.60054	9.64309	9.57485	9.36993	9.40541	9.44359	9.40839
APH1A	4562.15	-0.0215146	0.0252895	-0.850731	0.394919	0.478041	OK	4596.17	4528.14	4534.15	4626.27	4670.09	4554.54	4595.12	4579.68	4423.65	4513.72	12.1497	12.1686	12.1775	12.1539	12.1622	12.1591	12.1265	12.1454
APH1B	898.86	0.486323	0.0566613	8.58299	9.24405e-18	3.41427e-17	OK	748.778	1048.94	782.201	704.312	781.494	726.05	1042.53	1114.62	991.305	1048.37	9.67967	9.58705	9.67887	9.61361	9.94151	10.004	9.89484	9.94668
API5	4691.26	-0.23704	0.0268592	-8.82526	1.09208e-18	4.14467e-18	OK	5075.8	4306.73	4975.67	5175	5134.66	5019	4149.57	4303.76	4346.32	4426.14	12.2497	12.2869	12.2795	12.2579	12.0799	12.1136	12.1228	12.1397
APIP	645.657	0.115072	0.0641007	1.79518	0.0726256	0.107717	OK	619.921	671.393	646.716	626.63	582.268	624.091	700.629	617.631	690.649	676.643	9.33528	9.30711	9.24212	9.30347	9.40732	9.29424	9.39438	9.37588
APLF	151.42	0.743411	0.125284	5.93382	2.95958e-09	8.07302e-09	OK	113.248	189.592	124.638	111.719	109.909	106.783	190.002	204.266	182.583	181.462	7.08032	7.00314	6.99085	6.97071	7.40253	7.46135	7.37085	7.36573
APLN	350.283	1.80214	0.0903603	19.9439	1.69213e-88	1.74878e-87	OK	156.119	544.446	142.481	174.941	156.898	151.152	543.956	557.655	555.735	519.445	7.64662	7.79931	7.71672	7.69004	8.76595	8.78939	8.78614	8.72268
APLNR	3.76816	-3.07849	1.06977	-2.87771	0.00400578	0.00714686	OK	6.7386	0.797722	6.28761	4.02723	6.36087	10.291	2.12812	0	1.05045	0	1.92797	1.87654	1.92949	2.0113	1.83207	1.77931	1.80571	1.78017
APLP1	754.848	-0.698346	0.0572691	-12.1941	3.34106e-34	1.79786e-33	OK	934.057	575.639	917.899	969.867	909.852	939.331	566.832	564.019	599.412	571.573	9.72644	9.77774	9.71824	9.74787	9.29326	9.28892	9.34174	9.30056
APLP2	62187.2	-0.405518	0.0114193	-35.5116	3.24945e-276	8.94052e-275	OK	70870.1	53504.4	71030	70526.1	71072	70849.7	53483.4	53840	53039.6	53657.1	16.0467	16.0399	16.0473	16.0443	15.7789	15.785	15.7712	15.7819
APMAP	5994.47	-0.550732	0.0236266	-23.3098	3.52709e-120	4.67377e-119	OK	7124.94	4864.01	7213.11	7005.98	7291.33	6987.75	4928.73	4836.47	4861.76	4830.68	12.7181	12.69	12.7285	12.6875	12.359	12.3417	12.3465	12.3406
APOA1	11.2905	-1.27047	0.54285	-2.34037	0.0192648	0.0315111	OK	15.9636	6.61732	5.93013	17.6767	20.7813	19.6283	4.52679	6.6608	3.33533	11.7844	3.32794	3.56286	3.61748	3.59691	3.30406	3.3508	3.27626	3.45486
APOA1-AS	0.259256	0.18859	3.06242	0.0615819	0.950896	NaN	Low	0.242335	0.276177	0	1.01389	0	0	1.06016	0	0	0	-1.72556	-1.71082	-1.72552	-1.72527	-1.71051	-1.72448	-1.72445	-1.72409
APOA2	0	NaN	NaN	NaN	NaN	NaN	Low	NaN	NaN	0	0	0	0	0	0	0	0	0	0	0	0	0	0	0	0
APOA4	0.244675	0.200014	3.12602	0.0639838	0.948983	NaN	Low	0.227741	0.261609	0	0	0.897541	0	0	0	1.05986	0	-1.72535	-1.7246	-1.71216	-1.72507	-1.72419	-1.72431	-1.71107	-1.72395
APOA5	2.05861	1.34088	1.16976	1.14629	0.251676	0.324725	OK	1.16534	2.95188	0	1.99269	2.68299	0	3.21624	1.05359	5.28744	2.23593	0.958991	1.00844	1.02494	0.959313	1.03672	0.986049	1.08266	1.01411
APOB	0.398642	2.21547	2.61242	0.848052	0.396409	NaN	Low	0.141254	0.656029	0	0	0	0	2.13948	1.04966	0	0	-1.36938	-1.36823	-1.36931	-1.36895	-1.327	-1.34749	-1.36776	-1.36723
APOBEC1	0	NaN	NaN	NaN	NaN	NaN	Low	NaN	NaN	0	0	0	0	0	0	0	0	0	0	0	0	0	0	0	0
APOBEC2	0.817151	-2.08706	1.98502	-1.05141	0.293073	0.36982	OK	1.32294	0.311366	4.5434	0	0	0.931164	1.06265	0	0	0	-0.240259	-0.350114	-0.350455	-0.326683	-0.323532	-0.349967	-0.349956	-0.349776
APOBEC3A	0	NaN	NaN	NaN	NaN	NaN	Low	NaN	NaN	0	0	0	0	0	0	0	0	0	0	0	0	0	0	0	0
APOBEC3A_B	0	NaN	NaN	NaN	NaN	NaN	Low	NaN	NaN	0	0	0	0	0	0	0	0	0	0	0	0	0	0	0	0
APOBEC3B	322.773	-3.73222	0.132221	-28.2271	2.71776e-175	4.86833e-174	OK	600.37	45.1762	583.578	605.205	618.908	593.54	40.0379	56.8153	42.4669	41.6319	8.62806	8.66291	8.68619	8.64456	6.56767	6.75213	6.59479	6.58982
APOBEC3B-AS1	0.229202	-1.24653	3.19754	-0.389839	0.696656	NaN	Low	0.322488	0.135916	0.905469	0	0	0.928149	0	0	0	0	-1.71264	-1.72441	-1.72507	-1.71248	-1.72402	-1.72414	-1.72412	-1.7238
APOBEC3C	1198.8	-0.866507	0.0485829	-17.8356	3.73783e-71	3.28498e-70	OK	1548.37	849.238	1467.95	1526.14	1566.83	1632.73	845.998	862.123	846.375	842.274	10.3969	10.4337	10.459	10.4984	9.89364	9.91017	9.89399	9.88986
APOBEC3D	112.63	-1.00239	0.159984	-6.2656	3.71386e-10	1.05259e-09	OK	150.256	75.0035	181.516	130.349	157.065	131.969	67.1398	80.9537	76.7806	75.265	7.14846	6.89003	7.0334	6.89966	6.44305	6.55881	6.52516	6.51443
APOBEC3F	156.321	-0.432954	0.125169	-3.45896	0.000542265	0.00106125	OK	179.603	133.04	163.833	183.631	183.551	187.204	147.004	138.861	126.241	120.244	7.31852	7.40789	7.40816	7.42367	7.236	7.19349	7.12512	7.08955
APOBEC3G	207.031	-0.793085	0.106604	-7.43954	1.01033e-13	3.28541e-13	OK	262.545	151.517	249.311	259.792	265.722	275.389	151.88	148.493	154.569	151.092	7.82843	7.86277	7.88218	7.91248	7.43554	7.41852	7.44846	7.43185
APOBEC3H	0.54713	-2.40225	2.17223	-1.10589	0.268773	0.342959	OK	0.920187	0.174072	0	0.808317	2.82367	0.745046	0	0	0	0	-1.05999	-1.03765	-1.00196	-1.03932	-1.05854	-1.0588	-1.05876	-1.05807
APOBEC4	0	NaN	NaN	NaN	NaN	NaN	Low	NaN	NaN	0	0	0	0	0	0	0	0	0	0	0	0	0	0	0	0
APOBR	1.77684	0.190821	1.14411	0.166786	0.867539	0.900957	OK	1.6595	1.89417	0.884102	3.97394	0.888877	0.947768	3.22451	2.11276	1.06189	1.12086	0.789933	0.86272	0.790069	0.791718	0.84531	0.819761	0.794819	0.796375
APOC1	8.51017	-5.69224	1.10751	-5.13967	2.75221e-07	6.80858e-07	OK	16.6974	0.322935	17.9935	14.1236	16.3201	18.5763	1.06793	0	0	0	3.15913	3.08598	3.12882	3.1687	2.79801	2.76941	2.76951	2.77131
APOC1P1	0.229215	-1.24656	3.19739	-0.389869	0.696634	NaN	Low	0.322509	0.135922	0.901902	0	0	0.93182	0	0	0	0	-1.71266	-1.72441	-1.72507	-1.71246	-1.72402	-1.72414	-1.72412	-1.7238
APOC2	0	NaN	NaN	NaN	NaN	NaN	Low	NaN	NaN	0	0	0	0	0	0	0	0	0	0	0	0	0	0	0	0
APOC3	0.131596	0.916503	3.53381	0.259353	0.795363	NaN	Low	0.0911478	0.172045	0	0	0	0	0	0	1.05277	0	-2.08333	-2.08291	-2.0833	-2.08317	-2.08267	-2.08275	-2.07533	-2.08254
APOC4	0	NaN	NaN	NaN	NaN	NaN	Low	NaN	NaN	0	0	0	0	0	0	0	0	0	0	0	0	0	0	0	0
APOC4-APOC2	0	NaN	NaN	NaN	NaN	NaN	Low	NaN	NaN	0	0	0	0	0	0	0	0	0	0	0	0	0	0	0	0
APOD	83.3867	2.30257	0.194317	11.8495	2.16422e-32	1.12516e-31	OK	28.1078	138.666	35.2446	24.2879	30.3451	22.2681	138.213	135.75	147.084	133.901	5.73732	5.57987	5.66821	5.54175	6.61502	6.60122	6.66478	6.58937
APOE	63.5116	-0.634811	0.195618	-3.24515	0.0011739	0.00221817	OK	77.2636	49.7597	72.9016	71.8417	78.5667	85.7641	39.5276	55.8325	50.4473	53.2114	6.06051	6.05048	6.10844	6.16518	5.72164	5.90086	5.84507	5.87446
APOF	0.229988	-1.24983	3.19389	-0.391318	0.695562	NaN	Low	0.323813	0.136163	0	0	0.915638	0.924268	0	0	0	0	-1.72513	-1.72442	-1.71254	-1.71248	-1.72403	-1.72415	-1.72413	-1.72381
APOH	0.133735	0.916503	3.53381	0.259353	0.795363	NaN	Low	0.0926292	0.174841	0	0	0	0	1.06988	0	0	0	-2.08335	-2.08292	-2.08332	-2.08319	-2.07516	-2.08276	-2.08275	-2.08255
APOL1	6055.47	0.245476	0.0258512	9.49572	2.18702e-21	8.91218e-21	OK	5541.54	6569.4	5474.64	5691.75	5615.69	5386.41	6331.01	6696.35	6679.96	6567.95	12.468	12.5042	12.4917	12.453	12.6043	12.6576	12.6552	12.6392
APOL2	3545.01	0.208508	0.0284383	7.33195	2.26823e-13	7.28611e-13	OK	3289.28	3800.74	3337.19	3282.45	3326.2	3210.12	3713.82	3764.13	3838.02	3888.15	11.7339	11.7186	11.7309	11.698	11.8341	11.8468	11.8651	11.8774
APOL3	1093.15	0.0265584	0.049935	0.53186	0.594823	0.668137	OK	1083.09	1103.21	1127.27	1026.98	1113.57	1063.86	1085.81	1161.93	1094.97	1070.82	10.1222	10.0371	10.111	10.0692	10.0878	10.1501	10.0955	10.0751
APOL4	127.828	-5.19751	0.309742	-16.7802	3.40886e-63	2.74128e-62	OK	248.873	6.78219	256.529	240.556	258.639	240.044	4.41104	8.66976	9.18614	4.58601	7.24975	7.18741	7.25708	7.1874	5.15574	5.25987	5.26289	5.16818
APOL5	0	NaN	NaN	NaN	NaN	NaN	Low	NaN	NaN	0	0	0	0	0	0	0	0	0	0	0	0	0	0	0	0
APOL6	3432.91	-0.416423	0.0291905	-14.2657	3.58045e-46	2.35558e-45	OK	3924.94	2940.88	3987.15	3933.28	3836.43	3942.51	2883.13	2875.93	2985.47	3019.39	11.8824	11.8693	11.8456	11.8716	11.5786	11.5764	11.6107	11.6211
APOLD1	626.105	-0.00113911	0.0619491	-0.0183878	0.985329	0.98823	OK	626.352	625.858	602.936	655.935	632.051	615.185	596.462	632.601	640.58	633.091	9.25644	9.33178	9.29851	9.27435	9.24692	9.29928	9.3105	9.29997
APOM	38.2036	-0.967175	0.281982	-3.42992	0.000603752	0.00117496	OK	50.5504	25.8569	33.4743	64.996	45.7427	58.1837	23.4521	19.8345	34.4204	25.5253	5.15615	5.50778	5.30962	5.44342	5.01227	4.95368	5.16928	5.04467
APOO	228.798	-0.297221	0.10362	-2.86839	0.00412567	0.00735236	OK	252.283	205.312	246.079	232.63	249.881	280.172	200.084	216.064	194.717	210.753	7.89434	7.84815	7.907	8.00237	7.72759	7.78844	7.70633	7.76868
APOOL	1000.62	0.786752	0.0497557	15.8123	2.55955e-56	1.91297e-55	OK	734.353	1266.9	744.194	710.596	764.336	717.618	1247.8	1253.67	1287.51	1279.27	9.68423	9.64408	9.70769	9.6524	10.1554	10.1598	10.185	10.1789
APOOP5	0	NaN	NaN	NaN	NaN	NaN	Low	NaN	NaN	0	0	0	0	0	0	0	0	0	0	0	0	0	0	0	0
APOPT1	933.719	-0.100768	0.0533101	-1.89023	0.0587267	0.0887675	OK	966.314	901.123	943.978	957.034	1020.18	944.01	956.385	885.918	898.099	864.143	9.87626	9.88879	9.94742	9.87629	9.88816	9.81864	9.83099	9.79625
APP	40644.2	0.972781	0.0159969	60.8106	0	0	OK	27438	53850.4	27489.6	27322.6	28159.5	26778.9	53648.3	54467.5	53735.5	53552.1	14.923	14.9175	14.9448	14.8993	15.555	15.5699	15.5566	15.5532
APPBP2	2640.76	-0.1755	0.0313756	-5.59351	2.22527e-08	5.8233e-08	OK	2801.19	2480.34	2774.37	2805.53	2783.37	2841.08	2430.19	2457.24	2483.24	2551.08	11.4121	11.4226	11.4152	11.4345	11.2887	11.2989	11.3087	11.3337
APPL1	2046.51	-0.20863	0.0367596	-5.67554	1.38255e-08	3.65577e-08	OK	2194.23	1898.8	2133.16	2167.56	2209.08	2266.39	1835.55	1878.54	1937.09	1944.72	11.0364	11.0513	11.0691	11.0932	10.8973	10.9185	10.9468	10.9504
APPL2	4070.77	-0.268568	0.0261794	-10.2588	1.08083e-24	4.78421e-24	OK	4448.58	3692.96	4382.91	4422.2	4545.26	4444.21	3697.53	3749.71	3682.09	3642.25	12.0588	12.0672	12.0933	12.072	11.8995	11.9125	11.8956	11.8856
APRT	1883.37	-0.267052	0.0389666	-6.85335	7.21394e-12	2.19286e-11	OK	2057.19	1709.56	1992.44	2041.73	2024.82	2170.61	1757.09	1690.67	1689.53	1700.08	10.9295	10.9524	10.9446	11.0099	10.8129	10.7776	10.777	10.7827
APTR	253.129	0.563914	0.104469	5.39792	6.74166e-08	1.72472e-07	OK	204.278	301.98	212.253	202.472	227.962	174.095	289.24	310.702	327.447	280.862	7.8295	7.79247	7.88691	7.67542	8.08423	8.1454	8.19068	8.05933
APTX	903.138	-0.0380528	0.0596445	-0.637993	0.523478	0.601706	OK	915.048	891.228	903.272	836.388	934.072	985.71	839.594	884.202	954.638	887.227	9.81826	9.74874	9.84884	9.89817	9.75219	9.79889	9.86874	9.80199
AQP1	747.924	-0.829558	0.0667521	-12.4274	1.85489e-35	1.02251e-34	OK	957.219	538.629	870.414	965.947	1012.38	979.522	535.804	522.268	501.353	595.7	9.66655	9.76354	9.80794	9.77678	9.23312	9.21117	9.17642	9.32494
AQP10	0.375012	0.912741	2.51477	0.362952	0.716641	NaN	Low	0.260188	0.489836	0.894393	0	0	0	0	1.05196	1.05374	0	-1.34971	-1.36784	-1.36887	-1.36852	-1.36724	-1.34814	-1.34813	-1.3669
AQP11	42.1309	0.575378	0.277959	2.07001	0.0384516	0.0598743	OK	33.8391	50.4226	33.5745	42.502	40.7167	18.7436	57.8433	52.3167	59.5372	31.8129	5.2615	5.37477	5.35329	5.03779	5.5411	5.48459	5.55819	5.23943
AQP12A	0	NaN	NaN	NaN	NaN	NaN	Low	NaN	NaN	0	0	0	0	0	0	0	0	0	0	0	0	0	0	0	0
AQP12B	0	NaN	NaN	NaN	NaN	NaN	Low	NaN	NaN	0	0	0	0	0	0	0	0	0	0	0	0	0	0	0	0
AQP2	0	NaN	NaN	NaN	NaN	NaN	Low	NaN	NaN	0	0	0	0	0	0	0	0	0	0	0	0	0	0	0	0
AQP3	70.5188	-2.29436	0.228897	-10.0235	1.2011e-23	5.20108e-23	OK	117.155	23.8829	110.113	116.515	133.704	107.892	26.6863	14.7028	18.9371	35.6005	6.31771	6.35813	6.46622	6.30176	5.49141	5.28643	5.36371	5.62056
AQP4	0	NaN	NaN	NaN	NaN	NaN	Low	NaN	NaN	0	0	0	0	0	0	0	0	0	0	0	0	0	0	0	0
AQP4-AS1	0	NaN	NaN	NaN	NaN	NaN	Low	NaN	NaN	0	0	0	0	0	0	0	0	0	0	0	0	0	0	0	0
AQP5	0.97718	-0.483687	1.56452	-0.30916	0.7572	0.809078	OK	1.13947	0.81489	0	0.978384	2.60449	0.953548	1.08826	1.06391	0	1.12885	-0.0660564	-0.0416335	-0.00236699	-0.0422389	-0.039016	-0.0395877	-0.065452	-0.0380735
AQP6	0.623624	0.78599	2.03365	0.386491	0.699133	0.760502	OK	0.457828	0.789421	0.896278	0	0.903793	0	2.13717	1.05175	0	0	-0.691335	-0.713502	-0.691158	-0.713671	-0.662193	-0.687764	-0.713384	-0.71325
AQP7	0.250574	0.158818	3.09961	0.0512379	0.959136	NaN	Low	0.236796	0.264353	0	0	0.950293	0	0	0	0	1.0543	-1.72544	-1.72467	-1.71158	-1.72515	-1.72425	-1.72438	-1.72436	-1.71088
AQP7P1	4.27088	-2.44958	0.927994	-2.63965	0.00829922	0.0142349	OK	7.22003	1.32173	9.92035	6.05688	4.54991	8.4026	1.06077	4.17653	0	0	2.17343	2.09375	2.06124	2.14298	1.98115	2.05283	1.95535	1.95621
AQP7P3	2.14222	0.671547	1.06965	0.62782	0.530122	0.607851	OK	1.65245	2.63199	0	1.03221	3.74208	1.84523	2.12191	2.09003	4.1105	2.19582	1.0303	1.05675	1.1205	1.07609	1.08272	1.08198	1.12824	1.08444
AQP8	0	NaN	NaN	NaN	NaN	NaN	Low	NaN	NaN	0	0	0	0	0	0	0	0	0	0	0	0	0	0	0	0
AQP9	2.34825	-2.25381	1.17948	-1.91084	0.0560247	0.0850263	OK	3.88247	0.814035	5.69869	4.21767	2.69233	2.8711	2.17998	0	0	1.12624	1.29155	1.2571	1.22308	1.22715	1.21108	1.15894	1.15897	1.18657
AQR	1995.82	-0.730533	0.0366895	-19.9112	3.2524e-88	3.35389e-87	OK	2490.6	1501.04	2449.3	2451.5	2532.07	2528.35	1496.52	1456.21	1501.22	1551.34	11.1422	11.143	11.1741	11.1727	10.6852	10.6607	10.688	10.7175
AR	211.103	-0.787528	0.108052	-7.28842	3.13614e-13	1.00362e-12	OK	267.331	154.875	270.456	278.193	262.439	258.458	174.882	147.584	153.054	143.757	7.90905	7.93248	7.88345	7.87056	7.55465	7.42633	7.45366	7.40766
ARAF	2492.37	0.169776	0.0330009	5.14459	2.68104e-07	6.63865e-07	OK	2345.89	2638.85	2382.64	2330.85	2387.95	2281.29	2642.78	2710.13	2572.85	2630.46	11.2405	11.2202	11.2426	11.2004	11.3373	11.361	11.3122	11.3329
ARAP1	5698.79	0.00358067	0.0228889	0.156437	0.875688	0.907587	OK	5691.72	5705.86	5670.65	5649.19	5775.98	5671.05	5814.86	5698.56	5715.86	5594.19	12.4718	12.4682	12.4891	12.4718	12.4954	12.4764	12.4792	12.459
ARAP1-AS2	8.57526	0.372704	0.549093	0.678762	0.497288	0.578308	OK	7.47372	9.6768	9.86333	7.03623	5.43565	7.49414	14.9377	6.29286	4.20437	13.3377	3.10372	3.04502	3.00933	3.05454	3.19838	3.02932	2.98318	3.16889
ARAP2	3.28085	1.26592	0.869213	1.4564	0.145282	0.201327	OK	1.92719	4.63452	1.8899	2.0882	2.82714	0.930501	6.35739	4.14351	5.84995	2.16023	1.6607	1.66586	1.68292	1.63725	1.76072	1.71294	1.75068	1.66769
ARAP3	814.526	0.454983	0.0545527	8.34025	7.41339e-17	2.66509e-16	OK	687.142	941.911	673.903	681.954	707.104	685.083	915.49	942.137	922.679	987.86	9.49446	9.50507	9.537	9.50903	9.7708	9.79732	9.77802	9.84127
ARC	303.866	1.87683	0.0963326	19.4828	1.53618e-84	1.53348e-83	OK	130.061	477.671	141.916	121.25	127.293	129.206	477.483	455	499.953	478.827	7.54399	7.43397	7.46585	7.47795	8.55983	8.51533	8.6028	8.56216
ARCN1	16213.2	-0.0968419	0.0188409	-5.13998	2.74761e-07	6.7981e-07	OK	16757.2	15669.3	16629.3	16989.5	16544.5	16865.4	15579.3	15712.8	15269	16116.1	14.0086	14.0289	14.0037	14.022	13.947	13.955	13.9281	13.9789
AREG	24.1118	2.23832	0.389049	5.7533	8.7517e-09	2.33924e-08	OK	8.43296	39.7906	6.40638	4.08056	17.4619	5.57228	35.0791	45.8191	44.569	33.9059	4.13058	4.08009	4.35981	4.1114	4.63494	4.77077	4.75606	4.61843
AREL1	2495.88	0.243159	0.0320161	7.59488	3.08082e-14	1.01844e-13	OK	2286.04	2705.72	2294.72	2248.12	2319.41	2281.35	2703.2	2773.97	2667.37	2678.92	11.2057	11.1869	11.2156	11.2004	11.3585	11.3829	11.346	11.35
ARF1	23954.8	0.088051	0.0165288	5.32713	9.97785e-08	2.53258e-07	OK	23224.1	24685.6	23195	23352.2	23670.1	22677.8	24902.4	24697.7	24334.8	24808.7	14.5173	14.5237	14.5365	14.4961	14.5846	14.5767	14.5627	14.581
ARF3	9062.84	-0.0402793	0.0231463	-1.7402	0.0818233	0.120141	OK	9189.35	8936.34	9182.46	9186.78	9518.72	8869.52	9021.22	9090.94	8829.83	8803.28	13.158	13.1584	13.1921	13.1253	13.1413	13.1485	13.1211	13.1182
ARF4	20100.8	0.208143	0.0198185	10.5025	8.41481e-26	3.81578e-25	OK	18653.3	21548.3	17988.8	18770.8	18747	19106.3	21232.9	21586.9	21338.7	22034.7	14.1896	14.2293	14.2281	14.2459	14.3457	14.3615	14.3505	14.381
ARF4-AS1	2.80484	-0.0156739	0.964369	-0.016253	0.987033	0.989568	OK	2.82008	2.78961	4.30147	4.7649	2.16367	0	0.853498	3.35637	3.12076	3.87806	1.49898	1.50733	1.44921	1.39562	1.41638	1.47718	1.47137	1.48766
ARF5	4247.62	-0.500398	0.0284977	-17.5592	5.05576e-69	4.3474e-68	OK	4976.96	3518.27	4959.6	4851.48	5182.01	4912.3	3565.41	3524.14	3424.03	3561.95	12.193	12.1719	12.2352	12.1838	11.8829	11.8722	11.8458	11.882
ARF6	8159.89	0.0512518	0.027282	1.87859	0.0602999	0.0909108	OK	8014.96	8304.81	8193.21	8145.61	8229.13	7492.4	8298.92	8356.51	8173.74	8389.57	12.9979	12.9924	13.0021	12.9141	13.01	13.0166	12.9957	13.0203
ARFGAP1	7533.59	-0.48041	0.0296309	-16.2131	4.07265e-59	3.11848e-58	OK	8776.45	6290.73	9107.51	8828.14	8994.14	8174.52	6445.81	6274.01	6216.39	6228.21	13.0541	13.0241	13.042	12.9504	12.727	12.7021	12.6936	12.6953
ARFGAP2	2403.79	-0.514279	0.0333461	-15.4224	1.15645e-53	8.37585e-53	OK	2827.75	1979.83	2866.86	2844.33	2822.95	2776.71	1953.55	2039.57	1928.84	1997.52	11.3906	11.383	11.3759	11.3601	11.0329	11.0722	11.0214	11.0532
ARFGAP3	4428.85	-0.132574	0.0258272	-5.13311	2.84995e-07	7.04292e-07	OK	4632.2	4225.5	4684.68	4578.16	4540.53	4725.19	4233.83	4302.82	4205.89	4159.71	12.1651	12.1434	12.1356	12.1733	12.07	12.0851	12.0638	12.0536
ARFGEF1	2930.98	0.132915	0.0333852	3.98127	6.85488e-05	0.000144461	OK	2796.06	3065.9	2718.38	2729.92	2800.3	2934.35	3140.43	3105.22	2967.2	3052.02	11.4465	11.4504	11.474	11.5176	11.5814	11.5707	11.528	11.5545
ARFGEF2	3417.7	0.301635	0.0293661	10.2715	9.46991e-25	4.19971e-24	OK	3061.72	3773.69	3054.3	3025.4	3000.93	3165.31	3790.55	3669.53	3825.54	3810.06	11.6318	11.6231	11.6156	11.6648	11.8339	11.8032	11.8426	11.8387
ARFGEF3	12.3296	3.228	0.607774	5.31118	1.08916e-07	2.75668e-07	OK	2.37801	22.2812	0.919625	3.06609	1.84428	3.72868	26.454	11.4005	20.7196	30.504	3.21184	3.2722	3.23705	3.2864	3.72827	3.46201	3.63599	3.78767
ARFIP1	1891.63	0.255076	0.0373423	6.83075	8.44716e-12	2.56149e-11	OK	1724.84	2058.42	1667.7	1763.89	1750.53	1717.75	2083.7	2074.32	1987.54	2087.64	10.7677	10.819	10.812	10.7946	10.9739	10.9697	10.9297	10.9757
ARFIP2	2335.67	0.0695669	0.034346	2.02547	0.0428186	0.0662285	OK	2279.36	2391.97	2277.15	2190.06	2361.32	2287.09	2347.73	2384.81	2418.43	2418.75	11.1658	11.1296	11.1996	11.1698	11.1942	11.2088	11.2219	11.222
ARFRP1	2086.3	0.240717	0.0342609	7.026	2.12544e-12	6.61205e-12	OK	1912.65	2259.95	1897	1911.81	1927.1	1915.23	2297.33	2275.83	2259.36	2206.75	10.9372	10.9444	10.9517	10.946	11.1153	11.1065	11.0996	11.0775
ARG1	0.125585	-0.52617	3.53381	-0.148896	0.881636	NaN	Low	0.148236	0.102934	0	1.00468	0	0	0	0	0	0	-2.08327	-2.07578	-2.08324	-2.08312	-2.08264	-2.08271	-2.0827	-2.08252
ARG2	309.863	0.677055	0.0886256	7.63949	2.18085e-14	7.26704e-14	OK	238.459	381.266	245.658	243.772	229.037	235.581	355.792	375.793	411.768	381.5	8.06924	8.06341	8.01299	8.03554	8.38033	8.42811	8.50891	8.44118
ARGFX	0	NaN	NaN	NaN	NaN	NaN	Low	NaN	NaN	0	0	0	0	0	0	0	0	0	0	0	0	0	0	0	0
ARGFXP2	0.263192	1.63174	3.3828	0.482365	0.629546	NaN	Low	0.128422	0.397963	0	0	0	0	0	0	2.10554	0	-1.72562	-1.72483	-1.72557	-1.72532	-1.72438	-1.72452	-1.69633	-1.72413
ARGLU1	1807.21	-0.169049	0.0413825	-4.08503	4.40707e-05	9.43501e-05	OK	1912.97	1701.45	1923.77	1941.56	1970.5	1816.21	1803.83	1660.13	1688.86	1652.83	10.8768	10.8854	10.8993	10.8232	10.8168	10.7403	10.756	10.7362
ARHGAP1	8508.81	-0.334554	0.0270636	-12.3618	4.20847e-35	2.30569e-34	OK	9490.99	7526.63	9528.74	9696.83	9694.53	9044	7553.32	7764.87	7196.77	7591.45	13.1591	13.1757	13.1755	13.1094	12.9402	12.9659	12.8957	12.9449
ARHGAP10	1485.35	0.436893	0.0406006	10.7608	5.27388e-27	2.45751e-26	OK	1262.15	1708.55	1249.42	1257.45	1262.63	1278.55	1717.05	1663.57	1694.45	1759.66	10.3732	10.3791	10.3827	10.3941	10.6668	10.637	10.6543	10.6899
ARHGAP11A	1604.99	-2.02219	0.0442389	-45.7105	0	0	OK	2575.84	634.133	2634.55	2527.84	2550.06	2590.15	626.514	639.398	620.521	650.859	11.0337	10.9922	11.0011	11.0167	9.71611	9.73301	9.70817	9.74751
ARHGAP11B	114.114	-1.8641	0.169965	-10.9675	5.47523e-28	2.60181e-27	OK	179.045	49.1828	180.139	194.26	185.432	157.19	45.1784	54.1725	61.7683	34.7704	7.0938	7.15481	7.11773	6.98235	6.15546	6.25146	6.32593	6.02839
ARHGAP12	1869	0.48241	0.0412901	11.6834	1.54953e-31	7.91754e-31	OK	1559.4	2178.6	1528.21	1494.32	1580.35	1632.95	2125.32	2300.25	2112	2178.62	10.6768	10.6567	10.7073	10.7371	10.9821	11.0573	10.9762	11.0056
ARHGAP15	0	NaN	NaN	NaN	NaN	NaN	Low	NaN	NaN	0	0	0	0	0	0	0	0	0	0	0	0	0	0	0	0
ARHGAP17	3467.01	-0.481255	0.0277723	-17.3286	2.86117e-67	2.41268e-66	OK	4039.97	2894.05	3992.94	4034.24	4027.59	4105.96	2902.3	2942.73	2874.89	2855.42	11.8871	11.897	11.8954	11.9138	11.5884	11.6011	11.5797	11.5735
ARHGAP18	2089.32	1.06522	0.0367157	29.0127	4.5564e-185	8.61487e-184	OK	1351.22	2827.42	1362.93	1393.49	1312.86	1336.65	2879.29	2781.11	2762.95	2885.31	10.6102	10.6299	10.5773	10.5931	11.3058	11.2721	11.2658	11.3078
ARHGAP19	353.987	-0.492996	0.087368	-5.64276	1.6735e-08	4.40955e-08	OK	413.888	294.087	382.06	422.624	429.316	421.53	272.553	269.36	315.581	318.877	8.52575	8.6141	8.62824	8.61201	8.24132	8.23169	8.36235	8.37115
ARHGAP19-SLIT1	0	NaN	NaN	NaN	NaN	NaN	Low	NaN	NaN	0	0	0	0	0	0	0	0	0	0	0	0	0	0	0	0
ARHGAP20	746.369	-0.0788514	0.0565177	-1.39516	0.162966	0.222932	OK	766.761	725.978	740.451	753.731	799.577	773.304	740.114	717.474	737.617	708.685	9.53626	9.5523	9.60586	9.57551	9.53586	9.50796	9.53282	9.49695
ARHGAP21	8273.09	-0.605587	0.0199691	-30.3262	5.18e-202	1.0701e-200	OK	9984.4	6561.79	9906.9	10114.3	9970.08	9947.25	6460.75	6519.07	6625.59	6640.76	13.1769	13.1969	13.183	13.1808	12.7744	12.7826	12.7975	12.7996
ARHGAP22	2002.62	1.8227	0.0395499	46.086	0	0	OK	882.713	3122.52	937.871	862.95	879.86	848.216	3155.29	3135.34	3123.24	3078.17	10.2026	10.1329	10.1487	10.1183	11.3288	11.3225	11.3186	11.3041
ARHGAP22-IT1	0.1386	0.916503	3.53381	0.259353	0.795363	NaN	Low	0.0959988	0.181201	0	0	0	0	0	0	0	1.1088	-2.08339	-2.08295	-2.08337	-2.08323	-2.08271	-2.08278	-2.08277	-2.07479
ARHGAP23	8993.63	-0.13804	0.0218824	-6.30825	2.82212e-10	8.03252e-10	OK	9423.57	8563.7	9558.36	9467.79	9518.6	9149	8486.47	8563.85	8804.05	8400.93	13.1918	13.1827	13.1878	13.1503	13.0796	13.0881	13.114	13.0701
ARHGAP24	2103.92	-0.0295557	0.0364978	-0.809795	0.418058	0.500969	OK	2125.48	2082.37	2044.18	2134.98	2170.02	2152.32	2133.11	2022.37	2042.18	2132.22	11.0119	11.0524	11.0676	11.0599	11.0516	11.002	11.0111	11.0512
ARHGAP25	9.86148	0.0359323	0.51446	0.0698447	0.944317	0.956208	OK	9.73868	9.98428	5.62415	12.3017	14.2711	6.76525	7.98514	11.9421	5.43814	14.5643	3.19539	3.33125	3.3675	3.22031	3.24605	3.32371	3.19319	3.37183
ARHGAP26	692.37	1.46217	0.0661296	22.1107	2.49367e-108	3.00862e-107	OK	368.75	1015.99	366.71	368.739	378.907	360.406	941.737	982.907	1051.59	1087.96	8.82846	8.83361	8.85537	8.81445	9.6656	9.7064	9.77117	9.8038
ARHGAP26-AS1	0	NaN	NaN	NaN	NaN	NaN	Low	NaN	NaN	0	0	0	0	0	0	0	0	0	0	0	0	0	0	0	0
ARHGAP26-IT1	0	NaN	NaN	NaN	NaN	NaN	Low	NaN	NaN	0	0	0	0	0	0	0	0	0	0	0	0	0	0	0	0
ARHGAP27	149.906	0.740067	0.137923	5.3658	8.05913e-08	2.0542e-07	OK	112.278	187.533	133.001	94.9381	120.412	100.109	205.544	194.634	186.559	164.05	7.11768	6.88103	7.04545	6.91556	7.45585	7.41217	7.37828	7.27677
ARHGAP27P1	131.54	-0.0603255	0.131655	-0.458208	0.646803	0.713964	OK	134.29	128.791	126.483	138.307	132.867	139.788	126.216	141.305	121.073	126.283	7.00985	7.07581	7.04608	7.08379	7.00857	7.09165	6.97863	7.009
ARHGAP27P1-BPTFP1-KPNA2P3	168.529	0.671117	0.134066	5.00588	5.56075e-07	1.34911e-06	OK	130.023	207.036	135.459	139.002	105.521	140.511	199.894	186.212	249.077	192.556	7.21412	7.23371	7.0366	7.24144	7.51492	7.45818	7.69687	7.48471
ARHGAP27P2	0.526963	2.6205	2.37957	1.10125	0.270788	0.345083	OK	0.14741	0.906516	0	0	0	0	1.07129	3.14441	0	0	-0.977863	-0.977627	-0.977849	-0.977775	-0.951238	-0.901157	-0.977117	-0.976452
ARHGAP28	273.329	-0.860226	0.104464	-8.23464	1.80105e-16	6.39254e-16	OK	352.486	194.173	337.349	385.332	309.88	377.712	169.801	206.335	192.874	207.353	8.25176	8.3685	8.1783	8.35132	7.6937	7.84322	7.79049	7.8473
ARHGAP29	5825.46	1.00182	0.0323486	30.9696	1.38341e-210	2.97259e-209	OK	3880.37	7770.55	3995.47	4141.77	3659.88	3728.88	7861.01	7577.99	7819.15	7819.53	12.1333	12.1658	12.0547	12.0713	12.7709	12.7351	12.7657	12.7658
ARHGAP30	13.0235	-0.554793	0.447876	-1.23872	0.215449	0.284647	OK	15.4973	10.5498	11.1441	22.9175	14.4535	13.6478	10.0224	16.3312	9.89806	5.77365	3.64644	3.8507	3.70961	3.69433	3.62461	3.74197	3.62203	3.53855
ARHGAP31	4113.94	-0.383277	0.0255941	-14.9753	1.06564e-50	7.48386e-50	OK	4657.22	3570.66	4610.55	4650.77	4640.78	4726.68	3569.35	3598.06	3521.28	3594.03	12.1101	12.1183	12.1163	12.1337	11.8706	11.8779	11.8581	11.8769
ARHGAP31-AS1	1.92973	-0.930994	1.19169	-0.781237	0.434663	0.517788	OK	2.53163	1.32783	3.63174	0	1.84707	4.61444	0	2.0919	1.03792	2.2148	0.972204	0.885701	0.930449	0.994174	0.886182	0.936207	0.911238	0.939004
ARHGAP32	905.069	-0.525548	0.0518712	-10.1318	3.99296e-24	1.746e-23	OK	1068.12	742.018	1086.5	1087.22	1031.8	1067.4	716.433	752.405	758.578	740.215	9.98303	9.98354	9.9349	9.96645	9.6051	9.64829	9.65554	9.63391
ARHGAP33	188.794	-2.05493	0.125447	-16.3809	2.62013e-60	2.03707e-59	OK	304.344	73.2434	305.431	298.022	305.352	308.587	76.5156	70.1892	76.0499	70.2038	7.86526	7.84217	7.86501	7.87364	6.79934	6.74514	6.79409	6.74745
ARHGAP35	13571.2	-0.360059	0.0194759	-18.4874	2.607e-76	2.40746e-75	OK	15255.9	11886.4	15160.1	15060.1	15403.1	15402	11949.7	12158.4	11939.3	11496.6	13.83	13.8237	13.8452	13.8451	13.6057	13.6217	13.6049	13.57
ARHGAP36	0.80712	-3.03924	2.07429	-1.46519	0.142869	0.198541	OK	1.43917	0.17507	1.80757	0	0	4.64939	0	0	0	0	-0.326946	-0.372299	-0.372635	-0.260071	-0.372087	-0.372153	-0.372142	-0.371963
ARHGAP39	328.54	0.359235	0.0899134	3.99534	6.46005e-05	0.000136401	OK	287.847	369.234	293.139	272.644	322.179	262.593	395.986	354.56	370.809	356.413	8.25902	8.19935	8.33852	8.16858	8.51648	8.42035	8.4591	8.42477
ARHGAP4	20.8423	0.188689	0.341237	0.552957	0.580293	0.65472	OK	19.4812	22.2033	20.0777	18.6766	19.3854	19.8531	17.3851	23.3693	32.1633	15.8277	4.35919	4.33602	4.34764	4.35556	4.31465	4.41148	4.53792	4.28816
ARHGAP40	0.131596	0.916503	3.53381	0.259353	0.795363	NaN	Low	0.0911478	0.172045	0	0	0	0	0	0	1.05277	0	-2.08333	-2.08291	-2.0833	-2.08317	-2.08267	-2.08275	-2.07533	-2.08254
ARHGAP42	294.406	0.026954	0.100316	0.268691	0.788168	0.835004	OK	291.656	297.156	303.32	303.23	301.213	259.177	332.978	320.877	270.319	264.136	8.22499	8.2247	8.21911	8.09426	8.30417	8.27263	8.12891	8.11001
ARHGAP44	468.753	-0.249008	0.0743374	-3.3497	0.000809006	0.00155534	OK	509.106	428.4	489.594	552.997	511.891	482.705	457.716	426.613	415.413	413.097	8.90873	9.01687	8.94818	8.89621	8.84958	8.78862	8.76584	8.76114
ARHGAP45	249.254	0.588902	0.102745	5.7317	9.94313e-09	2.64976e-08	OK	199.077	299.432	175.649	210.104	198.304	212.547	276.511	285.129	308.719	327.069	7.67153	7.81164	7.76556	7.82071	8.03641	8.06248	8.13014	8.17981
ARHGAP5	3450.96	0.312835	0.0294735	10.6141	2.5613e-26	1.1751e-25	OK	3078.26	3823.65	3025.63	3037.21	3061.71	3186.97	3765.59	3763.48	3926	3841.08	11.628	11.6316	11.6389	11.6759	11.8323	11.8318	11.8718	11.8511
ARHGAP5-AS1	46.1546	-0.57837	0.223801	-2.5843	0.0097576	0.0165816	OK	55.2843	37.025	58.6072	54.0735	52.4847	55.8679	31.7568	36.3658	36.2726	43.8087	5.64993	5.60324	5.58719	5.62226	5.34039	5.4006	5.39939	5.49102
ARHGAP6	191.647	-1.13654	0.118622	-9.58117	9.59551e-22	3.9558e-21	OK	263.46	119.835	277.988	261.319	250.95	263.204	124.763	127.318	99.2842	128.354	7.85612	7.8019	7.76858	7.80902	7.22168	7.2353	7.06428	7.2422
ARHGAP8	0.672977	-2.78167	2.44798	-1.13631	0.255826	0.329037	OK	1.17507	0.170883	5.38382	0	0	0	0	0	0	0	-0.529434	-0.6605	-0.660784	-0.66069	-0.660322	-0.660377	-0.660368	-0.660217
ARHGAP9	4.69995	2.7431	0.946503	2.89814	0.00375381	0.00672162	OK	1.22155	8.17836	4.98186	0	0	0	10.62	8.91999	4.66645	8.41132	2.16618	2.04432	2.0424	2.04304	2.28551	2.25207	2.15898	2.23898
ARHGDIA	26171.5	0.0363094	0.0234378	1.54918	0.121338	0.171198	OK	25842.2	26500.8	26190.7	25946.5	26867.8	24361.4	26639.7	26797.2	26396.3	26172.4	14.6762	14.6674	14.7004	14.608	14.6923	14.6979	14.6836	14.6756
ARHGDIB	305.716	-0.170997	0.0927644	-1.84334	0.0652791	0.0977179	OK	323.813	287.62	342.427	338.206	312.783	302.449	321.724	263.124	289.531	275.484	8.35092	8.34007	8.27359	8.24519	8.29742	8.13003	8.20869	8.16777
ARHGDIG	5.25524	1.1759	0.727002	1.61747	0.105777	0.151351	OK	3.22472	7.28576	0.874428	2.95972	4.40396	4.71669	5.43324	6.38771	13.877	3.38916	2.24323	2.29627	2.32979	2.33712	2.35322	2.37408	2.52265	2.30728
ARHGEF1	3643.49	-0.0942457	0.0263583	-3.57556	0.000349475	0.00069609	OK	3762.45	3524.52	3757.52	3753.78	3796.16	3741.98	3504.76	3544.11	3522.6	3526.97	11.8598	11.8589	11.8695	11.8559	11.7946	11.805	11.7993	11.8005
ARHGEF10	4060.05	-0.0108533	0.0260471	-0.416679	0.676913	0.741238	OK	4075.32	4044.77	4104.1	4142.85	3988.85	4066.76	4028.54	4102.84	4006.95	4039.49	11.9974	12.0062	11.9707	11.9888	11.9799	11.9971	11.9749	11.9825
ARHGEF10L	1601.57	0.590479	0.0394256	14.9771	1.03706e-50	7.28584e-50	OK	1278.32	1924.83	1309.19	1260.58	1268.43	1274.23	1879.92	1962.48	1907.07	1950.68	10.4513	10.4173	10.4228	10.427	10.7861	10.8269	10.7997	10.8211
ARHGEF11	2401.08	0.0826724	0.0348203	2.37426	0.0175844	0.0289074	OK	2332.3	2469.86	2283.05	2396.21	2397.54	2253.91	2483.02	2534.68	2454.89	2405.33	11.1823	11.2273	11.2278	11.1704	11.2605	11.2798	11.2499	11.2308
ARHGEF12	8570.21	-0.270287	0.025477	-10.6091	2.70424e-26	1.24038e-25	OK	9370.68	7769.74	9234.57	9416.77	9011.98	9820.62	7642.3	7896.86	7850.55	7688.02	13.1338	13.1524	13.1106	13.1924	12.9558	12.9863	12.9808	12.9614
ARHGEF15	0	NaN	NaN	NaN	NaN	NaN	Low	NaN	NaN	0	0	0	0	0	0	0	0	0	0	0	0	0	0	0	0
ARHGEF16	17.0984	-0.707	0.368982	-1.91608	0.0553544	0.0841248	OK	21.2061	12.9907	24.5787	21.753	18.5423	19.9373	16.2076	11.6634	11.7308	12.374	4.20613	4.16154	4.10977	4.13268	4.06967	3.98753	3.98887	4.00145
ARHGEF17	8118.27	-0.0534136	0.0205448	-2.59985	0.00932636	0.0158847	OK	8268.54	7968	8389.93	8322.03	8236.65	8125.32	7912.3	8122.56	7876.22	7961.16	13.018	13.0103	13.0005	12.9877	12.9626	12.9873	12.9584	12.9684
ARHGEF18	2573.57	0.156663	0.0355586	4.40575	1.05417e-05	2.36127e-05	OK	2433.98	2713.17	2440.02	2506.05	2501.65	2288.05	2784.98	2725.51	2653.51	2688.81	11.2791	11.3039	11.3023	11.2199	11.4028	11.3825	11.3573	11.3697
ARHGEF19	633.913	-0.621987	0.0609254	-10.209	1.80742e-24	7.96087e-24	OK	768.484	499.342	777.256	763.532	761.29	772.128	498.011	502.106	516.12	480.865	9.48328	9.46667	9.46411	9.47707	9.0855	9.09252	9.11631	9.05556
ARHGEF2	5881.85	1.33849	0.025356	52.788	0	0	OK	3333.56	8430.14	3375.69	3213.97	3457.99	3282.27	8511.53	8453.43	8305.73	8454.2	11.9667	11.9235	11.988	11.942	12.836	12.8292	12.8118	12.8293
ARHGEF25	1166.01	1.30161	0.049998	26.0332	2.08452e-149	3.23862e-148	OK	673.013	1659	669.211	655.532	695.194	671.74	1684.21	1614.12	1749.49	1588.56	9.64814	9.63099	9.68077	9.65157	10.4925	10.4513	10.5295	10.4358
ARHGEF26	114.36	-2.77303	0.194498	-14.2574	4.0348e-46	2.65077e-45	OK	199.529	29.1904	208.501	200.854	200.494	188.401	19.3217	47.3306	23.8154	26.1605	7.14358	7.10943	7.10966	7.05621	5.67849	6.07254	5.75049	5.79135
ARHGEF26-AS1	0.13119	0.916503	3.53381	0.259353	0.795363	NaN	Low	0.0908663	0.171513	0	0	0	0	0	1.04952	0	0	-2.08332	-2.0829	-2.0833	-2.08316	-2.08267	-2.07536	-2.08273	-2.08254
ARHGEF28	923.241	5.25346	0.159254	32.988	1.20669e-238	2.92493e-237	OK	47.1692	1799.31	68.769	34.0493	37.6537	47.3914	1751.08	1784.38	1843.11	1819.5	7.31158	6.98653	7.01567	7.12733	10.0971	10.1171	10.1516	10.1375
ARHGEF3	220.108	0.225294	0.109186	2.0634	0.0390751	0.0607795	OK	202.957	237.259	201.951	190.836	205.899	213.061	237.192	276.613	217.436	217.876	7.70997	7.66557	7.72541	7.75281	7.83994	7.96829	7.76921	7.77085
ARHGEF33	13.8368	0.622684	0.463249	1.34417	0.178894	0.24193	OK	10.8962	16.7773	5.44268	15.202	13.6834	9.3535	28.7912	15.6601	9.38885	13.1724	3.57973	3.77823	3.75043	3.66511	3.99454	3.78632	3.66697	3.74085
ARHGEF34P	136.312	1.05788	0.171115	6.18226	6.31915e-10	1.77461e-09	OK	88.4609	184.164	68.2442	122.831	64.3686	99.2979	169.175	172.928	189.223	204.431	6.57827	6.97202	6.54364	6.821	7.21556	7.23308	7.30549	7.36827
ARHGEF35	261.093	-0.250266	0.107193	-2.33471	0.0195583	0.0319275	OK	283.682	238.503	302.518	288.616	284.032	259.787	279.301	218.422	252.491	203.576	8.14843	8.10828	8.09492	8.02033	8.08062	7.87961	7.99685	7.82434
ARHGEF37	92.2973	1.47016	0.191199	7.68915	1.48111e-14	4.95829e-14	OK	48.9573	135.637	47.8075	48.4971	63.8725	35.5457	170.949	130.626	119.369	121.71	6.05263	6.06299	6.21903	5.90484	6.92044	6.70938	6.6417	6.65553
ARHGEF38	0.495896	-1.18683	2.28022	-0.52049	0.602722	0.674986	OK	0.689096	0.302696	0.922852	2.03838	0	0	0	1.00593	0	0	-0.983489	-0.957278	-1.00631	-1.00624	-1.00523	-0.981627	-1.00542	-1.00479
ARHGEF38-IT1	0	NaN	NaN	NaN	NaN	NaN	Low	NaN	NaN	0	0	0	0	0	0	0	0	0	0	0	0	0	0	0	0
ARHGEF39	164.361	-0.328245	0.122724	-2.67467	0.00748039	0.0129108	OK	182.979	145.743	200.848	180.607	188.73	161.549	160.63	141.255	138.394	142.875	7.5143	7.4297	7.46469	7.34313	7.3388	7.24245	7.22749	7.25104
ARHGEF3-AS1	0	NaN	NaN	NaN	NaN	NaN	Low	NaN	NaN	0	0	0	0	0	0	0	0	0	0	0	0	0	0	0	0
ARHGEF4	555.452	-0.108734	0.0654532	-1.66124	0.0966649	0.139496	OK	576.374	534.53	571.412	558.65	604.557	570.168	549.75	521.041	516.863	551.173	9.14222	9.1221	9.19268	9.14026	9.10787	9.06063	9.05358	9.11016
ARHGEF40	6219.11	-0.0197074	0.0216691	-0.909472	0.363101	0.444784	OK	6261.59	6176.64	6296.81	6250.54	6330.92	6167.76	6181.36	6221.59	6200.79	6103.13	12.6142	12.6072	12.6193	12.5947	12.5967	12.6028	12.5997	12.5848
ARHGEF5	659.201	0.0512437	0.0619995	0.826517	0.408511	0.491572	OK	647.495	670.907	693.402	646.439	648.051	601.817	670.271	672.667	681.176	659.786	9.40972	9.34671	9.34892	9.28319	9.37913	9.38234	9.39364	9.36499
ARHGEF6	935.649	0.549117	0.0525242	10.4546	1.39636e-25	6.30598e-25	OK	759.705	1111.59	788.266	773.498	733.11	743.796	1097.96	1112.38	1069.26	1166.92	9.70683	9.69014	9.64264	9.65539	10.009	10.0212	9.98434	10.066
ARHGEF7	2484.82	0.343291	0.0322657	10.6395	1.9519e-26	8.99256e-26	OK	2190.58	2779.07	2211.63	2124.87	2180.91	2243.42	2779.37	2781.71	2752.8	2803.89	11.168	11.1315	11.1552	11.1811	11.3809	11.3817	11.3719	11.3892
ARHGEF7-AS1	0	NaN	NaN	NaN	NaN	NaN	Low	NaN	NaN	0	0	0	0	0	0	0	0	0	0	0	0	0	0	0	0
ARHGEF7-AS2	0.264187	0.195279	3.04213	0.0641914	0.948818	NaN	Low	0.246334	0.282039	0	1.00453	0	0	0	0	0	1.10896	-1.72564	-1.71071	-1.72559	-1.72533	-1.72439	-1.72453	-1.72451	-1.71001
ARHGEF9	710.648	0.0900626	0.0571436	1.57607	0.115009	0.163177	OK	688.473	732.822	668.443	695.791	707.291	682.492	747.71	711.619	738.635	733.202	9.41783	9.4537	9.46841	9.4364	9.51854	9.4739	9.5075	9.50082
ARHGEF9-IT1	0	NaN	NaN	NaN	NaN	NaN	Low	NaN	NaN	0	0	0	0	0	0	0	0	0	0	0	0	0	0	0	0
ARID1A	4245.18	-0.158609	0.027528	-5.76175	8.32481e-09	2.22736e-08	OK	4478.3	4012.06	4601	4567.05	4413.97	4331.91	4013.46	4058.52	4023.9	3951.6	12.1268	12.1198	12.0876	12.0699	11.9983	12.0088	12.0008	11.9839
ARID1B	3364.97	-0.202397	0.028421	-7.1214	1.06835e-12	3.35641e-12	OK	3600.62	3129.32	3590.68	3680.68	3606.97	3525.14	3095.74	3160.92	3092.71	3166.92	11.7763	11.7997	11.7806	11.759	11.6376	11.6569	11.6367	11.6587
ARID2	928.057	-0.179682	0.0574769	-3.12616	0.00177103	0.0032914	OK	985.775	870.339	947.013	1044.81	929.869	1022.73	939.17	846.781	864.239	829.838	9.87509	9.96524	9.85842	9.94563	9.86749	9.77386	9.79214	9.75578
ARID3A	652.566	0.34743	0.0598362	5.80636	6.38472e-09	1.71612e-08	OK	574.368	730.764	575.065	573.951	562.336	586.554	740.918	758.169	714.454	709.08	9.23444	9.23287	9.21492	9.25185	9.46106	9.482	9.42809	9.42122
ARID3B	169.034	0.0251315	0.117718	0.213489	0.830946	0.871456	OK	167.562	170.506	178.468	149.88	172.771	168.867	173.643	177.277	173.594	157.772	7.44281	7.3089	7.41741	7.39964	7.42124	7.43739	7.42103	7.34773
ARID3C	7.2702	0.532917	0.579681	0.919329	0.357923	0.439361	OK	5.94249	8.59791	10.5909	3.97355	5.32815	3.78226	8.61975	11.6424	6.36575	7.85887	2.91285	2.77327	2.80281	2.76841	2.8725	2.93126	2.82604	2.85702
ARID4A	957.581	0.144641	0.0520417	2.77932	0.00544729	0.00957106	OK	909.619	1005.54	893.879	918.261	909.929	917.002	962.358	994.489	1079.2	985.529	9.84001	9.86435	9.85608	9.86308	9.90698	9.937	10.0122	9.9287
ARID4B	1833.87	0.0914199	0.0376116	2.43063	0.0150726	0.025008	OK	1775.79	1891.96	1806.95	1697.28	1799.43	1797.82	1863.98	1872.07	1915.32	1918.15	10.8266	10.7689	10.8228	10.8219	10.8555	10.8595	10.8808	10.8822
ARID5A	545.349	0.291522	0.0693294	4.20488	2.6122e-05	5.69125e-05	OK	490.437	600.261	513.264	508.958	481.224	458.03	559.911	588.018	628.374	625.012	9.03461	9.0273	8.97845	8.93611	9.11149	9.15518	9.21476	9.20986
ARID5B	9181.44	-0.764183	0.0198412	-38.515	0	0	OK	11557.8	6805.08	11543.7	11607	11568.4	11511.9	6839.08	6924.81	6614.9	6841.72	13.3691	13.3744	13.3712	13.3664	12.8754	12.8868	12.8451	12.8758
ARIH1	3487.15	0.0127462	0.0276857	0.46039	0.645236	0.712842	OK	3471.74	3502.55	3449.22	3532.67	3425.42	3481.24	3431.28	3526.04	3548.89	3502.41	11.7575	11.78	11.7511	11.7662	11.7527	11.7782	11.7843	11.7719
ARIH2	3205.01	0.329981	0.0299096	11.0326	2.66098e-28	1.27191e-27	OK	2840.06	3569.95	2855.48	2773.64	2831.62	2897.92	3508.42	3508.01	3583.41	3681.56	11.5359	11.5093	11.5282	11.5495	11.7283	11.7282	11.7483	11.7738
ARIH2OS	27.3037	-0.176227	0.304814	-0.578147	0.563165	0.639245	OK	28.9692	25.6381	28.0351	23.7431	28.2799	35.9185	20.5815	30.7987	33.0593	18.0131	4.77273	4.70862	4.77628	4.88032	4.65953	4.81124	4.84178	4.61794
ARL1	5297.4	0.0870158	0.0302517	2.87639	0.00402252	0.00717467	OK	5137.69	5457.11	5004.02	5129.87	4980.53	5435.53	5269.62	5405.13	5569.2	5585.28	12.3173	12.3405	12.3129	12.3949	12.3657	12.3896	12.4179	12.4206
ARL10	402.447	0.168397	0.0867309	1.9416	0.052185	0.0796635	OK	378.986	425.908	393.742	398.718	369.517	353.805	396.218	376.645	463.332	467.598	8.63153	8.6424	8.57698	8.54009	8.63698	8.59343	8.77395	8.78201
ARL11	0.916801	-3.22449	1.98418	-1.6251	0.104141	0.149192	OK	1.65639	0.177212	3.62438	0	0	3.71003	0	0	0	0	-0.0958548	-0.184444	-0.184825	-0.0940803	-0.184205	-0.184279	-0.184267	-0.184065
ARL13A	0.347929	-0.359618	2.79737	-0.128556	0.897709	NaN	Low	0.39107	0.304788	0	0	1.57702	0	0	0	1.20642	0	-1.37146	-1.37044	-1.33669	-1.37108	-1.36988	-1.37005	-1.35075	-1.36955
ARL13B	680.667	-0.00227428	0.058561	-0.0388361	0.969021	0.975267	OK	681.203	680.13	664.762	673.927	677.013	708.858	675.975	675.828	702.016	666.957	9.38951	9.40178	9.40586	9.44725	9.40449	9.40429	9.43848	9.39247
ARL14	0	NaN	NaN	NaN	NaN	NaN	Low	NaN	NaN	0	0	0	0	0	0	0	0	0	0	0	0	0	0	0	0
ARL14EP	819.869	0.1535	0.0592361	2.59132	0.00956084	0.0162605	OK	776.294	863.444	800.699	827.609	742.787	735.411	810.013	848.415	903.485	890.533	9.65671	9.68662	9.58939	9.5805	9.66717	9.70918	9.7666	9.75336
ARL14EPL	0.133735	0.916503	3.53381	0.259353	0.795363	NaN	Low	0.0926292	0.174841	0	0	0	0	1.06988	0	0	0	-2.08335	-2.08292	-2.08332	-2.08319	-2.07516	-2.08276	-2.08275	-2.08255
ARL15	336.508	0.767595	0.0931614	8.23942	1.73051e-16	6.14566e-16	OK	249.041	423.974	243.75	243.325	275.867	233.259	380.103	476.335	414.828	424.594	8.10886	8.10793	8.20946	8.07354	8.48178	8.68288	8.55888	8.57942
ARL16	1050.31	-0.0872122	0.0471726	-1.84879	0.0644886	0.0966426	OK	1082.05	1018.58	1104.86	1080.46	1068.75	1074.06	994.441	1037.47	1027.37	1015.1	10.0829	10.0623	10.0523	10.0568	9.98659	10.0251	10.0162	10.0053
ARL17A	443.188	0.414233	0.236417	1.75213	0.0797513	0.117375	OK	379.996	506.379	384.764	377.479	360.708	394.69	385.88	355.741	578.736	707.502	8.65381	8.63762	8.5988	8.67576	8.65652	8.58757	9.01451	9.19931
ARL17B	222.78	-0.131635	0.137765	-0.955504	0.339323	0.418972	OK	232.936	212.623	248.399	176.339	251.142	254.852	173.799	262.053	223.214	192.441	7.88273	7.6083	7.89167	7.90411	7.59688	7.92687	7.79481	7.67698
ARL2	2532.94	0.124621	0.0427161	2.91742	0.00352939	0.00634099	OK	2423.61	2642.27	2517.44	2403.88	2580.68	2190.59	2656.01	2657.42	2577.44	2680.07	11.3	11.2571	11.3232	11.1717	11.3502	11.3507	11.322	11.3586
ARL2BP	4040.76	-0.0189878	0.0307543	-0.617402	0.53697	0.614424	OK	4067.35	4014.17	3991.02	4024.74	3930.04	4323.5	4016.46	3976.53	4049.27	4014.56	11.9686	11.9765	11.9542	12.044	11.9746	11.9652	11.9822	11.9741
ARL2-SNX15	1.46307	0.240066	3.33459	0.0719927	0.942608	0.955333	OK	1.34162	1.58452	5.3606	0	0	0	0	0	6.34398	0	0.560677	0.429168	0.428551	0.428755	0.429555	0.429435	0.580122	0.429782
ARL3	1531.23	-0.331003	0.0406523	-8.14229	3.87871e-16	1.35969e-15	OK	1706.12	1356.34	1666.47	1757.13	1685.71	1715.83	1379.51	1313.3	1361.69	1370.22	10.6562	10.7056	10.6669	10.6834	10.4818	10.4373	10.47	10.4757
ARL4A	818.628	0.520719	0.0557527	9.33981	9.6504e-21	3.86367e-20	OK	672.476	964.781	712.023	682.94	634.339	660.954	952.743	949.349	961.909	994.768	9.54408	9.50724	9.44232	9.47828	9.80853	9.80526	9.81745	9.84865
ARL4C	2342.16	2.66814	0.0423502	63.0019	0	0	OK	636.794	4047.53	673.967	588.826	670.91	610.119	4064.29	4128.03	3957.11	4044.04	9.92622	9.82059	9.9226	9.84771	11.5844	11.6003	11.5571	11.5792
ARL4D	1230.83	-0.384416	0.0490336	-7.83983	4.51144e-15	1.53637e-14	OK	1393.85	1067.81	1462.32	1399.72	1411.09	1302.53	1088.92	1098.56	1071.99	1011.53	10.421	10.3802	10.3878	10.3134	10.1497	10.1576	10.1356	10.084
ARL5A	1738.35	0.0839859	0.039471	2.12779	0.0333546	0.052496	OK	1687.77	1788.94	1666.22	1648.27	1655.67	1779.51	1769.11	1768.47	1831.5	1788.06	10.724	10.714	10.7181	10.7849	10.7795	10.7791	10.8117	10.7894
ARL5B	1500.3	0.141236	0.0425996	3.31544	0.000915001	0.00174978	OK	1426.92	1573.68	1391.43	1465.26	1366.35	1484.58	1604.95	1527.14	1570.7	1591.97	10.4811	10.5285	10.4645	10.5406	10.6129	10.5667	10.5928	10.6053
ARL5C	0	NaN	NaN	NaN	NaN	NaN	Low	NaN	NaN	0	0	0	0	0	0	0	0	0	0	0	0	0	0	0	0
ARL6	351.794	1.1776	0.0841343	13.9966	1.63467e-44	1.04074e-43	OK	215.693	487.896	222.624	218.518	209.938	211.996	474.506	481.506	515.821	479.446	8.04167	8.02767	7.99579	8.00294	8.68538	8.69895	8.76197	8.6949
ARL6IP1	5423.74	-0.393991	0.0225653	-17.4601	2.88506e-68	2.46275e-67	OK	6159.77	4687.72	6144.56	6109.37	6193.67	6190.77	4653.6	4737	4668.12	4692.84	12.5194	12.5139	12.5271	12.5266	12.2581	12.2745	12.261	12.2659
ARL6IP4	4933.07	-0.160821	0.0289521	-5.55474	2.78025e-08	7.23823e-08	OK	5207.74	4658.4	5378.77	5130.38	5332.4	4987.39	4603.3	4617.84	4821.19	4593.31	12.3492	12.3044	12.341	12.2778	12.2027	12.2056	12.2459	12.2007
ARL6IP5	6230.33	-0.146786	0.0250351	-5.8632	4.54032e-09	1.22848e-08	OK	6547.01	5913.65	6438.2	6657.35	6382.87	6710.1	5817.35	5790.34	5990.48	6055.96	12.6354	12.6671	12.6273	12.6746	12.5401	12.5358	12.5675	12.5777
ARL6IP6	960.465	0.661054	0.0622412	10.6208	2.38414e-26	1.09624e-25	OK	744.19	1176.74	743.073	798.825	740.504	695.414	1162.92	1059.4	1286.59	1197	9.66469	9.72877	9.66161	9.60654	10.0722	9.98528	10.1676	10.0994
ARL8A	2311.69	1.04124	0.0350571	29.7012	7.41518e-194	1.46559e-192	OK	1511.9	3111.49	1442.26	1531.66	1573.39	1501.07	3115.17	3114.68	3114.39	3100.94	10.7175	10.7707	10.7944	10.7527	11.4316	11.4315	11.4314	11.4271
ARL8B	3898.12	0.707537	0.0286124	24.7283	5.30601e-135	7.62999e-134	OK	2960.95	4835.28	2921.88	3021.52	2951.55	2949.42	4961.22	4732.24	4708.66	4938.45	11.6489	11.6794	11.6581	11.6574	12.1457	12.1001	12.0953	12.1413
ARL9	15.7242	-3.7675	0.603135	-6.24652	4.19688e-10	1.18769e-09	OK	29.2971	2.15127	28.4935	35.2744	30.7719	22.755	2.20593	2.16154	2.99407	1.137	4.04726	4.14117	4.08078	3.95558	3.53474	3.53264	3.55055	3.50861
ARLNC1	5.68608	1.01117	0.639492	1.58121	0.113831	0.161677	OK	3.77118	7.60098	4.61635	2.05325	3.71631	4.63754	8.44833	8.28814	7.21108	6.51764	2.46834	2.41006	2.44788	2.46883	2.54957	2.54649	2.52442	2.50972
ARMC1	1604.14	0.1764	0.0427734	4.12405	3.72261e-05	8.00993e-05	OK	1506.2	1702.09	1504.07	1580.06	1458.48	1484.21	1613.75	1716.19	1777.45	1698.95	10.5872	10.6325	10.559	10.575	10.6521	10.7093	10.742	10.6999
ARMC10	1223.45	0.32853	0.0476455	6.89529	5.37541e-12	1.64466e-11	OK	1084.75	1362.16	1134.07	1087.87	1004.78	1112.24	1358.95	1332.72	1378.77	1378.21	10.1841	10.1464	10.0749	10.1664	10.3508	10.3327	10.3644	10.364
ARMC12	3.9325	-0.74609	0.79383	-0.939861	0.347289	0.427652	OK	4.92728	2.93773	5.58164	2.01909	3.6466	8.35629	2.12264	3.23922	1.91955	4.57499	1.99578	1.91491	1.95249	2.05406	1.91767	1.94344	1.91221	1.97308
ARMC2	79.9557	-0.290747	0.188415	-1.54312	0.122801	0.173027	OK	87.9853	71.9261	103.155	92.731	79.1108	77.1735	86.3506	76.2988	73.9927	50.8333	6.48443	6.41035	6.30572	6.28983	6.36263	6.28269	6.26338	6.04626
ARMC2-AS1	0.470167	-1.08915	2.31268	-0.470947	0.637679	NaN	Low	0.639667	0.300667	0.90118	0	1.82583	0	0	1.03432	0	0	-1.03447	-1.05579	-1.01262	-1.05633	-1.05505	-1.0321	-1.05524	-1.05464
ARMC3	0.112948	-0.52617	3.53381	-0.148896	0.881636	NaN	Low	0.13332	0.0925767	0	0	0.903586	0	0	0	0	0	-2.08314	-2.08278	-2.07672	-2.08301	-2.08258	-2.08264	-2.08263	-2.08247
ARMC4	17.0176	0.566847	0.3613	1.56891	0.116669	0.165296	OK	13.7168	20.3184	14.5465	14.3074	12.0309	14.0088	20.1976	22.9527	19.4609	18.6358	4.03561	4.03185	3.98882	4.02591	4.13237	4.17583	4.1206	4.10673
ARMC4P1	0.265374	1.6356	3.03545	0.538834	0.590002	NaN	Low	0.129225	0.401523	0	0	0	0	1.08236	0	1.04063	0	-1.72565	-1.72485	-1.7256	-1.72535	-1.71013	-1.72454	-1.71041	-1.72415
ARMC5	830.639	-0.394132	0.0563404	-6.99555	2.64224e-12	8.18713e-12	OK	943.4	717.878	961.118	936.642	949.447	926.082	780.171	687.385	717.549	686.721	9.82747	9.80351	9.81615	9.79307	9.637	9.52438	9.56233	9.52362
ARMC6	1417.37	-0.515711	0.0428207	-12.0435	2.09852e-33	1.1101e-32	OK	1668.04	1166.71	1657.73	1629.53	1695.32	1688.43	1124.83	1142.69	1185.27	1215.19	10.6082	10.592	10.6294	10.6256	10.2516	10.2657	10.2986	10.3211
ARMC7	464.426	-0.591639	0.0798093	-7.41316	1.23322e-13	3.99635e-13	OK	558.343	370.51	547.454	532.311	625.658	527.402	347.612	389.087	392.624	353.264	8.99535	8.96992	9.11699	8.96173	8.60083	8.69576	8.70348	8.61425
ARMC8	1346.74	0.147291	0.0448021	3.28758	0.00101053	0.00192246	OK	1278.05	1415.42	1247.55	1237.39	1270.78	1355.67	1375.64	1449.78	1403.46	1433.62	10.3243	10.3169	10.3412	10.4006	10.4141	10.4627	10.4326	10.4523
ARMC9	1091.96	0.276959	0.0516617	5.36102	8.2755e-08	2.10791e-07	OK	987.463	1196.45	1009.98	1002.86	914.281	1023.43	1202.61	1260.47	1148.78	1173.23	10.0192	10.0128	9.93003	10.0312	10.1791	10.2227	10.1369	10.1563
ARMCX1	1839.81	-0.289112	0.0362085	-7.98464	1.4093e-15	4.86749e-15	OK	2023.55	1656.08	2037.65	2019.82	2023.75	2013.04	1631.11	1642.85	1693.04	1657.27	10.9385	10.9302	10.9321	10.9271	10.7324	10.7389	10.7664	10.7469
ARMCX2	4369.32	-0.356937	0.0250536	-14.2469	4.68299e-46	3.06694e-45	OK	4907.09	3831.56	4806.74	4939.98	4943.93	4938.4	3799.78	3842.7	3842.08	3840.98	12.1799	12.2059	12.2066	12.2056	11.96	11.9703	11.9702	11.9699
ARMCX3	4884.89	0.239077	0.0246489	9.69929	3.03591e-22	1.26746e-21	OK	4481.06	5288.71	4437.46	4514.52	4426.2	4545.77	5299.26	5184.96	5264.48	5406.46	12.1628	12.1788	12.1605	12.1852	12.3295	12.3088	12.3232	12.3484
ARMCX4	1008.3	-0.79465	0.0543726	-14.6149	2.25691e-48	1.53328e-47	OK	1279.18	737.427	1227.86	1295.47	1298.91	1295.74	704.664	778.154	782.594	683.037	10.1436	10.1942	10.1968	10.1945	9.64054	9.72724	9.73226	9.61363
ARMCX5	385.413	-0.38938	0.0780896	-4.98632	6.15394e-07	1.48956e-06	OK	437.11	333.715	442.697	430.829	431.639	443.314	333.777	315.426	357.642	327.977	8.70702	8.68288	8.68466	8.70824	8.46329	8.416	8.52163	8.44862
ARMCX5-GPRASP2	259.488	-0.677083	0.216825	-3.12272	0.00179188	0.00332717	OK	319.286	199.691	341.981	266.51	375.636	292.977	242.677	218.314	129.674	208.137	8.23458	8.02069	8.31743	8.10076	7.94312	7.85733	7.4664	7.81981
ARMCX6	1641.1	-0.0201166	0.0389075	-0.517037	0.605131	0.677142	OK	1652.54	1629.66	1613.96	1656.47	1635.35	1704.63	1627.03	1608.5	1616.63	1666.24	10.6649	10.689	10.6771	10.7156	10.6724	10.6618	10.6665	10.6945
ARMH1	5.13908	0.256048	0.661414	0.387122	0.698666	0.760171	OK	4.68424	5.59393	4.49695	5.04167	4.54875	4.67042	6.38853	8.38404	3.14418	4.43814	2.33923	2.3515	2.34042	2.3432	2.38039	2.42159	2.30908	2.33835
ARMH2	0.382396	0.914459	2.49968	0.36583	0.714492	NaN	Low	0.265105	0.499687	0	0	0	0.938205	1.07526	0	1.0457	0	-1.36907	-1.36797	-1.36901	-1.34905	-1.34772	-1.36754	-1.34799	-1.367
ARMH3	1071.15	0.127742	0.047027	2.71635	0.00660052	0.0114747	OK	1023.76	1118.54	1025.63	1046.79	995.649	1027.53	1098.66	1106.69	1147.73	1120.52	10.0248	10.0434	9.99788	10.0265	10.0877	10.0944	10.1279	10.1058
ARMH4	506.705	-1.37042	0.080392	-17.0468	3.69399e-65	3.04372e-64	OK	730.766	282.644	655.883	779.608	708.97	779.063	276.971	305.495	271.841	275.808	9.16991	9.33189	9.24255	9.33155	8.42318	8.50204	8.40811	8.42007
ARMS2	0.499377	0.193025	2.20207	0.0876562	0.93015	0.947649	OK	0.46602	0.532734	0.907187	0	0	0.928962	0	0	1.04632	1.11254	-1.00111	-1.02346	-1.02386	-1.00061	-1.02269	-1.02293	-0.998419	-0.997666
ARMT1	1392.13	0.529184	0.04733	11.1807	5.06816e-29	2.46016e-28	OK	1139.64	1644.63	1089.9	1142.64	1099.34	1225.94	1618.5	1651.47	1587.31	1721.97	10.2128	10.2552	10.2205	10.3187	10.5758	10.5949	10.5575	10.6345
ARNT	2561.39	-0.161715	0.0310141	-5.21424	1.84568e-07	4.61223e-07	OK	2704.8	2417.99	2700.99	2742.98	2684.44	2691.29	2393.36	2430.39	2407.26	2440.44	11.3717	11.3862	11.366	11.3683	11.259	11.2732	11.2643	11.277
ARNT2	2059.79	1.43088	0.0413665	34.5904	3.52214e-262	9.28191e-261	OK	1114.57	3005.01	1111.55	1142.48	1102.43	1103.27	3057.24	3172.31	2952.19	2836.85	10.3988	10.4228	10.3918	10.3925	11.3372	11.3737	11.3028	11.2637
ARNTL	879.235	1.13912	0.056297	20.2341	4.90437e-91	5.20346e-90	OK	549.098	1209.37	562.637	543.39	586.629	503.577	1218.27	1234.25	1192.37	1192.75	9.34966	9.3204	9.38554	9.25595	10.0509	10.0634	10.0304	10.0306
ARNTL2	1745.9	0.661761	0.0399067	16.5827	9.29748e-62	7.3505e-61	OK	1352.36	2139.45	1332.49	1370.08	1295.32	1411.59	2166.16	2081.37	2126.35	2183.88	10.5111	10.5362	10.4858	10.563	10.9613	10.9233	10.9437	10.9691
ARNTL2-AS1	0.131596	0.916503	3.53381	0.259353	0.795363	NaN	Low	0.0911478	0.172045	0	0	0	0	0	0	1.05277	0	-2.08333	-2.08291	-2.0833	-2.08317	-2.08267	-2.08275	-2.07533	-2.08254
ARPC1A	5437.75	0.159587	0.0302625	5.27343	1.339e-07	3.37442e-07	OK	5137.3	5738.2	5041.22	5041.36	5008.22	5457.53	5810.12	5830.94	5505.22	5807.38	12.337	12.3371	12.3309	12.4113	12.4705	12.4739	12.4195	12.47
ARPC1B	15280.3	-0.571633	0.0185618	-30.7962	2.947e-208	6.26764e-207	OK	18268.5	12292.1	18441.1	17954	18749.9	17926.3	12274.3	12357.4	12294.8	12244.6	14.0709	14.045	14.087	14.0435	13.6861	13.6923	13.6876	13.6839
ARPC2	20466.1	0.0480344	0.0162388	2.958	0.0030964	0.00560618	OK	20125.5	20806.8	20095.5	20176.7	20502.3	19727.8	20787	21057	20663	20719.8	14.3036	14.3074	14.3225	14.2862	14.3356	14.3478	14.3299	14.3325
ARPC3	6331.47	-0.0602362	0.0252478	-2.38581	0.0170418	0.0280812	OK	6463.63	6199.32	6460.49	6445.26	6269.17	6679.11	6008.85	6192.17	6279.71	6317.04	12.6472	12.6449	12.6188	12.6786	12.579	12.6072	12.6204	12.626
ARPC4	7198.69	-0.240554	0.0233256	-10.3128	6.16488e-25	2.74504e-24	OK	7797.46	6599.93	7946.34	7805.6	7705.41	7730.12	6550.28	6512.47	6476.17	6863.15	12.9056	12.8886	12.8763	12.8793	12.7235	12.7182	12.713	12.7671
ARPC4-TTLL3	231.028	-0.477937	0.123033	-3.88464	0.000102481	0.000212763	OK	268.95	193.107	277.937	242.306	314.379	241.002	227.936	173.993	207.238	163.436	7.99592	7.88088	8.10165	7.87651	7.8308	7.61796	7.75423	7.57111
ARPC5	15644.2	0.176986	0.0167289	10.5796	3.70363e-26	1.6938e-25	OK	14685.8	16602.6	14627.5	14740.3	14923.2	14452	16774.4	16513.5	16443.5	16679.4	13.8692	13.8764	13.888	13.858	13.9987	13.9838	13.9797	13.9933
ARPC5L	1671.69	0.216153	0.0412814	5.23609	1.64011e-07	4.10948e-07	OK	1546.69	1796.69	1533.04	1533.13	1512.89	1607.11	1791.39	1731.86	1766.09	1898.04	10.6259	10.626	10.6138	10.6692	10.77	10.7385	10.7567	10.824
ARPIN	1531.79	-0.491005	0.0424395	-11.5696	5.87895e-31	2.96591e-30	OK	1789.96	1273.61	1766.56	1788.7	1741.67	1863.94	1266.15	1310.82	1301.19	1215.25	10.7078	10.7195	10.6944	10.7586	10.4004	10.4317	10.425	10.3635
ARPP19	4773.7	0.228674	0.02457	9.30703	1.31456e-20	5.25291e-20	OK	4396.17	5151.24	4443.88	4398.1	4348.19	4394.04	5089.54	5118.16	5112.06	5285.66	12.1525	12.1429	12.1323	12.142	12.2799	12.2852	12.2841	12.3158
ARPP21	0	NaN	NaN	NaN	NaN	NaN	Low	NaN	NaN	0	0	0	0	0	0	0	0	0	0	0	0	0	0	0	0
ARR3	0.234149	-1.26776	3.52968	-0.359171	0.719467	NaN	Low	0.330881	0.137417	0	0	0	1.87319	0	0	0	0	-1.72519	-1.72447	-1.72515	-1.69958	-1.72408	-1.7242	-1.72418	-1.72385
ARRB1	670.43	0.695054	0.0619383	11.2217	3.1902e-29	1.55582e-28	OK	511.985	828.875	540.069	494.908	522.091	489.975	824.419	857.469	786.522	847.984	9.18383	9.10872	9.15448	9.09994	9.56418	9.60074	9.52072	9.59027
ARRB2	246.611	-0.0605697	0.104793	-0.577995	0.563268	0.639323	OK	251.787	241.435	260.827	252.944	265.857	227.261	207.747	265.661	234.485	258.103	7.99089	7.96536	8.00682	7.87785	7.80645	8.006	7.90333	7.98197
ARRDC1	566.474	0.419744	0.0736446	5.69959	1.20098e-08	3.1869e-08	OK	484.644	648.304	490.015	433.789	545.195	467.802	650.086	625.765	629.945	689.194	9.01232	8.90785	9.10594	8.97229	9.26362	9.22912	9.23512	9.31684
ARRDC1-AS1	313.36	-0.382761	0.100076	-3.82471	0.000130925	0.000269014	OK	354.687	272.034	346.589	363.659	370.896	337.311	277.377	297.892	215.093	298.064	8.37177	8.41326	8.43067	8.34832	8.18355	8.24284	7.97937	8.24336
ARRDC2	697.612	-0.36943	0.0606213	-6.09407	1.10078e-09	3.06151e-09	OK	786.446	608.779	731.087	790.043	806.739	818.626	617.864	609.816	618.772	587.951	9.4846	9.555	9.57418	9.58747	9.33444	9.32293	9.33571	9.29123
ARRDC3	1559.24	-0.549202	0.0440162	-12.4773	9.93557e-36	5.50452e-35	OK	1852.49	1265.99	1785.01	1867.43	1846.61	1909.88	1320.11	1213.75	1209.27	1321.85	10.7248	10.7675	10.7569	10.7889	10.4458	10.3701	10.3668	10.447
ARRDC3-AS1	22.1337	-0.0863378	0.326829	-0.264168	0.79165	0.837842	OK	22.7958	21.4716	23.7367	18.7953	30.0764	18.5391	17.8171	24.5095	23.3641	20.2315	4.48744	4.4086	4.57996	4.40363	4.39229	4.49898	4.48154	4.43218
ARRDC4	515.5	-0.283955	0.0723674	-3.9238	8.71627e-05	0.000182029	OK	566.068	464.932	536.392	612.112	533.793	582.509	489.362	442.421	449.01	478.405	9.04218	9.16021	9.03787	9.11582	8.96129	8.87413	8.88677	8.94157
ARRDC5	0.611847	-0.374853	1.94298	-0.192926	0.847017	0.884104	OK	0.69089	0.532803	0.900062	0	0.911841	0.930324	0	1.04498	0	1.10756	-0.705206	-0.727409	-0.704929	-0.704499	-0.727252	-0.701886	-0.727293	-0.700502
ARSA	3163.13	0.988204	0.0303018	32.6121	2.76661e-233	6.59515e-232	OK	2120.27	4206	2138.81	2117.7	2182.52	2041.11	4206.33	4222.29	4249.79	4146.53	11.2423	11.2336	11.2604	11.2008	11.8749	11.8786	11.8849	11.8609
ARSB	5812.05	-0.0667522	0.0253044	-2.63797	0.00834039	0.0143016	OK	5946.49	5677.62	5848.78	6205.77	5810.29	5925.06	5582.97	5734.22	5715.85	5673.47	12.5106	12.5666	12.5043	12.5228	12.4669	12.4919	12.4889	12.4819
ARSD	900.913	-0.32017	0.055881	-5.7295	1.00728e-08	2.68317e-08	OK	1000.47	801.354	1027.64	963.032	952.69	1059.05	834.095	817.455	799.22	754.128	9.93274	9.87298	9.86311	9.96047	9.74246	9.72441	9.70429	9.65307
ARSD-AS1	8.14137	-1.21774	1.23362	-0.987121	0.323583	0.402508	OK	11.3869	4.89586	14.4692	7.08608	15.622	8.31376	4.23335	0	0	15.4065	3.08525	2.93591	3.10622	2.96234	2.87225	2.76823	2.76833	3.09907
ARSE	28.5398	1.08698	0.292622	3.71464	0.000203496	0.000412563	OK	18.2696	38.81	20.0884	18.0506	18.3775	16.478	43.0065	34.5813	31.9453	45.7905	4.66962	4.63725	4.64138	4.60902	4.98269	4.88105	4.8463	5.01384
ARSF	0	NaN	NaN	NaN	NaN	NaN	Low	NaN	NaN	0	0	0	0	0	0	0	0	0	0	0	0	0	0	0	0
ARSG	143.759	0.618395	0.130008	4.75661	1.96875e-06	4.6383e-06	OK	113.412	174.107	127.634	107.411	100.592	117.776	169.859	186.859	173.357	166.589	7.06592	6.94354	6.89801	7.00801	7.28241	7.3579	7.29848	7.26682
ARSH	0	NaN	NaN	NaN	NaN	NaN	Low	NaN	NaN	0	0	0	0	0	0	0	0	0	0	0	0	0	0	0	0
ARSI	908.421	-0.659139	0.0541194	-12.1793	4.00536e-34	2.15162e-33	OK	1112.4	704.437	1135.03	1072.35	1169.07	1071.99	725.698	691.169	688.033	714.029	10.0218	9.9685	10.0497	9.96822	9.61395	9.57113	9.56717	9.59975
ARSJ	2711.38	0.740706	0.0333207	22.2296	1.7771e-109	2.16358e-108	OK	2030.24	3392.52	2042.34	2089.48	1956.26	2034.93	3413.5	3503.64	3340.63	3310.24	11.1294	11.1501	11.0906	11.1261	11.6093	11.6345	11.5886	11.5798
ARSK	1275.99	0.44025	0.0463071	9.50717	1.95914e-21	7.99747e-21	OK	1082.8	1469.18	1078.46	1133.65	1088.46	1031.67	1426.26	1455.6	1453.63	1540.18	10.1588	10.2039	10.1671	10.119	10.4153	10.4344	10.4331	10.4876
ART1	0.133735	0.916503	3.53381	0.259353	0.795363	NaN	Low	0.0926292	0.174841	0	0	0	0	1.06988	0	0	0	-2.08335	-2.08292	-2.08332	-2.08319	-2.07516	-2.08276	-2.08275	-2.08255
ART3	4.75011	0.437637	0.740602	0.59092	0.554574	0.631099	OK	4.03512	5.4651	1.85533	3.09905	7.47753	3.71151	4.10376	10.4078	5.16363	2.18227	2.15452	2.18507	2.28251	2.19888	2.20816	2.34093	2.23192	2.16396
ART4	1.66192	1.9316	1.42409	1.35638	0.174978	0.237199	OK	0.69034	2.6335	0.552236	0	2.18651	0	3.72866	5.61465	1.21329	0	0.593803	0.581356	0.637441	0.58088	0.668955	0.713839	0.61246	0.582063
ART5	2.3326	1.57407	1.08117	1.4559	0.145421	0.201505	OK	1.17292	3.49229	1.98281	1.76958	0.999346	0	2.37114	4.48224	1.16783	5.88788	1.19011	1.18484	1.16656	1.14141	1.19921	1.24801	1.17133	1.27791
ARTN	6.85526	0.170148	0.620724	0.274111	0.783999	0.831623	OK	6.45149	7.25904	5.26412	6.50581	5.29509	8.89218	14.5289	2.22257	5.59953	6.53394	2.71768	2.74537	2.7184	2.79548	2.90277	2.6497	2.72609	2.74608
ARV1	603.79	-0.0799555	0.0671348	-1.19097	0.233666	0.304995	OK	620.517	587.063	649.85	590.573	639.312	601.257	599.448	560.795	552.592	636.493	9.3031	9.21749	9.28839	9.23343	9.23075	9.17176	9.15881	9.28436
ARVCF	130.299	2.26515	0.15672	14.4535	2.38382e-47	1.59406e-46	OK	44.8762	215.722	43.5251	49.057	52.6166	34.0996	204.667	226.853	204.117	227.456	6.17486	6.24347	6.27904	6.05866	7.2544	7.34298	7.25232	7.34429
ARX	0	NaN	NaN	NaN	NaN	NaN	Low	NaN	NaN	0	0	0	0	0	0	0	0	0	0	0	0	0	0	0	0
AS3MT	195.17	0.102689	0.109226	0.940152	0.34714	0.427496	OK	188.227	202.113	180.755	178.392	200.336	193.344	214.956	206.958	199.264	187.352	7.54723	7.5372	7.62847	7.60019	7.6849	7.65441	7.62413	7.57546
ASAH1	4271.75	0.964153	0.0264923	36.3936	5.3667e-290	1.55419e-288	OK	2895.2	5648.3	2934.86	2918.38	2875.32	2852.51	5598.92	5721.67	5530.86	5741.5	11.6904	11.6854	11.672	11.6648	12.2962	12.3174	12.2843	12.3208
ASAH2	63.232	-0.214678	0.226448	-0.948023	0.343118	0.423211	OK	67.9279	58.5361	74.4133	89.6586	51.2825	56.6123	50.598	43.3006	70.8762	69.1147	6.06912	6.1878	5.85048	5.90522	5.84422	5.76448	6.03831	6.02269
ASAH2B	348.48	0.415093	0.0889555	4.6663	3.06676e-06	7.139e-06	OK	298.69	398.269	321.233	277.932	319.427	275.738	364.214	387.534	427.704	414.056	8.36965	8.2496	8.36489	8.24274	8.47678	8.53063	8.6174	8.5886
ASAP1	7943.38	0.586389	0.0214483	27.3397	1.43292e-164	2.45867e-163	OK	6350.93	9535.82	6166.78	6520.03	6302.64	6417.91	9499.2	9586.55	9527.86	9526.03	12.7109	12.7621	12.7309	12.7476	13.1174	13.1262	13.1203	13.1201
ASAP1-IT1	0.229185	-1.24648	3.19785	-0.389787	0.696694	NaN	Low	0.322461	0.13591	0.914526	0	0	0.918958	0	0	0	0	-1.71257	-1.72441	-1.72507	-1.71254	-1.72402	-1.72414	-1.72412	-1.7238
ASAP1-IT2	4.14272	0.777856	0.836365	0.930044	0.352348	0.43333	OK	3.0522	5.23324	6.38534	3.05861	1.84789	0.92974	2.11593	5.20331	11.4086	2.19237	2.05795	1.98199	1.95219	1.92922	1.95975	2.03108	2.15941	1.96183
ASAP2	6969.15	0.803957	0.0212943	37.7545	0	0	OK	5076.07	8862.23	5074.84	5098.76	4994.78	5137	8718.06	8902.25	8935.09	8892.45	12.4557	12.46	12.4413	12.4668	12.9647	12.985	12.9886	12.9839
ASAP3	2446.48	-1.54072	0.0375727	-41.0063	0	0	OK	3641.37	1251.59	3581.62	3609.25	3782.16	3593.35	1241.03	1323.37	1239.04	1202.04	11.5661	11.5736	11.6201	11.5693	10.5834	10.6388	10.582	10.5562
ASB1	3095.69	0.65594	0.0300723	21.8121	1.78197e-105	2.1092e-104	OK	2403.82	3787.56	2407.44	2349.31	2379.04	2478.93	3848.59	3813.86	3768.42	3719.92	11.3524	11.3303	11.3416	11.379	11.7917	11.783	11.7715	11.759
ASB10	0	NaN	NaN	NaN	NaN	NaN	Low	NaN	NaN	0	0	0	0	0	0	0	0	0	0	0	0	0	0	0	0
ASB11	0.117075	-0.52617	3.53381	-0.148896	0.881636	NaN	Low	0.13819	0.0959588	0	0	0	0.936596	0	0	0	0	-2.08318	-2.08281	-2.08316	-2.07641	-2.0826	-2.08266	-2.08265	-2.08248
ASB12	0	NaN	NaN	NaN	NaN	NaN	Low	NaN	NaN	0	0	0	0	0	0	0	0	0	0	0	0	0	0	0	0
ASB13	640.552	0.24561	0.0644227	3.81248	0.000137582	0.000282105	OK	586.158	694.945	610.993	594.232	609.491	529.342	711.57	668.442	692.657	707.686	9.27884	9.25423	9.27666	9.15284	9.41584	9.35927	9.39141	9.41083
ASB14	8.649	-0.250222	0.578527	-0.432516	0.665366	0.730341	OK	9.39717	7.90083	13.9697	13.4072	5.59559	4.64335	4.21645	10.3166	4.09931	12.9438	3.18568	3.17431	3.01841	2.99722	2.98925	3.11622	2.98625	3.16537
ASB15	0	NaN	NaN	NaN	NaN	NaN	Low	NaN	NaN	0	0	0	0	0	0	0	0	0	0	0	0	0	0	0	0
ASB16	29.3346	-0.949795	0.308451	-3.07924	0.00207527	0.0038287	OK	38.6565	20.0127	49.0982	38.545	28.2512	38.7971	19.4815	28.6675	14.943	16.8936	5.08614	4.96492	4.8285	4.96845	4.69596	4.83444	4.62011	4.65436
ASB16-AS1	184.454	-0.655603	0.124613	-5.26113	1.43172e-07	3.59986e-07	OK	225.659	143.25	245.474	206.866	211.127	237.589	170.873	135.218	120.835	147.655	7.74574	7.60385	7.62082	7.71794	7.45264	7.2764	7.19586	7.34159
ASB17	0	NaN	NaN	NaN	NaN	NaN	Low	NaN	NaN	0	0	0	0	0	0	0	0	0	0	0	0	0	0	0	0
ASB18	0	NaN	NaN	NaN	NaN	NaN	Low	NaN	NaN	0	0	0	0	0	0	0	0	0	0	0	0	0	0	0	0
ASB2	13.1007	1.14335	0.428535	2.66805	0.0076294	0.0131487	OK	8.16514	18.0363	7.18437	8.97153	8.96177	7.52577	17.1192	14.7119	16.897	23.434	3.559	3.59815	3.59692	3.56705	3.75146	3.70903	3.74773	3.85362
ASB3	545.374	0.270196	0.0685464	3.94179	8.08745e-05	0.00016935	OK	494.453	596.296	505.685	532.876	467.016	473.014	602.066	612.318	564.884	605.134	9.02208	9.06813	8.95316	8.96412	9.1768	9.19198	9.11984	9.18133
ASB4	0.402484	0.425825	2.45196	0.173667	0.862127	NaN	Low	0.343513	0.461455	0	0	1.65281	0	0.791275	0.775791	0	0	-1.37024	-1.36908	-1.34352	-1.3698	-1.35106	-1.3513	-1.3686	-1.36807
ASB5	10.4124	0.541172	0.480166	1.12705	0.259721	0.333139	OK	8.48209	12.3428	4.8	9.45998	9.46942	10.2193	12.5196	17.2505	10.0803	9.50028	3.24845	3.34706	3.34703	3.36198	3.40583	3.48972	3.35926	3.34787
ASB6	1889.22	-0.52501	0.0372277	-14.1027	3.6555e-45	2.35696e-44	OK	2229.23	1549.21	2170.98	2278.05	2281.59	2186.83	1569.32	1537.96	1542.24	1546.82	11.0068	11.0525	11.0541	11.0137	10.7057	10.6875	10.69	10.6927
ASB7	845.51	-0.0818665	0.0564143	-1.45117	0.146734	0.203086	OK	869.493	821.527	861.305	872.99	854.67	888.006	853.613	845.042	748.411	840.04	9.73997	9.75222	9.73294	9.76779	9.73182	9.72266	9.61364	9.71728
ASB8	1027.99	-0.295367	0.0503288	-5.86874	4.39111e-09	1.18862e-08	OK	1132.85	923.123	1182.5	1148.14	1107.25	1093.68	947.152	948.689	884.458	912.042	10.1321	10.1047	10.0713	10.0599	9.92872	9.93017	9.86744	9.89484
ASB9	5.47036	-0.580349	0.698693	-0.83062	0.406188	0.489091	OK	6.55603	4.38469	8.9023	5.33142	2.83015	9.05745	5.53196	1.08644	7.58875	3.4344	2.50935	2.43319	2.37655	2.51236	2.43748	2.33718	2.48043	2.39184
ASB9P1	0.630272	-0.458069	2.03127	-0.225508	0.821584	0.863765	OK	0.729498	0.531045	0	2.03531	0.920865	0	1.0533	1.0327	0	0	-0.699648	-0.650126	-0.676611	-0.699547	-0.673577	-0.67404	-0.699256	-0.69912
ASCC1	749.672	-0.0886474	0.0608421	-1.45701	0.145114	0.201138	OK	772.697	726.648	754.744	822.643	744.964	769.546	688.402	702.336	786.712	728.032	9.55552	9.6337	9.54375	9.57309	9.47311	9.49093	9.59306	9.52309
ASCC2	2335.91	-0.26038	0.0329253	-7.90821	2.61124e-15	8.96589e-15	OK	2546.13	2125.68	2516.42	2530.08	2614.6	2523.12	2117.66	2150.03	2107.41	2127.93	11.2577	11.2627	11.2937	11.2602	11.0972	11.1111	11.0927	11.1016
ASCC3	4851.83	-0.186353	0.0290983	-6.40425	1.51107e-10	4.35048e-10	OK	5164.75	4538.91	5108.08	5084.56	5064.58	5400.73	4405.53	4445.11	4687.95	4618.09	12.2918	12.2874	12.2837	12.3446	12.1531	12.1614	12.211	12.197
ASCL1	0.13119	0.916503	3.53381	0.259353	0.795363	NaN	Low	0.0908663	0.171513	0	0	0	0	0	1.04952	0	0	-2.08332	-2.0829	-2.0833	-2.08316	-2.08267	-2.07536	-2.08273	-2.08254
ASCL2	2.5235	4.08835	1.34981	3.02884	0.00245499	0.00449341	OK	0.280226	4.76678	0	0	0	0.932098	8.58985	6.28161	1.05601	3.32844	1.19227	1.1933	1.19233	1.21603	1.38487	1.33813	1.21973	1.27302
ASCL3	0	NaN	NaN	NaN	NaN	NaN	Low	NaN	NaN	0	0	0	0	0	0	0	0	0	0	0	0	0	0	0	0
ASCL4	0.26747	1.64649	3.36233	0.489688	0.624355	NaN	Low	0.129503	0.405437	0	0	0	0	2.13976	0	0	0	-1.72568	-1.72488	-1.72563	-1.72538	-1.69585	-1.72457	-1.72454	-1.72417
ASCL5	0.60498	-2.61084	2.25868	-1.15591	0.247716	0.320388	OK	1.03975	0.170211	0	1.9615	0	2.87834	0	0	0	0	-0.770996	-0.72331	-0.770981	-0.701848	-0.770589	-0.770636	-0.770628	-0.7705
ASDURF	81.5873	0.332849	0.173779	1.91536	0.0554466	0.0842581	OK	72.2172	90.9574	66.403	69.2967	84.8753	68.1203	97.2887	76.6192	88.658	101.437	6.21549	6.24172	6.36965	6.23072	6.46047	6.30375	6.39825	6.48881
ASF1A	756.344	-0.129655	0.0570226	-2.27374	0.0229814	0.0371081	OK	790.308	722.381	796.878	790.519	773.336	799.995	749.188	710.779	679.591	750.469	9.60953	9.60222	9.58233	9.61309	9.55367	9.50646	9.46658	9.55521
ASF1B	732.632	-1.17902	0.0655468	-17.9875	2.44011e-72	2.16786e-71	OK	1016.38	448.884	922.941	1085.8	1029.68	1028.21	461.132	458.735	449.214	425.34	9.6934	9.84741	9.79694	9.79551	9.07392	9.06947	9.05188	9.00672
ASGR1	9.22009	0.305216	0.508654	0.600047	0.548475	0.625565	OK	8.24841	10.1918	9.35743	7.37489	11.1286	4.92893	6.10959	9.94381	12.1617	12.7558	3.19635	3.15601	3.23168	3.10308	3.12911	3.20769	3.24983	3.26112
ASGR2	0	NaN	NaN	NaN	NaN	NaN	Low	NaN	NaN	0	0	0	0	0	0	0	0	0	0	0	0	0	0	0	0
ASH1L	3215.21	-0.324943	0.0307896	-10.5536	4.88692e-26	2.22843e-25	OK	3575.77	2854.64	3674.51	3645.96	3509.28	3474.5	2922.38	2846.59	2860.42	2788.01	11.7737	11.7663	11.7302	11.7208	11.559	11.5348	11.5393	11.5158
ASH1L-AS1	31.4426	-1.04437	0.278259	-3.75324	0.000174562	0.000355749	OK	42.351	20.5341	38.9052	41.7352	43.709	45.0214	20.5563	15.8697	23.3354	22.4083	5.04563	5.07928	5.10402	5.11874	4.78446	4.70444	4.82836	4.81457
ASH2L	2194.7	-0.149681	0.0362313	-4.13127	3.6076e-05	7.77318e-05	OK	2308.44	2080.95	2337.78	2335.82	2357.48	2202.56	2010.01	2084.16	2094.6	2135.15	11.1581	11.1573	11.166	11.1024	11.0177	11.0511	11.0557	11.0735
ASIC1	349.596	1.00045	0.0827988	12.0829	1.29996e-33	6.90013e-33	OK	233.015	466.176	230.754	237.349	226.993	237.304	448.802	483.758	477.308	454.497	8.07695	8.10005	8.06402	8.09947	8.64099	8.70878	8.69659	8.65217
ASIC2	0.711483	-1.84448	1.90653	-0.967455	0.333317	0.412562	OK	1.11304	0.309931	2.70622	1.0101	0	0.931502	0	1.04404	0	0	-0.454378	-0.494939	-0.519864	-0.496762	-0.519399	-0.494167	-0.519446	-0.519294
ASIC3	14.7216	0.879251	0.439236	2.00177	0.0453092	0.0698731	OK	10.3695	19.0738	16.3819	12.2354	7.74405	4.96725	14.9918	15.259	17.6631	28.5305	3.87316	3.79615	3.70272	3.64403	3.8475	3.85226	3.89467	4.06364
ASIC4	2.94251	-0.769047	0.934234	-0.823184	0.410403	0.493532	OK	3.70872	2.1763	2.64886	3.97081	5.32903	2.84464	0	1.05861	3.19332	4.49481	1.53665	1.56699	1.59776	1.54129	1.47377	1.49941	1.54927	1.57802
ASIC5	0.117075	-0.52617	3.53381	-0.148896	0.881636	NaN	Low	0.13819	0.0959588	0	0	0	0.936596	0	0	0	0	-2.08318	-2.08281	-2.08316	-2.07641	-2.0826	-2.08266	-2.08265	-2.08248
ASIP	1.21868	-0.99148	1.44127	-0.687921	0.491503	0.572503	OK	1.6217	0.815655	0.88087	0.995058	1.77352	2.82607	0	2.14146	0	1.13246	0.267951	0.270868	0.28975	0.314407	0.246782	0.297945	0.246702	0.27423
ASL	1776.94	-0.544956	0.043687	-12.4741	1.03388e-35	5.72284e-35	OK	2108.61	1445.27	2110.68	2103.59	2180.2	2040.37	1510.35	1527.79	1386.11	1356.44	10.9488	10.9455	10.9797	10.9166	10.6375	10.6479	10.5599	10.5406
ASMT	1.78559	1.19152	1.16961	1.01874	0.308328	0.386353	OK	1.08747	2.48371	1.88048	1.05468	1.38923	0	2.22459	4.38539	2.189	1.16135	0.817138	0.797375	0.804892	0.770733	0.825076	0.873893	0.824277	0.800179
ASMTL	2058.9	-0.185242	0.0393378	-4.70902	2.48914e-06	5.83134e-06	OK	2190.9	1926.9	2271.91	2191.75	2224.76	2073.48	1864.35	1882.57	1954.88	2007.47	11.0987	11.0649	11.079	11.0131	10.9149	10.9238	10.9585	10.983
ASMTL-AS1	109.684	-0.829038	0.149751	-5.53611	3.09263e-08	8.04032e-08	OK	140.359	79.0089	139.685	148.476	144.478	129.102	84.8593	68.9528	87.3993	74.5199	6.9338	6.97983	6.95937	6.87424	6.58119	6.45175	6.60045	6.49954
ASNA1	2910	-0.273153	0.042502	-6.42684	1.30287e-10	3.76089e-10	OK	3184.66	2635.33	3358.06	3127.23	3339.52	2913.52	2606.22	2702.23	2721.33	2511.87	11.6393	11.572	11.634	11.5055	11.4021	11.4354	11.4419	11.3683
ASNS	1764.44	2.40719	0.0455251	52.8762	0	0	OK	559.747	2969.13	587	513.373	573.342	563.081	2903.26	2984.07	2944.75	3046.63	9.6744	9.56843	9.65547	9.6411	11.1417	11.1694	11.156	11.1904
ASNSD1	1785.4	0.299154	0.0417051	7.17309	7.3326e-13	2.31844e-12	OK	1600.96	1969.85	1572.47	1630.84	1498.88	1701.82	1970.02	1947.48	1958.42	2003.3	10.6824	10.7158	10.6388	10.755	10.8913	10.8805	10.8858	10.9071
ASNSP1	4.95956	3.26004	0.949487	3.43348	0.000595891	0.00116038	OK	0.937525	8.98159	0	0	0.935824	2.795	6.38744	14.6515	8.31272	6.59395	2.09987	2.10203	2.12536	2.17245	2.2562	2.42235	2.29791	2.26052
ASPA	58.7233	1.39534	0.214053	6.51867	7.09324e-11	2.07245e-10	OK	32.3499	85.0968	37.2655	24.8226	30.8428	36.0773	91.6057	75.3446	77.8002	96.0279	5.57185	5.39945	5.48498	5.55622	6.09986	5.96965	5.99059	6.13216
ASPDH	0.374319	-0.54051	2.51617	-0.214814	0.829912	NaN	Low	0.44363	0.305008	0	0.989716	0	0.939871	0	0	1.06496	0	-1.36892	-1.34875	-1.36885	-1.34925	-1.36723	-1.36741	-1.34805	-1.36689
ASPG	0.117075	-0.52617	3.53381	-0.148896	0.881636	NaN	Low	0.13819	0.0959588	0	0	0	0.936596	0	0	0	0	-2.08318	-2.08281	-2.08316	-2.07641	-2.0826	-2.08266	-2.08265	-2.08248
ASPH	30708.8	1.11801	0.0146244	76.4482	0	0	OK	19371.7	42045.8	19515.3	19477.1	19071.8	19425.5	41484.3	42512	42260.6	41923.6	14.4543	14.4526	14.4337	14.4502	15.1663	15.1904	15.1846	15.1767
ASPHD1	81.8906	-1.44812	0.198537	-7.29394	3.01013e-13	9.63786e-13	OK	119.855	43.9266	104.559	118.774	111.691	144.365	31.5943	51.1007	37.5336	55.5069	6.46093	6.55285	6.50874	6.70215	5.77101	6.00548	5.84809	6.05254
ASPHD2	198.77	0.892203	0.11208	7.9604	1.71477e-15	5.9149e-15	OK	139.195	258.346	152.249	146.334	129.966	128.276	277.748	247.135	248.438	260.017	7.40295	7.37399	7.28635	7.27723	7.88799	7.78906	7.79346	7.83157
ASPM	2146.43	-2.29398	0.0433311	-52.9407	0	0	OK	3565.76	727.103	3561.58	3727.33	3390.66	3584.29	726.657	747.993	722.362	710.574	11.4448	11.4907	11.3952	11.4513	9.98203	10.0054	9.9768	9.96391
ASPN	369.937	0.874726	0.0854672	10.2346	1.38701e-24	6.12502e-24	OK	261.102	478.773	250.491	232.114	272.357	288.137	470.237	496.533	456.506	493.123	8.18369	8.12395	8.2512	8.2973	8.72031	8.76956	8.69382	8.76319
ASPRV1	16.0654	0.261903	0.415757	0.629942	0.528732	0.60681	OK	14.6112	17.5197	16.1793	8.06295	13.6136	20.5398	21.2861	13.6372	25.205	9.99938	3.98737	3.83415	3.9409	4.06092	4.07166	3.942	4.13124	3.87422
ASPSCR1	807.516	-0.459835	0.0618595	-7.43354	1.05728e-13	3.4351e-13	OK	935.128	679.903	993.577	885.143	966.177	893.841	642.597	654.498	682.97	741.324	9.84203	9.73483	9.81594	9.74385	9.44774	9.46375	9.50121	9.57408
AS-PTPRE	0.500909	1.42223	2.26956	0.626654	0.530886	0.608578	OK	0.272234	0.729584	0	0	0	0.977001	0	1.93611	1.09416	0	-1.01236	-1.01198	-1.01234	-0.988015	-1.01121	-0.964868	-0.986325	-1.01077
ASRGL1	13.1746	-0.982534	0.422136	-2.32753	0.0199372	0.0325035	OK	17.4951	8.85409	16.2873	19.5713	16.4192	17.7349	8.65205	9.55194	9.58304	7.59691	3.76082	3.81543	3.76307	3.7855	3.61792	3.63559	3.63623	3.59665
ASS1	3858.17	0.305602	0.0298985	10.2213	1.59184e-24	7.0196e-24	OK	3451.06	4265.28	3449.48	3571.36	3509.99	3274.29	4301.3	4289.84	4182.44	4286.64	11.8069	11.839	11.8229	11.7591	12.0137	12.0112	11.9872	12.0105
ASTE1	195.494	0.276984	0.115512	2.39788	0.0164901	0.0272176	OK	176.785	214.203	166.826	162.442	182.605	194.928	194.702	240.753	199.362	222.33	7.48351	7.46378	7.55323	7.60469	7.60377	7.77524	7.62255	7.71014
ASTL	8.66471	-3.58249	0.792611	-4.51985	6.18821e-06	1.40731e-05	OK	15.9943	1.33515	18.7528	12.0356	13.485	19.7405	1.07353	0	4.2303	0	3.21417	3.08818	3.11772	3.22997	2.84341	2.81481	2.92042	2.81673
ASTN1	0.867161	2.11686	1.78648	1.18494	0.236043	0.307476	OK	0.324932	1.40939	0	0	0	1.49074	2.74446	1.80008	0.902014	0	-0.253605	-0.253233	-0.253583	-0.217869	-0.18668	-0.209034	-0.230975	-0.252884
ASTN2	147.893	-0.0714119	0.13397	-0.533046	0.594002	0.667335	OK	151.553	144.234	151.935	147.591	170.183	136.407	119.215	162.122	142.49	153.203	7.22637	7.20434	7.31411	7.14525	7.0487	7.27576	7.178	7.23243
ASTN2-AS1	0	NaN	NaN	NaN	NaN	NaN	Low	NaN	NaN	0	0	0	0	0	0	0	0	0	0	0	0	0	0	0	0
ASXL1	4107.53	-0.145138	0.0273202	-5.31248	1.08146e-07	2.73903e-07	OK	4313.96	3901.09	4324.66	4227.14	4381.36	4321.95	3953.53	3874.49	4001.87	3775.2	12.052	12.0304	12.0643	12.0514	11.9676	11.9488	11.979	11.9247
ASXL2	2360.35	-0.121042	0.0381948	-3.16906	0.0015293	0.00285831	OK	2459.31	2261.39	2411.27	2629.14	2440.34	2358.19	2288.51	2199.87	2227.43	2328.01	11.2241	11.3053	11.2353	11.2033	11.1754	11.1388	11.1503	11.1913
ASXL3	0.906035	2.46924	1.79983	1.37193	0.170084	0.231352	OK	0.27718	1.53489	0	0	0.933337	0	1.0632	0	4.15766	1.09408	-0.210798	-0.210413	-0.187334	-0.210655	-0.184229	-0.210256	-0.112584	-0.183511
ASZ1	0.243589	0.165059	3.13098	0.0527181	0.957957	NaN	Low	0.22967	0.257508	0	0	0.942105	0	0	1.00661	0	0	-1.72533	-1.72459	-1.71188	-1.72505	-1.72418	-1.71145	-1.72428	-1.72394
ATAD1	2525.64	0.75039	0.0355598	21.1022	7.58935e-99	8.54064e-98	OK	1883.22	3168.05	1823.14	1819.6	1899.65	1988.42	3099.88	3154.57	3252.43	3167.39	10.9885	10.9869	11.0255	11.0668	11.4818	11.4987	11.5281	11.5025
ATAD2	1697.67	-0.488428	0.0411963	-11.8561	2.00057e-32	1.04153e-31	OK	1982.33	1413.01	1946.24	1933.73	1971.61	2076.78	1352.94	1399.08	1438.2	1462.79	10.8509	10.8447	10.8631	10.9125	10.5154	10.5456	10.5706	10.586
ATAD2B	331.9	0.0149016	0.0847074	0.175919	0.860358	0.895261	OK	330.186	333.614	346.11	338.788	305.122	330.827	352.796	321.714	328.633	331.209	8.41	8.39167	8.30319	8.37142	8.42632	8.34777	8.36578	8.37241
ATAD3A	3531.37	-0.532022	0.0300279	-17.7176	3.06806e-70	2.67253e-69	OK	4175.22	2887.52	4172.83	4219.71	4283.61	4025.2	2883.31	2935.28	2929.48	2801.51	11.9369	11.9476	11.9621	11.9025	11.5906	11.6069	11.6051	11.5643
ATAD3B	1254.28	-0.438318	0.0451646	-9.7049	2.87345e-22	1.20098e-21	OK	1443.36	1065.19	1453.97	1477.97	1427.12	1415.47	1079.16	1082.63	1089.77	1008.11	10.4249	10.4402	10.4074	10.3997	10.1504	10.1532	10.1592	10.0894
ATAD3C	5.70717	-0.435244	0.641574	-0.6784	0.497518	0.578539	OK	6.5616	4.85275	5.36869	7.02407	7.23193	6.57306	3.20085	4.19766	3.15938	8.90175	2.49563	2.53111	2.53591	2.52179	2.4477	2.47004	2.44665	2.56859
ATAD5	169.179	-0.875578	0.117838	-7.43038	1.08285e-13	3.51698e-13	OK	218.997	119.361	207.42	225.863	220.378	222.464	118.951	124.049	119.182	115.123	7.54275	7.61241	7.59265	7.60054	7.11811	7.14772	7.11917	7.09526
ATAT1	289.353	-0.538106	0.106574	-5.04912	4.43851e-07	1.08273e-06	OK	342.698	236.007	387.45	344.562	352.503	286.34	236.661	267.039	213.306	226.959	8.41857	8.31541	8.33549	8.15744	8.00083	8.09942	7.91833	7.96785
ATCAY	0.378208	0.914078	2.50811	0.364449	0.715523	NaN	Low	0.262247	0.494169	0	0	0.906775	0	1.06602	0	1.05286	0	-1.36899	-1.3679	-1.34949	-1.36858	-1.34792	-1.36747	-1.34804	-1.36694
ATE1	1047.15	-0.0234352	0.0513261	-0.456594	0.647963	0.714884	OK	1055.65	1038.64	1052.93	1081.15	1008.49	1079.96	1067.35	964.372	1043.67	1079.25	10.037	10.0612	9.99761	10.0602	10.0494	9.95712	10.0289	10.0596
ATE1-AS1	14.7941	-0.286108	0.418888	-0.683019	0.494595	0.575496	OK	16.2563	13.332	12.5693	11.1017	26.2852	14.9679	16.0486	9.46129	14.6356	13.2834	3.82988	3.80227	4.0603	3.87465	3.89364	3.77029	3.86859	3.84406
ATF1	895.535	0.153913	0.0566075	2.71895	0.00654891	0.0113955	OK	847.81	943.259	815.938	869.972	814.204	891.368	870.882	944.048	976.33	981.537	9.72153	9.77926	9.71962	9.80128	9.7802	9.85365	9.88448	9.88935
ATF2	1801.01	0.35267	0.0405465	8.69791	3.3806e-18	1.26862e-17	OK	1581.97	2020.05	1541.84	1682	1569.61	1536.16	2028.98	2020.9	1948.04	2080.55	10.6682	10.7479	10.6845	10.6648	10.9226	10.9189	10.8843	10.9463
ATF3	1230.86	2.30565	0.0512313	45.0047	0	0	OK	414.158	2047.55	413.731	430.34	410.9	402.2	2071.68	2021.6	2000.84	2095.56	9.18655	9.21877	9.18119	9.16454	10.6492	10.6247	10.6145	10.6606
ATF4	15383.2	1.14554	0.0166664	68.7338	0	0	OK	9577.68	21188.7	9594.53	9591.19	9641.29	9482.82	21481.8	21029.3	20947.8	21296.7	13.4391	13.4388	13.4434	13.4286	14.1999	14.1789	14.1751	14.1913
ATF5	4916.17	2.37388	0.0281911	84.2068	0	0	OK	1590.13	8242.22	1610.69	1555.53	1627.11	1564.46	8055.06	8293.94	8259.54	8363.07	11.1282	11.0999	11.1366	11.1044	12.6256	12.6554	12.6511	12.6638
ATF6	2786.49	0.384524	0.0344186	11.172	5.5926e-29	2.71262e-28	OK	2417.33	3155.65	2328.31	2516.65	2347.68	2479.27	3205.43	3174.05	3200.22	3040.29	11.274	11.3455	11.2815	11.3316	11.5724	11.563	11.5708	11.5222
ATF6B	2902.54	-0.229458	0.0342476	-6.69997	2.08467e-11	6.21487e-11	OK	3132.88	2672.2	3172.26	3126.58	3225.08	3007.17	2767.01	2737.71	2564.23	2620.27	11.5851	11.5714	11.6007	11.5347	11.457	11.4471	11.3867	11.4066
ATF7	1677.28	-0.546668	0.0533634	-10.2442	1.25596e-24	5.5502e-24	OK	1991.31	1363.25	1893.26	1988.63	2050.46	2030.15	1527.61	1364.05	1347.22	1216.85	10.8166	10.863	10.8922	10.8827	10.6169	10.5139	10.5027	10.4116
ATF7IP	2017.09	-0.0622093	0.0397642	-1.56446	0.117711	0.166594	OK	2060.57	1973.6	2118.52	2098.48	1926.47	2099.02	1972.31	1955.09	1916.41	2050.38	11.0235	11.0146	10.9351	11.0149	10.9569	10.9487	10.9303	10.993
ATF7IP2	23.7677	0.209559	0.309306	0.677513	0.498081	0.579121	OK	22.0445	25.4909	23.6865	20.1864	25.0477	19.1637	27.9197	26.3156	19.8519	27.9701	4.56508	4.50984	4.58589	4.4927	4.62764	4.60453	4.50462	4.62786
ATG10	170.437	-0.214258	0.122233	-1.75287	0.0796243	0.117225	OK	183.07	157.804	172.419	173.338	198.717	187.345	158.279	161.296	134.446	177.655	7.41918	7.42328	7.5317	7.48453	7.35343	7.36776	7.23201	7.4424
ATG101	2472.2	0.241362	0.0368398	6.55165	5.6903e-11	1.66958e-10	OK	2265.89	2678.52	2367.82	2253.99	2318.1	2122.98	2715.01	2722.01	2665.87	2611.86	11.2297	11.1842	11.21	11.1294	11.3577	11.3601	11.3405	11.3213
ATG12	2187.98	0.590938	0.0348301	16.9663	1.45797e-64	1.19137e-63	OK	1746.04	2629.93	1729.31	1733.13	1795.83	1725.58	2577.37	2700.78	2593.03	2648.83	10.8698	10.8718	10.904	10.8678	11.2405	11.2852	11.2463	11.2666
ATG13	3779.96	0.304875	0.0274467	11.1079	1.14865e-28	5.537e-28	OK	3382.04	4177.87	3380.44	3318.62	3342.45	3485.79	4223.68	4203.41	4111.82	4173.45	11.7777	11.7607	11.7673	11.8061	11.9864	11.9818	11.961	11.975
ATG14	832.728	-0.0710097	0.0577587	-1.22942	0.218914	0.288838	OK	853.217	812.238	837.534	885.13	815.517	874.832	865.319	792.023	756.711	834.757	9.70637	9.75668	9.68224	9.74603	9.73602	9.65592	9.61511	9.70335
ATG16L1	1122.27	0.0390044	0.0466346	0.836383	0.402939	0.485835	OK	1107.1	1137.44	1155.36	1078.48	1097.09	1096.88	1118.55	1164.11	1132.86	1134.81	10.1588	10.0957	10.1113	10.1111	10.129	10.1657	10.1407	10.1422
ATG16L2	225.636	1.21241	0.104329	11.6211	3.22111e-31	1.63207e-30	OK	136.038	315.234	127.844	133.939	132.437	150.268	310.526	313.481	316.326	320.268	7.33714	7.37213	7.36271	7.45626	8.04589	8.05423	8.06213	8.07259
ATG2A	1757.92	-0.284191	0.0384547	-7.3903	1.46503e-13	4.73607e-13	OK	1930.51	1585.34	1890.68	1980.77	1960.74	1889.73	1596.95	1566.3	1550.21	1628	10.8453	10.8889	10.8794	10.8448	10.689	10.6713	10.662	10.7066
ATG2B	1935.68	-0.384362	0.0405158	-9.4867	2.38467e-21	9.70918e-21	OK	2192.02	1679.35	2104.34	2298.9	2106.16	2259.89	1716.81	1684.23	1626.42	1688.73	10.9925	11.0756	10.9933	11.0595	10.804	10.7866	10.755	10.789
ATG3	2210.17	0.0610684	0.0373957	1.63303	0.102462	0.147069	OK	2163.4	2256.94	2268.32	2163.59	2067.02	2153.9	2219.95	2257.27	2207.44	2343.88	11.1339	11.0898	11.0475	11.0857	11.1138	11.1293	11.1085	11.1646
ATG4A	503.931	0.191291	0.0699292	2.7355	0.00622859	0.0108674	OK	470.571	537.291	435.017	462.41	487.458	497.41	553.915	534.737	532.582	527.917	8.84785	8.90055	8.94648	8.96423	9.05957	9.0282	9.02462	9.01678
ATG4B	1795.39	-0.202894	0.0399346	-5.08066	3.76133e-07	9.21496e-07	OK	1921.43	1669.35	1968.31	1921.73	1950.87	1844.65	1671.39	1623.87	1754.02	1628.28	10.8946	10.8722	10.8863	10.834	10.7428	10.7164	10.7872	10.7189
ATG4C	360.088	-0.0446816	0.0819319	-0.54535	0.585513	0.659436	OK	365.663	354.512	384.255	351.999	380.388	345.948	337.912	343.303	370.168	366.727	8.54772	8.47229	8.53897	8.45746	8.43761	8.45099	8.51543	8.50738
ATG4D	481.645	0.456522	0.0764192	5.97392	2.31614e-09	6.34839e-09	OK	406.069	557.22	376.24	430.963	434.555	382.756	591.152	579.993	526.95	530.548	8.69216	8.80819	8.81525	8.70681	9.08828	9.07098	8.98475	8.99079
ATG5	1396.11	0.201147	0.0423093	4.75421	1.99228e-06	4.6914e-06	OK	1298.94	1493.28	1259.86	1314.3	1268.94	1352.87	1506	1492.76	1483.95	1490.2	10.352	10.3906	10.3585	10.417	10.5162	10.508	10.5025	10.5064
ATG7	1280.34	0.180519	0.0539195	3.34793	0.000814161	0.00156461	OK	1200.34	1360.34	1119.67	1206.81	1182.48	1290.43	1254	1349.45	1380.68	1459.19	10.1987	10.2666	10.248	10.328	10.3017	10.3693	10.3906	10.4419
ATG9A	4839.8	0.040695	0.0248307	1.6389	0.101234	0.145506	OK	4771.55	4908.06	4738.88	4724.19	4909.47	4712.03	4963.15	4838.58	4901.07	4931.06	12.2209	12.2179	12.2541	12.2155	12.2643	12.2404	12.2525	12.2582
ATG9B	20.2408	2.43467	0.424705	5.73261	9.88986e-09	2.63631e-08	OK	6.31893	34.1626	6.60554	9.36618	7.3927	1.93614	28.0673	45.3664	38.4004	24.7915	3.94515	4.00927	3.96257	3.83176	4.34167	4.56831	4.48494	4.29228
ATIC	2946.65	-0.233737	0.0305721	-7.64543	2.0824e-14	6.94393e-14	OK	3184.83	2708.48	3203.36	3134.58	3191.57	3209.22	2795.23	2735.25	2638.17	2665.85	11.6019	11.5814	11.5984	11.6036	11.4742	11.4541	11.4208	11.4304
ATL1	575.738	-0.343308	0.0733727	-4.67896	2.8833e-06	6.72197e-06	OK	643.918	507.557	674.705	669.511	557.99	673.643	487.299	493.532	515.791	533.429	9.3076	9.30048	9.13732	9.30618	9.01931	9.03019	9.06835	9.09775
ATL2	890.892	0.113628	0.0527038	2.15597	0.0310858	0.0490902	OK	855.826	925.958	826.873	841.236	843.932	910.863	924.627	931.608	933.537	914.459	9.73118	9.7467	9.74955	9.81878	9.83244	9.83932	9.84121	9.82234
ATL3	6818.4	-0.439818	0.0249017	-17.6622	8.20239e-70	7.09877e-69	OK	7849.75	5787.05	7560.78	8125.04	7821.35	7893.95	5716.68	5697.75	5860.51	5871.14	12.8282	12.8972	12.8606	12.8695	12.5656	12.5625	12.5885	12.5902
ATM	2691.44	-0.284563	0.0364532	-7.80624	5.89182e-15	1.99882e-14	OK	2956.02	2426.86	3097.25	2882.72	2865.26	2977.61	2401.08	2566.11	2395.73	2345.75	11.5239	11.4562	11.4505	11.4867	11.286	11.3474	11.284	11.2647
ATMIN	2504.48	0.21929	0.0344647	6.36274	1.98185e-10	5.67709e-10	OK	2314.51	2694.46	2306.93	2258.1	2317.86	2375.1	2742.21	2736.25	2742.24	2557.18	11.2126	11.1929	11.217	11.2395	11.3739	11.3719	11.374	11.3083
ATN1	9632.54	-0.465095	0.0212649	-21.8714	4.8615e-106	5.77981e-105	OK	11171.9	8093.18	11127.2	11281.6	11416.7	10859.8	8084.03	8046.18	7976.39	8268.31	13.3655	13.3788	13.3903	13.3422	13.0641	13.0598	13.0518	13.085
ATOH1	0	NaN	NaN	NaN	NaN	NaN	Low	NaN	NaN	0	0	0	0	0	0	0	0	0	0	0	0	0	0	0	0
ATOH7	1.23353	-0.382795	1.34945	-0.283668	0.776665	0.825464	OK	1.39622	1.07083	0.886491	1.99594	1.78615	0.939277	1.08229	2.11748	1.06057	0	0.289895	0.316613	0.31187	0.291262	0.29484	0.319279	0.294307	0.26875
ATOH8	5876.87	-3.10467	0.0302315	-102.697	0	0	OK	10529.6	1224.1	10541.8	10481	10770	10326	1268.46	1230.38	1199.04	1198.28	12.9129	12.9068	12.9351	12.8914	10.9502	10.9263	10.9063	10.9061
ATOX1	1372	0.0557555	0.0437264	1.2751	0.202274	0.269349	OK	1345.49	1398.51	1299.1	1325.42	1356.07	1401.49	1372.41	1381.52	1454.63	1385.37	10.3717	10.3901	10.4111	10.4415	10.4221	10.4282	10.4759	10.4308
ATP10A	7464.75	-0.0946116	0.0204421	-4.62827	3.6874e-06	8.53395e-06	OK	7709.43	7220.07	7722.69	7704.52	7811.86	7598	7302.12	7139.77	7250.43	7188.63	12.8977	12.8955	12.9086	12.8823	12.8449	12.8238	12.8382	12.8302
ATP10B	0	NaN	NaN	NaN	NaN	NaN	Low	NaN	NaN	0	0	0	0	0	0	0	0	0	0	0	0	0	0	0	0
ATP10D	3033.7	-0.0591717	0.0309259	-1.91334	0.055705	0.0846165	OK	3095.9	2971.49	3050.54	3170.7	3009.03	3154.79	2905.15	2953.66	3041.2	2984.49	11.5719	11.6081	11.559	11.6034	11.5263	11.5417	11.569	11.5514
ATP11A	2286.35	-0.0274638	0.034586	-0.794074	0.427152	0.510333	OK	2308.11	2264.59	2317.54	2387.9	2297.08	2231.24	2236.97	2324.59	2235.25	2260.25	11.1714	11.1993	11.1631	11.136	11.1384	11.1742	11.1377	11.148
ATP11A-AS1	0.355605	-1.84722	2.48742	-0.742626	0.457708	NaN	Low	0.556534	0.154676	0.93846	1.04732	0	0.859063	0	0	0	0	-1.34976	-1.34875	-1.3685	-1.35057	-1.36694	-1.36712	-1.36709	-1.36661
ATP11AUN	0.1386	0.916503	3.53381	0.259353	0.795363	NaN	Low	0.0959988	0.181201	0	0	0	0	0	0	0	1.1088	-2.08339	-2.08295	-2.08337	-2.08323	-2.08271	-2.08278	-2.08277	-2.07479
ATP11B	3750.07	0.598293	0.0280762	21.3096	9.25032e-101	1.05685e-99	OK	2983.44	4516.7	2936.82	3070.52	2997.4	2931.12	4521.71	4602.3	4414.82	4525.89	11.6369	11.6776	11.6555	11.6351	12.0412	12.0582	12.0182	12.0421
ATP11C	3115.33	-0.33935	0.0321291	-10.5621	4.46666e-26	2.03878e-25	OK	3480.04	2750.61	3464.52	3560.61	3311.23	3585.22	2768.81	2701.28	2766.58	2764.34	11.702	11.7279	11.6593	11.7344	11.4926	11.47	11.4918	11.4911
ATP12A	0	NaN	NaN	NaN	NaN	NaN	Low	NaN	NaN	0	0	0	0	0	0	0	0	0	0	0	0	0	0	0	0
ATP13A1	3381.99	-0.369764	0.0306545	-12.0623	1.67062e-33	8.8575e-33	OK	3813.03	2950.94	3705.11	3905.45	3877.87	3763.55	2967.57	2851.69	2943.14	3041.53	11.8059	11.8558	11.8491	11.8207	11.5987	11.5623	11.5911	11.6213
ATP13A2	2951.4	0.881614	0.0327311	26.9351	8.53629e-160	1.41795e-158	OK	2076.67	3826.13	2033.26	2093	2185.1	1994.71	3880.86	3825.74	3813.85	3784.66	11.1648	11.1908	11.2295	11.1478	11.7684	11.7546	11.7515	11.7441
ATP13A3	17418.5	0.53589	0.0208519	25.6998	1.17384e-145	1.79107e-144	OK	14220.2	20616.9	14209.1	14623.5	13640.5	14411.5	20205.4	20609.8	20838.9	20809.5	13.8903	13.9169	13.8527	13.9033	14.2226	14.2418	14.2524	14.2511
ATP13A4	0.500249	0.167221	2.20142	0.0759606	0.93945	0.95267	OK	0.471289	0.529208	0.90942	1.01591	0	0	0	1.03861	1.03805	0	-0.980212	-0.977818	-1.00278	-1.00271	-1.00175	-0.977534	-0.977541	-1.00131
ATP13A4-AS1	0	NaN	NaN	NaN	NaN	NaN	Low	NaN	NaN	0	0	0	0	0	0	0	0	0	0	0	0	0	0	0	0
ATP13A5	0	NaN	NaN	NaN	NaN	NaN	Low	NaN	NaN	0	0	0	0	0	0	0	0	0	0	0	0	0	0	0	0
ATP13A5-AS1	0	NaN	NaN	NaN	NaN	NaN	Low	NaN	NaN	0	0	0	0	0	0	0	0	0	0	0	0	0	0	0	0
ATP1A1	22044.2	-0.397093	0.014881	-26.6845	7.12492e-157	1.169e-155	OK	25058.9	19029.4	25005.2	25232.9	25212.8	24785.7	19094.5	19227.4	18784.1	19010.7	14.5439	14.5526	14.5518	14.5355	14.2895	14.296	14.2744	14.2855
ATP1A1-AS1	37.5172	0.0368502	0.306682	0.120158	0.904358	0.929458	OK	37.0381	37.9964	35.3944	35.9653	52.0064	24.0343	38.4122	47.3729	19.4133	47.5392	5.17662	5.18418	5.36993	5.01321	5.21558	5.31828	4.9353	5.32073
ATP1A2	1.5867	4.21027	1.51993	2.77004	0.00560498	0.0098343	OK	0.162651	3.01075	0	0	0	0	1.0669	4.19965	6.31537	1.1117	0.554579	0.55524	0.554618	0.554824	0.581751	0.654442	0.700059	0.582898
ATP1A3	7.05746	-0.139272	0.585548	-0.237849	0.811998	0.855559	OK	7.39785	6.71708	9.69323	4.94404	8.21619	6.6444	5.37515	5.29698	4.24993	12.0398	2.86101	2.76097	2.83082	2.79776	2.77087	2.7691	2.74614	2.90399
ATP1A4	0.125585	-0.52617	3.53381	-0.148896	0.881636	NaN	Low	0.148236	0.102934	0	1.00468	0	0	0	0	0	0	-2.08327	-2.07578	-2.08324	-2.08312	-2.08264	-2.08271	-2.0827	-2.08252
ATP1B1	1149.36	-1.01751	0.0572763	-17.765	1.31938e-70	1.1525e-69	OK	1538.67	760.051	1537.13	1506.59	1428.45	1682.93	736.25	778.658	807.277	717.602	10.4125	10.3932	10.3425	10.4998	9.7407	9.78914	9.82065	9.71871
ATP1B2	2.78643	1.50875	1.009	1.49529	0.13484	0.18846	OK	1.44914	4.12371	0	0	3.33835	2.53991	3.87678	3.79948	5.71663	3.02026	1.38295	1.38412	1.46382	1.44545	1.47522	1.47474	1.51729	1.45673
ATP1B3	5321.5	0.201988	0.0340999	5.92342	3.15319e-09	8.58614e-09	OK	4949.58	5693.42	4933.01	4840.03	4667.67	5357.16	5598.57	5747.2	5827.67	5600.71	12.3053	12.2876	12.2541	12.3825	12.4241	12.4489	12.4621	12.4245
ATP1B4	0	NaN	NaN	NaN	NaN	NaN	Low	NaN	NaN	0	0	0	0	0	0	0	0	0	0	0	0	0	0	0	0
ATP23	97.6849	-0.0343344	0.151351	-0.226852	0.820539	0.862908	OK	98.8473	96.5226	99.2551	93.9342	94.4697	107.656	93.5557	94.2768	101.892	96.4392	6.62046	6.58302	6.58675	6.67699	6.58036	6.58549	6.63843	6.60082
ATP2A1	17.1742	-0.273078	0.376839	-0.724654	0.468664	0.551264	OK	18.7947	15.5536	23.5721	17.6243	11.8238	22.1834	18.6338	12.7316	15.9394	14.8852	4.19681	4.10007	3.99408	4.17474	4.11684	4.01277	4.07112	4.05292
ATP2A1-AS1	15.6132	-1.2986	0.447378	-2.90269	0.00369977	0.00662741	OK	22.2012	9.02523	32.7258	22.3489	18.8257	15.0393	10.8129	11.3864	11.5112	2.25529	4.18623	4.03095	3.97394	3.90647	3.82664	3.83748	3.84002	3.64211
ATP2A2	27679.1	0.848613	0.0182405	46.5234	0	0	OK	19765.4	35592.8	19700.8	20009.1	19384.4	19969.5	34810.6	36436.1	35024.2	36098.1	14.4214	14.4355	14.4066	14.4337	14.9587	15.0033	14.9647	14.9942
ATP2A3	180.719	1.7156	0.124182	13.8152	2.06446e-43	1.29327e-42	OK	84.3627	277.075	91.5693	69.4515	90.5604	85.1391	284.488	288.041	262.482	274.017	6.91224	6.73957	6.90498	6.86557	7.79666	7.80776	7.72652	7.76328
ATP2B1	8088.99	1.53709	0.0212087	72.4746	0	0	OK	4145.98	12032	4166.55	4214.3	4043.33	4162.46	11911.4	12105.6	12131.7	11976.6	12.3149	12.3249	12.2887	12.314	13.3014	13.3175	13.3197	13.3068
ATP2B1-AS1	147	0.830322	0.135707	6.11851	9.44561e-10	2.63523e-09	OK	105.828	188.172	88.0357	124.247	106.617	105.071	197.16	200.547	189.38	164.942	6.81348	7.05176	6.94242	6.93276	7.4068	7.42089	7.37445	7.26476
ATP2B2	0.376696	-0.537867	2.51032	-0.214262	0.830343	NaN	Low	0.446114	0.307278	0	1.02409	0	0.914412	1.07507	0	0	0	-1.36897	-1.34836	-1.3689	-1.34945	-1.34789	-1.36745	-1.36742	-1.36692
ATP2B2-IT2	0	NaN	NaN	NaN	NaN	NaN	Low	NaN	NaN	0	0	0	0	0	0	0	0	0	0	0	0	0	0	0	0
ATP2B3	1.08755	-1.62904	1.69326	-0.962077	0.336011	0.415539	OK	1.64369	0.53141	0	2.01295	2.71842	1.87331	0	0	2.09573	0	0.0787332	0.127784	0.144758	0.124707	0.0794705	0.0793856	0.129572	0.0796311
ATP2B4	22730.5	0.154809	0.0161344	9.59498	8.39333e-22	3.46859e-21	OK	21512.1	23948.9	21444.7	21976.6	21063.9	21568.3	24110	23936.6	24018.2	23725.5	14.4168	14.4398	14.4	14.4222	14.5276	14.5207	14.524	14.5123
ATP2C1	7473.5	0.0327059	0.0211038	1.54976	0.121198	0.171065	OK	7388.79	7558.21	7342.68	7501.64	7252.7	7460.1	7449.91	7509.46	7649.2	7622.32	12.8509	12.8711	12.8393	12.8658	12.8645	12.872	12.8894	12.8861
ATP2C2	3.02072	-0.0631334	0.87064	-0.0725137	0.942193	0.954986	OK	3.08681	2.95464	1.80006	5.04331	2.73095	2.80291	1.06297	3.1403	3.14744	4.43783	1.55531	1.6298	1.57759	1.5793	1.53846	1.58713	1.58729	1.61599
ATP2C2-AS1	44.1012	-0.0483645	0.236448	-0.204546	0.837927	0.876912	OK	44.8404	43.3621	39.2977	38.083	58.5072	43.3092	38.4342	40.9781	48.5071	45.6935	5.40029	5.38575	5.61264	5.44871	5.39046	5.42128	5.50736	5.47599
ATP4A	0	NaN	NaN	NaN	NaN	NaN	Low	NaN	NaN	0	0	0	0	0	0	0	0	0	0	0	0	0	0	0	0
ATP4B	0.13119	0.916503	3.53381	0.259353	0.795363	NaN	Low	0.0908663	0.171513	0	0	0	0	0	1.04952	0	0	-2.08332	-2.0829	-2.0833	-2.08316	-2.08267	-2.07536	-2.08273	-2.08254
ATP5F1A	13437.8	-0.415386	0.0223164	-18.6135	2.49644e-77	2.32715e-76	OK	15359.1	11516.5	15063.1	15114.7	15164.1	16094.7	11476.1	11730.4	11481.2	11378.2	13.8179	13.8212	13.8243	13.8812	13.5621	13.5823	13.5625	13.5542
ATP5F1B	19729.7	-0.245081	0.0210614	-11.6365	2.68784e-31	1.36446e-30	OK	21401.5	18057.9	21204.3	21123.6	20901	22375.8	18279.6	17822.6	17859.5	18271.4	14.3349	14.3312	14.3211	14.3862	14.1946	14.1709	14.1729	14.1942
ATP5F1C	3937.78	0.117192	0.0270586	4.33104	1.48406e-05	3.29113e-05	OK	3777.93	4097.63	3858.11	3703.09	3729.5	3819.08	4126.25	4004.23	4122.07	4139.9	11.9236	11.8853	11.8919	11.9141	11.9867	11.9585	11.9858	11.9899
ATP5F1D	2996.71	-0.0452831	0.0327682	-1.38192	0.166996	0.227696	OK	3043.73	2949.68	2950.32	2977.11	3070.73	3177.16	2912.77	3019.19	2874.98	2991.39	11.5344	11.5428	11.5718	11.6039	11.5224	11.556	11.5103	11.5473
ATP5F1E	4032.52	0.145843	0.0315911	4.61658	3.90113e-06	9.00412e-06	OK	3828.87	4236.17	3901.09	3700.75	3754.05	3956.95	4129.22	4087.75	4336.15	4394.18	11.9457	11.8966	11.9099	11.959	11.999	11.9895	12.0451	12.0577
ATP5IF1	2743.19	-0.476611	0.0420432	-11.3362	8.68133e-30	4.28171e-29	OK	3192.23	2294.14	3317.6	3180.67	3370.46	2899.99	2225.42	2293.13	2330.5	2327.74	11.5945	11.5546	11.6094	11.4674	11.2232	11.2502	11.2649	11.2638
ATP5MC1	1865.13	-0.377905	0.0395489	-9.5554	1.23112e-21	5.06088e-21	OK	2108.02	1622.24	2177.85	2033.29	2156.59	2064.08	1660.45	1650.89	1629.89	1547.98	11.0062	10.9417	10.997	10.9558	10.7541	10.7489	10.7372	10.6908
ATP5MC2	3023.31	-0.324224	0.0307515	-10.5433	5.45349e-26	2.48316e-25	OK	3361.61	2685.01	3347.57	3303.71	3480.61	3313.32	2678.86	2625.33	2718.83	2718.23	11.655	11.6425	11.6918	11.6452	11.4469	11.4284	11.4605	11.4603
ATP5MC3	5116.27	-0.12787	0.0231086	-5.53344	3.14014e-08	8.16158e-08	OK	5342.85	4889.68	5314.02	5367.47	5381.83	5309	4917.93	4932.37	4880.05	4827.48	12.3562	12.3656	12.3682	12.3553	12.2833	12.2861	12.2761	12.266
ATP5MD	2933.02	0.455504	0.0437174	10.4193	2.02476e-25	9.09784e-25	OK	2473.81	3392.24	2389.12	2283.94	2473.56	2747.58	3304.26	3371.25	3400.36	3494.11	11.3225	11.2816	11.3542	11.4512	11.6246	11.6437	11.6519	11.6779
ATP5ME	1490.3	-0.18121	0.0437516	-4.1418	3.44594e-05	7.44112e-05	OK	1583.77	1396.83	1617.96	1574.44	1642.98	1500.28	1373.85	1438.14	1428.13	1346.64	10.6166	10.5912	10.631	10.5465	10.4656	10.5075	10.501	10.4474
ATP5MF	3699.87	-0.350976	0.0312879	-11.2176	3.34099e-29	1.62724e-28	OK	4147.71	3252.03	4274.96	4071.59	4252.57	3991.2	3221.8	3378.11	3221.75	3186.97	11.9864	11.9401	11.9814	11.9213	11.7215	11.7651	11.7215	11.7115
ATP5MF-PTCD1	13.2019	3.25874	1.58496	2.05604	0.0397789	0.0617973	OK	2.49765	23.9061	0	0	9.94799	0	10.6586	32.5258	35.8003	16.6822	3.21548	3.22112	3.46824	3.21757	3.48415	3.86253	3.90795	3.60362
ATP5MG	3501.89	-0.286332	0.0343662	-8.33179	7.96262e-17	2.86089e-16	OK	3848.27	3155.52	3975.39	3766.47	4023.93	3626.65	3236.6	3122.03	3169.24	3094.82	11.8912	11.8401	11.9027	11.8044	11.6981	11.6648	11.6786	11.6568
ATP5MGL	0.851563	-1.1359	1.84707	-0.614973	0.538572	0.615882	OK	1.17049	0.532634	0.909689	1.01631	0	2.77028	2.11622	0	0	0	-0.248827	-0.246283	-0.271503	-0.204415	-0.220379	-0.271013	-0.271002	-0.27082
ATP5MPL	1669.96	-0.0821135	0.0435472	-1.88562	0.0593463	0.0896101	OK	1717.47	1622.45	1671.47	1621.61	1769.75	1806.02	1692.83	1612.61	1613.51	1571.89	10.706	10.678	10.7591	10.7781	10.7177	10.6728	10.6733	10.6493
ATP5PB	4053.57	-0.294586	0.0286981	-10.265	1.01348e-24	4.49138e-24	OK	4465.99	3641.15	4444.18	4428.36	4343.03	4647.4	3591.6	3581.35	3665.22	3727.44	12.0694	12.066	12.0476	12.1118	11.87	11.8674	11.8887	11.9043
ATP5PD	4073	-0.116267	0.0262725	-4.42541	9.62594e-06	2.16209e-05	OK	4237.04	3908.97	4228.41	4161.07	4270.18	4286.47	3941.26	3934.59	3810.97	3951.09	12.0267	12.0116	12.036	12.0396	11.9607	11.9591	11.9293	11.963
ATP5PF	2353.43	0.318514	0.037367	8.52394	1.54212e-17	5.65454e-17	OK	2094.69	2612.17	1988.77	2081.83	2088.43	2220.31	2525.99	2647	2615.71	2659.41	11.0427	11.0844	11.0872	11.1436	11.2639	11.3079	11.2967	11.3123
ATP5PO	2879.21	-0.160224	0.0350023	-4.57753	4.70494e-06	1.08061e-05	OK	3038.92	2719.49	2973.49	2965.66	3029.22	3186.22	2698.2	2839.13	2601.11	2740.64	11.5208	11.5183	11.5382	11.5859	11.4301	11.4775	11.3963	11.4446
ATP5S	186.349	-0.260292	0.111673	-2.33083	0.0197623	0.0322353	OK	203.114	169.584	187.767	195.634	212.175	216.875	174.517	170.504	169.258	164.061	7.54541	7.57787	7.64317	7.66083	7.48832	7.47036	7.46469	7.44112
ATP6AP1	5726.47	0.366754	0.0268513	13.6587	1.79163e-42	1.10536e-41	OK	5002.49	6450.46	5055.48	5138.16	5066.92	4749.73	6363.54	6531.54	6347.06	6559.36	12.3632	12.3783	12.3653	12.3056	12.5798	12.6047	12.5773	12.6088
ATP6AP1L	60.1338	0.565173	0.206861	2.73213	0.00629255	0.0109729	OK	48.5035	71.7641	54.7818	49.5737	35.4309	54.0823	64.1023	84.7027	71.3556	67.0415	5.84165	5.78723	5.61916	5.83459	5.93307	6.10807	5.99847	5.95994
ATP6AP2	10028.5	0.639928	0.0201412	31.772	1.57732e-221	3.60417e-220	OK	7840.09	12216.8	7845.85	7731.99	7790.6	7989.39	11947.2	12153.2	12324	12445.4	13.0523	13.0389	13.0458	13.0689	13.4485	13.465	13.4786	13.4881
ATP6V0A1	1940.81	1.20949	0.0373312	32.3989	2.84392e-230	6.70272e-229	OK	1171.79	2709.82	1193.6	1138.32	1194.86	1158.86	2683.46	2755.83	2665.29	2736.22	10.4433	10.4022	10.4443	10.4176	11.1947	11.2206	11.188	11.2136
ATP6V0A2	1144.74	0.144829	0.0476154	3.04164	0.00235297	0.00431635	OK	1087.33	1202.15	1137.06	1054.73	1096.35	1060.51	1249.34	1214.53	1178.55	1166.8	10.1539	10.0854	10.1205	10.0903	10.2406	10.2145	10.1868	10.1776
ATP6V0A4	2.09945	2.99368	1.3527	2.21311	0.0268897	0.0429305	OK	0.468363	3.73053	0	0	1.8397	0	4.25455	3.13717	3.13937	4.42479	0.978314	0.979201	1.02418	0.978642	1.07964	1.05454	1.05459	1.08308
ATP6V0B	3190.85	0.741951	0.0313021	23.703	3.36111e-124	4.53726e-123	OK	2387.97	3993.73	2360.4	2285.06	2414.27	2490.84	3959.89	4066.9	3978.58	3970.87	11.3473	11.3181	11.3677	11.396	11.8308	11.8565	11.8353	11.8334
ATP6V0C	11362.9	0.395689	0.023915	16.5456	1.72103e-61	1.35605e-60	OK	9814.37	12911.5	9939.5	9768.02	10197.9	9349.59	13000.9	13112.1	12836.4	12699.1	13.3423	13.3261	13.3662	13.2856	13.5962	13.6044	13.5839	13.5736
ATP6V0CP3	2.47154	-3.03726	1.30062	-2.33523	0.0195312	0.0318888	OK	4.40634	0.536749	5.37745	4.02329	6.3228	1.86442	1.0691	0	0	1.11529	1.34363	1.31303	1.36382	1.26343	1.24494	1.21892	1.21895	1.24625
ATP6V0D1	4410.93	-0.137997	0.0323454	-4.26635	1.98696e-05	4.37225e-05	OK	4621.72	4200.13	4717.06	4727.57	4738.44	4303.85	4091.64	4296.89	4154.74	4257.26	12.1694	12.1715	12.1737	12.0831	12.0359	12.0816	12.0501	12.0729
ATP6V0D2	0.917407	2.4943	1.67429	1.48977	0.136286	0.190306	OK	0.276554	1.55826	0	0	0	0.943405	2.14393	2.1015	1.04696	1.10346	-0.173316	-0.172919	-0.173292	-0.149563	-0.12105	-0.12195	-0.147072	-0.145749
ATP6V0E1	8419.71	-0.0717467	0.0199356	-3.59892	0.000319542	0.000638982	OK	8629.02	8210.39	8666.17	8765.25	8588.14	8499.49	8238.53	8287.02	8236.56	8076.49	13.0667	13.0774	13.0581	13.0483	13.0189	13.0244	13.0187	13.0002
ATP6V0E2	548.934	1.05508	0.0686018	15.3798	2.23612e-53	1.61644e-52	OK	356.701	741.167	325.081	354.365	367.801	380.109	730.569	736.986	748.053	748.508	8.62181	8.69311	8.7235	8.75129	9.3306	9.33881	9.3527	9.35312
ATP6V0E2-AS1	26.1528	1.5853	0.333233	4.75733	1.96173e-06	4.62234e-06	OK	13.0741	39.2314	14.2125	14.9836	5.3805	17.907	43.9475	36.8649	40.1928	35.7332	4.43465	4.45155	4.24737	4.50374	4.87645	4.78915	4.83127	4.77351
ATP6V1A	3118.01	0.652335	0.0335258	19.4577	2.50701e-84	2.49595e-83	OK	2424.85	3811.16	2422.19	2424.53	2322.3	2530.52	3678.98	3954.26	3787.31	3823.97	11.3618	11.3627	11.3236	11.4016	11.7519	11.8213	11.7798	11.789
ATP6V1B1	25.0441	0.574491	0.308369	1.863	0.0624619	0.0939134	OK	20.1226	29.9656	22.3191	15.0485	26.0971	16.8453	26.7341	32.6482	31.6506	29.01	4.58956	4.46731	4.64808	4.49819	4.6571	4.74	4.72651	4.68954
ATP6V1B1-AS1	10.9265	1.12639	0.489872	2.29934	0.0214854	0.0348547	OK	6.86532	14.9877	9.83062	4.94579	5.38962	7.25073	21.1626	12.2778	9.19313	17.362	3.38885	3.28411	3.29267	3.33425	3.59087	3.43694	3.37598	3.5284
ATP6V1B2	4384.93	0.814823	0.0271601	30.0007	9.59547e-198	1.92495e-196	OK	3178.54	5591.31	3257.43	3174.13	3154.3	3127.38	5407.84	5647.31	5607.12	5703.89	11.8058	11.7824	11.7766	11.7689	12.2813	12.3233	12.3163	12.3329
ATP6V1C1	2778.5	0.894638	0.0361824	24.7258	5.64364e-135	8.10928e-134	OK	1943.59	3613.41	1939	2061.07	1850.07	1926.89	3479.22	3585.83	3653.65	3732.28	11.0889	11.1438	11.047	11.0833	11.6333	11.6624	11.6806	11.7012
ATP6V1C2	112.784	0.242182	0.159282	1.52046	0.128395	0.180273	OK	103.339	122.228	96.6285	98.2849	120.494	97.9763	150.626	111.23	128.637	98.3911	6.70346	6.71545	6.85862	6.71287	7.02482	6.80122	6.90613	6.71646
ATP6V1D	2752.72	0.575676	0.0341485	16.858	9.15996e-64	7.42988e-63	OK	2210.69	3294.76	2081.15	2300.06	2209.75	2253.97	3250.31	3263.46	3338.5	3324.58	11.1604	11.2514	11.2148	11.2328	11.575	11.5789	11.6006	11.5966
ATP6V1E1	4837.14	0.621674	0.0286938	21.6658	4.31509e-104	5.06908e-103	OK	3810.78	5863.49	3812.31	3801.69	3646.78	3981.8	5715.34	5844.44	5879.47	6015.27	12.0085	12.006	11.9681	12.0484	12.3885	12.41	12.4158	12.4378
ATP6V1E2	51.538	-0.406796	0.222771	-1.82607	0.0678394	0.101251	OK	58.7563	44.3197	71.3256	57.6619	54.0257	52.1037	43.6236	43.9165	55.3738	34.2734	5.86732	5.74064	5.70418	5.68406	5.59102	5.59426	5.71764	5.47891
ATP6V1F	2824.36	0.28009	0.0297236	9.42313	4.37819e-21	1.77141e-20	OK	2551.05	3097.66	2587	2520.98	2572.85	2522.5	3104.87	3101.66	3097.89	3087.09	11.38	11.3562	11.375	11.3568	11.5506	11.5496	11.5485	11.5452
ATP6V1FNB	54.0946	0.596952	0.247547	2.41147	0.0158885	0.0262941	OK	43.0601	65.1291	36.1043	45.7017	46.913	43.7091	89.5815	53.9739	77.5993	39.1741	5.52145	5.63959	5.65284	5.61624	6.04283	5.72969	5.94832	5.56354
ATP6V1G1	2986.13	0.615867	0.0298557	20.6281	1.53493e-94	1.67209e-93	OK	2358.26	3613.99	2324.45	2389.63	2389.26	2330.79	3538.75	3621.77	3660.09	3634.25	11.3028	11.328	11.3278	11.3053	11.695	11.7172	11.7273	11.7205
ATP6V1G2	30.8944	-0.884304	0.28149	-3.14151	0.00168078	0.0031306	OK	40.0771	21.7117	39.5317	43.1484	46.1897	31.541	19.1003	24.2709	23.1479	20.2255	5.03828	5.07908	5.11607	4.9352	4.75056	4.83112	4.8136	4.76866
ATP6V1G2-DDX39B	21.426	0.391257	2.20801	0.177199	0.859352	0.894374	OK	18.5384	24.3137	0	34.3106	9.13681	30.7234	61.6785	35.5589	0	0	3.70232	4.40036	3.94645	4.3494	4.72713	4.41706	3.71481	3.71909
ATP6V1G3	6.57122	0.0896998	0.609789	0.1471	0.883053	0.913727	OK	6.36701	6.77544	6.50982	4.13605	8.4214	6.39211	9.51741	6.22398	9.19775	2.17126	2.70304	2.6514	2.74308	2.7005	2.76423	2.69698	2.75819	2.6072
ATP6V1H	2091.49	0.364712	0.0364599	10.0031	1.47671e-23	6.37684e-23	OK	1828.52	2354.45	1821.11	1778.92	1849.55	1863.7	2370.05	2279.71	2449.92	2318.93	10.8992	10.878	10.9133	10.9202	11.1438	11.1072	11.175	11.1233
ATP7A	1026.31	0.369661	0.0497597	7.42892	1.09489e-13	3.55484e-13	OK	895.539	1157.08	881.268	896.214	880.14	924.886	1149.24	1153.37	1215.92	1109.44	9.86192	9.87696	9.86078	9.90505	10.1034	10.1068	10.1557	10.0709
ATP7B	523.472	0.0603336	0.0679453	0.887974	0.374555	0.456309	OK	512.528	534.416	512.192	512.032	512.38	513.444	577.225	527.706	504.017	528.778	9.01233	9.01208	9.01266	9.01449	9.11848	9.03868	8.99823	9.04047
ATP8A1	11.278	0.586194	0.48042	1.22017	0.2224	0.292533	OK	9.01778	13.5382	13.1525	4.14522	13.0827	5.56384	14.7396	10.2817	15.3272	13.9312	3.51114	3.32571	3.50985	3.35567	3.53956	3.45571	3.55034	3.52481
ATP8A2	31.489	3.7037	0.410804	9.01573	1.95559e-19	7.55193e-19	OK	4.489	58.4891	3.67924	0	5.5883	8.47272	65.3115	56.0592	52.5877	60.2137	4.20158	4.10492	4.25289	4.32472	5.16308	5.06859	5.02908	5.1112
ATP8B1	6090.53	1.36649	0.0269566	50.6922	0	0	OK	3404.03	8777.03	3452.36	3388.89	3250.29	3524.11	8775.44	8911.51	8523.63	8898.01	12.0039	11.9876	11.9509	12.0221	12.8804	12.8957	12.8516	12.8942
ATP8B2	11499.8	-0.264926	0.0202219	-13.1009	3.25256e-39	1.91344e-38	OK	12552.8	10446.9	12510.1	12676.1	12829.1	12196.9	10479.6	10629.7	10306.4	10370.9	13.5673	13.5799	13.5913	13.5432	13.4002	13.4135	13.3847	13.3905
ATP8B3	42.479	-1.35937	0.280644	-4.84377	1.27397e-06	3.03231e-06	OK	61.1317	23.8262	72.1184	58.6609	39.8257	74.0732	17.1537	26.3816	32.5975	19.0207	5.65399	5.52536	5.31482	5.67019	4.98257	5.13148	5.22055	5.01619
ATP8B4	58.9487	-2.15491	0.247119	-8.72012	2.77895e-18	1.04452e-17	OK	96.2784	21.6191	88.1901	97.4414	75.6452	123.876	18.1675	26.5753	17.7083	23.9861	6.02294	6.09124	5.91836	6.2719	5.21847	5.35538	5.20885	5.31711
ATP8B5P	1.51989	0.601138	1.3066	0.460079	0.64546	0.713004	OK	1.20774	1.83204	0	1.75392	1.03568	2.05834	1.16823	0	1.78514	4.35779	0.541234	0.584808	0.567458	0.591853	0.570815	0.542147	0.585549	0.643713
ATP9A	4041.23	-0.311513	0.0257509	-12.0972	1.09331e-33	5.80979e-33	OK	4475.84	3606.62	4445.88	4474.64	4519.84	4463.77	3595.44	3671.46	3607.32	3551.48	12.0681	12.0742	12.0837	12.0719	11.8692	11.8885	11.8723	11.8579
ATP9B	660.244	-0.400368	0.0620614	-6.45116	1.11001e-10	3.21506e-10	OK	751.274	569.214	751.368	752.089	775.629	726.07	605.968	584.065	537.03	549.733	9.4794	9.48017	9.50855	9.4481	9.28575	9.25327	9.17999	9.20038
ATPAF1	1136.51	0.415824	0.0544616	7.63518	2.25513e-14	7.5079e-14	OK	973.851	1299.18	978.22	897.283	958.051	1060.87	1211.93	1329.58	1322.8	1333.37	10.0088	9.93184	9.99011	10.0822	10.2044	10.2907	10.2859	10.2934
ATPAF2	434.398	0.157454	0.0756096	2.08246	0.0373006	0.0582029	OK	410.717	458.08	445.313	410.095	398.993	388.469	448.13	475.867	469.916	438.403	8.78341	8.71181	8.68813	8.66531	8.78888	8.84167	8.83057	8.7697
ATR	1329.95	-0.26068	0.0460143	-5.6652	1.46852e-08	3.87818e-08	OK	1449.78	1210.12	1474.67	1466.14	1352.22	1506.55	1231.56	1209.21	1223.56	1175.7	10.4709	10.4654	10.3904	10.4908	10.3047	10.2881	10.2988	10.2627
ATRAID	3500.8	0.0104762	0.0321575	0.325778	0.744592	0.798639	OK	3488.09	3513.51	3374.4	3449.69	3449.2	3680.18	3391.52	3580.56	3536.56	3544.27	11.7389	11.7595	11.7594	11.8203	11.7436	11.7944	11.7828	11.7849
ATRIP	316.763	-0.397075	0.0983219	-4.03852	5.37895e-05	0.000114386	OK	360.081	273.444	413.359	352.181	371.877	302.446	281.164	269.65	270.529	272.897	8.53286	8.39198	8.43949	8.2622	8.2015	8.16705	8.16972	8.17703
ATRIP-TREX1	75.6987	-0.233805	0.257289	-0.908728	0.363494	0.445092	OK	81.8193	69.5782	68.8001	96.2492	99.0637	63.0997	32.0514	60.9182	87.4865	97.9212	6.15701	6.37643	6.39735	6.10466	5.76035	6.08458	6.31125	6.38739
ATRN	5307.8	-0.0905091	0.0242609	-3.73065	0.000190983	0.000388118	OK	5474.24	5141.35	5407.66	5563.89	5420.99	5505.68	5053.21	5077.4	5281.02	5152.52	12.3912	12.4181	12.3935	12.4082	12.3275	12.332	12.3689	12.3457
ATRNL1	3.41404	0.41193	0.828112	0.497433	0.618884	0.689296	OK	2.92993	3.89816	3.21061	2.36616	4.22667	2.02013	6.33665	2.90395	4.94773	1.30046	1.74617	1.72721	1.76926	1.71577	1.8132	1.73912	1.7843	1.70329
ATRX	3687.55	-0.124141	0.0314663	-3.94519	7.97365e-05	0.000167098	OK	3846.11	3529	3892.44	3872.51	3727.99	3891.78	3552.6	3342.72	3676.61	3543.77	11.8988	11.8939	11.8581	11.8986	11.813	11.7564	11.8451	11.8107
ATXN1	2782.95	-0.157268	0.0323216	-4.86572	1.14042e-06	2.72066e-06	OK	2934.48	2631.41	2895.43	3061.27	2842.23	2940.83	2645.48	2635.64	2589.63	2653.07	11.4788	11.5312	11.4614	11.4934	11.3945	11.391	11.3747	11.3971
ATXN10	4929.34	-0.16596	0.0267001	-6.21572	5.10891e-10	1.44095e-09	OK	5212.55	4646.13	5111.47	5142.38	5159.31	5436.33	4581.9	4587.49	4721.12	4694.74	12.3006	12.3063	12.3094	12.3589	12.198	12.1991	12.2259	12.2207
ATXN1L	2086.02	-0.160359	0.03553	-4.51336	6.38097e-06	1.44974e-05	OK	2201.83	1970.21	2180.72	2239.28	2207.46	2180.87	2026.74	1918.04	2012.81	1922.24	11.0672	11.092	11.0786	11.0673	10.999	10.9481	10.9926	10.9501
ATXN2	2726.06	0.0484769	0.0387186	1.25203	0.210559	0.279072	OK	2680.26	2771.86	2652.26	2848.32	2622.92	2599.28	2902.45	2829.35	2606	2747.9	11.3866	11.4533	11.3762	11.3678	11.471	11.447	11.3702	11.4197
ATXN2-AS	3.16068	-0.961069	0.863813	-1.11259	0.265885	0.339922	OK	4.17617	2.1452	5.37004	4.01891	4.50717	2.79338	2.14659	3.16759	1.04567	2.2361	1.70514	1.67466	1.68598	1.64667	1.63192	1.65537	1.60573	1.63414
ATXN2L	5424.3	0.315303	0.0225259	13.9973	1.61805e-44	1.03085e-43	OK	4833.9	6014.69	4854.59	4817.77	4859.8	4802.13	5954.28	6001.68	6017.53	6086.61	12.299	12.292	12.3	12.289	12.4907	12.4983	12.5008	12.5116
ATXN3	572.428	-0.328808	0.0663388	-4.9565	7.17753e-07	1.73105e-06	OK	637.379	507.477	654.16	595.994	652.662	646.094	507.803	484.324	539.698	498.688	9.27734	9.19358	9.27528	9.26617	9.05241	9.01156	9.10559	9.03676
ATXN3L	0	NaN	NaN	NaN	NaN	NaN	Low	NaN	NaN	0	0	0	0	0	0	0	0	0	0	0	0	0	0	0	0
ATXN7	1046.2	0.173193	0.0513569	3.37233	0.000745344	0.00143693	OK	983.481	1108.93	956.099	1051.39	941.037	986.851	1066.51	1086.27	1138.09	1143.38	9.94802	10.0344	9.93373	9.97663	10.0474	10.0643	10.1072	10.1115
ATXN7L1	281.376	-0.436128	0.0900724	-4.84197	1.28556e-06	3.05913e-06	OK	323.586	239.167	322.547	328.618	324.777	318.602	231.398	241.959	251.68	231.429	8.24687	8.26252	8.25271	8.23614	7.97094	8.00693	8.03869	7.97094
ATXN7L2	157.38	-1.13676	0.133699	-8.50238	1.85739e-17	6.7893e-17	OK	216.362	98.3972	227.24	206.476	210.728	220.855	108.446	105.285	73.8677	106.14	7.55623	7.47563	7.49322	7.53187	6.98555	6.96499	6.73582	6.97123
ATXN7L3	4034.54	0.072105	0.0293183	2.45938	0.0139176	0.023215	OK	3933.74	4135.34	3855.93	3824.66	4109.44	3943.09	4235.67	4037.08	4127.87	4142.55	11.9355	11.928	11.9952	11.9564	12.0237	11.9785	11.9994	12.0028
ATXN7L3B	2985.45	-0.0330981	0.0326646	-1.01327	0.31093	0.389224	OK	3019.7	2951.21	2962.78	2922.42	3024.76	3167.39	2892.32	2915.27	2989.18	3009.5	11.5364	11.5236	11.5558	11.5991	11.514	11.5213	11.5447	11.5511
ATXN8OS	0	NaN	NaN	NaN	NaN	NaN	Low	NaN	NaN	0	0	0	0	0	0	0	0	0	0	0	0	0	0	0	0
AUH	333.43	-0.310604	0.0876271	-3.54461	0.000393189	0.000780174	OK	369.185	297.676	365.383	379.413	389.178	343.224	297.572	324.675	298.21	269.788	8.45642	8.48901	8.51141	8.40249	8.282	8.35515	8.28375	8.20138
AUNIP	75.3983	-1.19345	0.198071	-6.02538	1.68718e-09	4.65371e-09	OK	104.92	45.8768	102.335	79.5138	125.259	112.78	41.5784	54.6325	44.7053	42.382	6.39826	6.22504	6.54226	6.46806	5.85092	5.9972	5.88733	5.86618
AUP1	2487.08	0.482832	0.0322804	14.9574	1.39319e-50	9.75856e-50	OK	2074.74	2899.42	2065.53	2094.33	2092.4	2046.76	2975.64	2857.55	2853.25	2911.18	11.1025	11.1151	11.1143	11.0942	11.4436	11.405	11.4035	11.4226
AURKA	1031.44	-1.65856	0.0527895	-31.4183	1.13683e-216	2.5208e-215	OK	1566.64	496.243	1584.34	1606.45	1527.03	1548.76	483.825	487.743	498.591	514.804	10.3516	10.3649	10.3155	10.3293	9.2769	9.28333	9.30134	9.32825
AURKAIP1	3221.5	-0.526209	0.0298815	-17.6099	2.06929e-69	1.78592e-68	OK	3802.58	2640.42	3902.93	3789.04	3809.43	3706.6	2642.89	2628.5	2592.66	2699.95	11.8285	11.8	11.8052	11.779	11.4629	11.4579	11.4453	11.4824
AURKAP1	7.5026	0.562293	0.618771	0.908727	0.363495	0.445092	OK	6.05875	8.94644	11.8826	2.04364	4.6324	5.56495	3.17275	9.36053	12.4144	10.9495	2.96529	2.75302	2.81271	2.83386	2.78043	2.91441	2.974	2.94536
AURKB	479.443	-2.13814	0.0804226	-26.5864	9.75923e-156	1.58732e-154	OK	781.38	177.507	752.583	795.905	776.565	800.492	170.109	179.975	176.604	183.314	9.21465	9.2682	9.24498	9.27408	7.94151	7.98276	7.96957	7.99707
AURKC	27.0063	-0.586524	0.329601	-1.7795	0.0751581	0.1112	OK	32.4216	21.591	30.6709	29.6878	28.592	40.2369	30.7741	28.0174	10.6387	17.4329	4.78432	4.76972	4.75485	4.90868	4.78442	4.74581	4.45154	4.57898
AUTS2	1268.73	-0.871637	0.0451078	-19.3234	3.41293e-83	3.36215e-82	OK	1640.75	896.715	1631.51	1696.83	1622.4	1613.38	896.733	902.205	918.075	868.736	10.5255	10.563	10.5201	10.5148	9.97609	9.98138	9.99671	9.94839
AVEN	1468.46	0.698961	0.0430612	16.2318	3.00491e-59	2.3075e-58	OK	1119.53	1817.38	1176.33	1118.59	1074.73	1108.59	1825.78	1830.4	1857.48	1755.76	10.3043	10.2594	10.2237	10.2513	10.7116	10.714	10.728	10.6744
AVIL	59.9784	-1.59031	0.21893	-7.26398	3.75873e-13	1.19999e-12	OK	90.0508	29.906	105.469	90.3803	87.3113	77.1985	28.6274	34.3704	33.3571	23.1135	6.20967	6.0987	6.07643	5.99374	5.46162	5.54109	5.52746	5.37987
AVL9	1516.48	0.583023	0.040447	14.4145	4.19471e-47	2.79503e-46	OK	1214.16	1818.79	1196.36	1227.04	1188.23	1245.6	1820.68	1795.65	1859.67	1798.59	10.3411	10.364	10.335	10.3774	10.7288	10.7157	10.7489	10.7172
AVP	0	NaN	NaN	NaN	NaN	NaN	Low	NaN	NaN	0	0	0	0	0	0	0	0	0	0	0	0	0	0	0	0
AVPI1	923.048	0.854232	0.0553681	15.4282	1.05717e-53	7.66274e-53	OK	657.489	1188.61	638.811	686.767	687.9	617.211	1231.63	1214.61	1179.84	1127.62	9.50254	9.5657	9.56695	9.47305	10.0993	10.0861	10.0586	10.0159
AVPR1A	0	NaN	NaN	NaN	NaN	NaN	Low	NaN	NaN	0	0	0	0	0	0	0	0	0	0	0	0	0	0	0	0
AVPR1B	0	NaN	NaN	NaN	NaN	NaN	Low	NaN	NaN	0	0	0	0	0	0	0	0	0	0	0	0	0	0	0	0
AVPR2	0.131596	0.916503	3.53381	0.259353	0.795363	NaN	Low	0.0911478	0.172045	0	0	0	0	0	0	1.05277	0	-2.08333	-2.08291	-2.0833	-2.08317	-2.08267	-2.08275	-2.07533	-2.08254
AWAT1	0.351804	-1.83651	2.72748	-0.673335	0.500734	NaN	Low	0.549694	0.153913	0	1.00147	1.81296	0	0	0	0	0	-1.36849	-1.34927	-1.33196	-1.3681	-1.36688	-1.36706	-1.36703	-1.36656
AWAT2	1.12453	-0.816237	1.55332	-0.525478	0.599251	0.671621	OK	1.43443	0.814641	1.79703	3.01804	0.913912	0	1.05979	0	0	2.20749	0.165362	0.193546	0.143811	0.121073	0.14743	0.121573	0.121587	0.174378
AXDND1	1.36368	-0.12013	1.45614	-0.0824988	0.93425	0.949864	OK	1.42042	1.30694	0	1.03138	4.66293	0	0	2.07294	2.05803	1.08414	0.383113	0.409054	0.493435	0.383326	0.38403	0.4338	0.43347	0.410374
AXIN1	1448.75	0.177794	0.0430885	4.12625	3.68728e-05	7.93757e-05	OK	1359.59	1537.91	1318.55	1375.17	1403.14	1341.69	1548.58	1596.11	1466.21	1540.57	10.4132	10.4516	10.4701	10.4291	10.5613	10.5895	10.5106	10.5565
AXIN2	376.98	-1.53451	0.0869498	-17.6482	1.05083e-69	9.09022e-69	OK	560.483	193.477	539.551	600.962	529.284	572.533	193.634	200.337	186.647	192.89	8.81958	8.91962	8.80167	8.8746	7.94932	7.97518	7.92143	7.947
AXL	26233.2	0.451623	0.0175884	25.6773	2.09506e-145	3.19408e-144	OK	22160.4	30306.1	21834.9	21823.9	22748.2	22232.2	30586.5	30750.8	29723.1	30166.4	14.5018	14.5013	14.5398	14.5185	14.8205	14.8257	14.793	14.8072
AZGP1	0	NaN	NaN	NaN	NaN	NaN	Low	NaN	NaN	0	0	0	0	0	0	0	0	0	0	0	0	0	0	0	0
AZGP1P1	0	NaN	NaN	NaN	NaN	NaN	Low	NaN	NaN	0	0	0	0	0	0	0	0	0	0	0	0	0	0	0	0
AZI2	2291.55	0.147843	0.0374199	3.95092	7.78509e-05	0.000163457	OK	2174.24	2408.87	2081.79	2136.41	2205.93	2271.94	2433.77	2499.92	2323.94	2378.74	11.0724	11.0963	11.1259	11.1533	11.2176	11.2428	11.1744	11.1962
AZIN1	5771.98	0.280204	0.0251308	11.1498	7.17671e-29	3.47468e-28	OK	5213.21	6330.75	5118.22	5134.82	5176.3	5420.85	6305.22	6237.6	6302.86	6479.95	12.3805	12.3835	12.3909	12.4339	12.5763	12.566	12.5759	12.6022
AZIN1-AS1	33.2857	0.125896	0.283177	0.444583	0.656621	0.722692	OK	31.8343	34.7371	33.448	20.9217	37.65	35.1788	26.1968	46.5517	35.2195	31.1193	5.04837	4.86475	5.10329	5.07119	4.9473	5.20781	5.07142	5.01701
AZIN2	108.458	0.722085	0.161885	4.46048	8.17746e-06	1.8447e-05	OK	81.8688	135.048	87.3995	71.2868	94.2592	73.9428	157.043	106.915	139.644	137.177	6.59207	6.4629	6.64292	6.48528	7.01506	6.73017	6.92501	6.91109
AZU1	0.6514	0.787592	2.1397	0.368086	0.712809	0.772062	OK	0.477883	0.824917	0	1.95525	0	0	0	0	2.12904	1.1269	-0.668644	-0.620586	-0.668627	-0.66854	-0.668197	-0.668249	-0.616938	-0.640808
B2M	71852.1	1.12213	0.0189939	59.0785	0	0	OK	45237.2	98467	44572.6	44243.1	44731.7	47395.7	98900.1	97453.7	99001.8	98518.1	15.6584	15.6517	15.6616	15.7137	16.4111	16.3965	16.4121	16.4073
B3GALNT1	556.58	-0.277793	0.0701218	-3.96158	7.44544e-05	0.000156607	OK	610	503.159	635.786	594.207	551.26	658.181	500.041	503.236	497.35	512.575	9.2372	9.17612	9.10925	9.26871	9.02354	9.02911	9.01882	9.0452
B3GALNT2	1197.71	-0.304438	0.0504857	-6.03019	1.63771e-09	4.51926e-09	OK	1323.62	1071.81	1379.69	1371.83	1221.5	1321.49	1084.31	1041.43	1042.36	1119.07	10.3542	10.3488	10.2413	10.3141	10.1326	10.0963	10.0971	10.1612
B3GALT1	0.797463	2.22149	1.75187	1.26807	0.204774	0.272291	OK	0.281602	1.31332	0	1.03737	0	0	1.06638	1.04516	1.03958	2.19122	-0.373617	-0.347626	-0.373596	-0.373488	-0.346954	-0.347445	-0.347575	-0.32037
B3GALT2	1037.58	3.95746	0.0759984	52.0729	0	0	OK	125.5	1949.66	129.589	111.368	135.64	124.332	1984.22	1978.86	1908.26	1928.37	7.99499	7.90451	8.0241	7.96705	10.3837	10.381	10.3432	10.3539
B3GALT4	154.729	-1.0612	0.128874	-8.2344	1.80457e-16	6.40383e-16	OK	209.202	100.256	211.594	202.718	230.01	192.445	98.3684	109.124	100.146	93.4259	7.49115	7.4551	7.56072	7.41299	6.91428	6.9849	6.92614	6.88067
B3GALT5	0.611715	-0.376446	2.19448	-0.171542	0.863797	0.897918	OK	0.691073	0.532357	0	0	2.74592	0	0	0	1.04391	1.1039	-0.749254	-0.748993	-0.682667	-0.749158	-0.748839	-0.748887	-0.723496	-0.722171
B3GALT5-AS1	0.373884	-0.551631	2.51633	-0.219221	0.826478	NaN	Low	0.444505	0.303263	0	1.01718	0	0.930662	0	1.04323	0	0	-1.36891	-1.3485	-1.36884	-1.34935	-1.36722	-1.34826	-1.36738	-1.36688
B3GALT6	2860.63	0.810162	0.033985	23.8388	1.32282e-125	1.8026e-124	OK	2077.88	3643.38	2088.65	1998.81	2156.2	2066.24	3701.54	3699.31	3697.47	3476.84	11.1753	11.1359	11.204	11.1656	11.7106	11.71	11.7095	11.6501
B3GAT1	0.396163	2.20839	2.61755	0.843685	0.398845	NaN	Low	0.140943	0.651383	0	0	0	0	1.06948	2.09983	0	0	-1.36933	-1.36819	-1.36926	-1.3689	-1.34737	-1.32737	-1.36772	-1.3672
B3GAT2	0.117075	-0.52617	3.53381	-0.148896	0.881636	NaN	Low	0.13819	0.0959588	0	0	0	0.936596	0	0	0	0	-2.08318	-2.08281	-2.08316	-2.07641	-2.0826	-2.08266	-2.08265	-2.08248
B3GAT3	1521.01	0.0188831	0.0403745	0.4677	0.639999	0.708392	OK	1511.06	1530.97	1513.85	1529.1	1485.68	1516.75	1531.96	1576.63	1540.46	1473.66	10.5664	10.5756	10.549	10.5681	10.5774	10.604	10.5825	10.5416
B3GLCT	1027.79	-0.150863	0.0504841	-2.98833	0.00280504	0.00510173	OK	1081.48	974.097	1088.96	1103.33	1062.8	1071.48	1032.82	988.692	958.535	915.675	10.0575	10.0696	10.0352	10.0427	10.0089	9.96914	9.94108	9.89998
B3GNT10	123.277	0.0820127	0.147746	0.555092	0.578832	0.653505	OK	119.774	126.78	100.249	109.118	126.557	143.028	138.149	132.183	123.367	113.562	6.79668	6.8557	6.96164	7.05275	7.02621	6.99348	6.943	6.88386
B3GNT2	1059.65	0.610708	0.0494544	12.3489	4.93768e-35	2.70123e-34	OK	838.659	1280.64	793.634	870.186	830.521	861.27	1238.23	1308.6	1294.3	1280.45	9.77943	9.86103	9.81948	9.85174	10.1835	10.2355	10.2251	10.2149
B3GNT3	0.13119	0.916503	3.53381	0.259353	0.795363	NaN	Low	0.0908663	0.171513	0	0	0	0	0	1.04952	0	0	-2.08332	-2.0829	-2.0833	-2.08316	-2.08267	-2.07536	-2.08273	-2.08254
B3GNT4	20.6616	0.320327	0.355951	0.89992	0.368163	0.449839	OK	18.3772	22.946	16.4714	11.5278	26.8109	18.69	26.4968	27.7563	16.0518	21.4879	4.28193	4.19067	4.449	4.32051	4.44348	4.46134	4.27577	4.36643
B3GNT5	76.5423	0.423534	0.17394	2.43494	0.0148943	0.0247209	OK	65.387	87.6976	74.2348	58.9098	66.2833	62.0375	80.4597	95.3856	87.6658	87.3622	6.2318	6.09351	6.16196	6.1224	6.28302	6.39622	6.33932	6.33681
B3GNT6	0.112948	-0.52617	3.53381	-0.148896	0.881636	NaN	Low	0.13332	0.0925767	0	0	0.903586	0	0	0	0	0	-2.08314	-2.08278	-2.07672	-2.08301	-2.08258	-2.08264	-2.08263	-2.08247
B3GNT7	10.1057	0.441928	0.490305	0.901333	0.367411	0.449213	OK	8.56989	11.6415	7.9547	5.96351	8.02102	12.2757	9.6857	7.39369	12.7437	16.8075	3.27602	3.23459	3.27745	3.36209	3.31178	3.26541	3.37013	3.44107
B3GNT8	149.676	-1.29531	0.138423	-9.35764	8.15344e-21	3.27203e-20	OK	212.691	86.6605	233.868	220.715	182.929	213.347	88.2594	76.7852	97.6988	83.8021	7.539	7.48907	7.33525	7.46096	6.80117	6.71211	6.86844	6.76843
B3GNT9	3784	-0.346394	0.0349686	-9.90585	3.9262e-23	1.67766e-22	OK	4236.11	3331.9	4263.38	4171.86	4349.23	4158.37	3591.27	3279.26	3143.14	3315.52	11.9951	11.9744	12.0141	11.9714	11.8333	11.749	11.7101	11.7592
B3GNTL1	153.466	-0.789392	0.124725	-6.32904	2.46693e-10	7.03544e-10	OK	194.434	112.497	194.958	180.141	203.23	199.068	108.01	110.893	109.282	122.147	7.43197	7.36805	7.46578	7.44864	6.988	7.00601	6.99581	7.07461
B4GALNT1	85.298	-0.412074	0.185403	-2.22258	0.0262443	0.0419752	OK	97.3976	73.1984	103.124	79.4415	113.194	93.5508	90.0903	80.218	68.8288	53.9371	6.533	6.357	6.59926	6.46488	6.43936	6.36338	6.26774	6.12788
B4GALNT2	0.1386	0.916503	3.53381	0.259353	0.795363	NaN	Low	0.0959988	0.181201	0	0	0	0	0	0	0	1.1088	-2.08339	-2.08295	-2.08337	-2.08323	-2.08271	-2.08278	-2.08277	-2.07479
B4GALNT3	1.816	0.597786	1.25384	0.476764	0.63353	0.702477	OK	1.44506	2.18694	0.895279	4.01791	0.902507	0	3.20125	0	1.05426	4.45679	0.800181	0.873777	0.800386	0.777902	0.85492	0.778699	0.804569	0.882607
B4GALNT4	101.397	1.8412	0.169804	10.8431	2.15149e-27	1.01085e-26	OK	44.2484	158.545	44.8056	42.9644	44.2479	44.877	139.04	171.18	142.437	181.622	6.05625	6.03815	6.04982	6.06006	6.80132	6.96706	6.82029	7.01456
B4GALT1	24084.6	0.258595	0.0151562	17.062	2.8445e-65	2.3479e-64	OK	21931.8	26237.4	21627.6	22056.7	21843.6	22200.9	26160.2	26366.9	25898.2	26522.8	14.453	14.4713	14.4623	14.4774	14.6326	14.6401	14.623	14.6457
B4GALT1-AS1	34.3288	-1.0936	0.285402	-3.83179	0.000127214	0.000261619	OK	46.7506	21.9069	57.0992	41.6812	34.9006	53.2237	24.6778	14.7758	22.4174	25.8543	5.32644	5.15552	5.07024	5.2877	4.9243	4.76014	4.88931	4.94412
B4GALT2	8331.01	-0.474568	0.0243316	-19.5042	1.01193e-84	1.01177e-83	OK	9689.01	6973.01	9817.97	9810.34	9870.27	9257.1	7123	6999.4	6957.96	6812.02	13.175	13.1742	13.1801	13.1185	12.8717	12.8555	12.85	12.8305
B4GALT3	1661.08	0.676543	0.0454885	14.8728	4.94644e-50	3.44285e-49	OK	1278.59	2043.58	1368.72	1269.66	1301.22	1173.7	2064.89	2106.58	1986.23	2017.66	10.5077	10.4401	10.4621	10.3702	10.8904	10.9095	10.8534	10.8683
B4GALT4	3378.05	0.419322	0.0313031	13.3956	6.41778e-41	3.86531e-40	OK	2890.56	3865.55	2804.26	2809.72	2898.5	3048.19	3839.25	3830.94	3869	3924.55	11.5446	11.5464	11.5749	11.6214	11.8382	11.8362	11.8456	11.8592
B4GALT4-AS1	0.112163	-0.52617	3.53381	-0.148896	0.881636	NaN	Low	0.132393	0.091933	0.897303	0	0	0	0	0	0	0	-2.07677	-2.08278	-2.08311	-2.083	-2.08258	-2.08264	-2.08263	-2.08246
B4GALT5	5915.77	0.179008	0.0228319	7.84028	4.49546e-15	1.53148e-14	OK	5549.23	6282.31	5609.05	5517.62	5533.14	5537.43	6167.96	6402.13	6363.68	6195.13	12.4795	12.4642	12.4668	12.4675	12.5689	12.6042	12.5985	12.573
B4GALT6	134.184	1.10979	0.142794	7.77202	7.72466e-15	2.60834e-14	OK	84.9764	183.392	70.771	106.574	86.7032	76.4973	184.78	184.043	174.944	189.159	6.5943	6.86277	6.72211	6.64137	7.27827	7.27531	7.23461	7.29724
B4GALT7	1872.71	0.256874	0.0433447	5.9263	3.09834e-09	8.4417e-09	OK	1706.43	2038.99	1668.19	1606.04	1742.08	1808.31	2051.5	2100.33	1922.4	2082.8	10.7623	10.7279	10.802	10.8364	10.9539	10.976	10.8931	10.9681
B4GAT1	1316.17	1.05395	0.044907	23.4696	8.33197e-122	1.11036e-120	OK	855.709	1776.63	868.334	814.067	840.891	898.634	1774.03	1788.6	1754.5	1790.31	9.95801	9.9023	9.93009	9.98812	10.615	10.6229	10.6044	10.6238
B9D1	371.139	0.334864	0.0853694	3.92253	8.76224e-05	0.000182847	OK	328.259	414.019	332.588	343.509	283.578	353.026	430.029	414.946	391.125	420.309	8.43813	8.46552	8.30583	8.48872	8.65988	8.6286	8.57699	8.63978
B9D2	131.468	-0.748514	0.147826	-5.06348	4.11665e-07	1.00618e-06	OK	164.827	98.1078	162.926	169.989	167.374	159.317	101.768	82.2532	126.514	81.5997	7.18239	7.2151	7.20354	7.16459	6.83633	6.69576	6.9902	6.69167
BAALC	343.12	-2.07742	0.0980681	-21.1834	1.3584e-99	1.53605e-98	OK	554.79	131.451	572.097	593.38	532.021	521.637	124.899	136.726	120.001	144.202	8.78233	8.81633	8.71364	8.695	7.51395	7.57712	7.48632	7.61614
BAALC-AS1	3.83642	1.60949	0.938738	1.71453	0.0864314	0.126215	OK	1.89385	5.77899	3.63309	3.05043	0.92395	0	6.35099	1.04086	12.393	3.29904	1.86801	1.85422	1.8009	1.77697	1.92934	1.80514	2.05278	1.86024
BAALC-AS2	0.600534	-2.60167	2.26319	-1.14956	0.250324	0.323136	OK	1.03118	0.169884	0	2.04946	0	2.75481	0	0	0	0	-0.779582	-0.730097	-0.779567	-0.713006	-0.779177	-0.779224	-0.779216	-0.779089
BAAT	2.24469	-0.523735	1.10256	-0.475015	0.634776	0.703484	OK	2.64771	1.84166	2.80118	5.97314	0.934056	0.929929	2.11604	0	4.12034	1.0828	1.15147	1.22171	1.10667	1.10655	1.13533	1.08439	1.18113	1.11095
BABAM1	2785.81	-0.312532	0.033037	-9.46006	3.07777e-21	1.24904e-20	OK	3086.38	2485.24	3097.96	3195.24	3113.97	2939.21	2514.18	2447.3	2490.08	2488.53	11.5411	11.5702	11.5459	11.4915	11.346	11.3213	11.3372	11.3366
BABAM2	1300.38	0.224765	0.0493232	4.55698	5.18942e-06	1.18738e-05	OK	1199.28	1401.47	1217.13	1099.32	1203.48	1276.68	1441.42	1397.05	1426.04	1341.89	10.2823	10.1905	10.272	10.326	10.4383	10.4093	10.4283	10.3719
BACE1	10470	-1.08977	0.0190687	-57.1498	0	0	OK	14246.5	6693.49	14219.5	14384.2	14355.5	14028	6628.65	6809.62	6664.04	6670.39	13.6199	13.6312	13.6292	13.6066	12.9013	12.9255	12.9061	12.907
BACE1-AS	19.5281	0.105549	0.340117	0.310331	0.756309	0.808568	OK	18.8141	20.2421	19.9309	19.2636	14.73	21.2879	20.1982	17.7542	18.7352	24.3248	4.29024	4.2792	4.20038	4.3123	4.29444	4.25404	4.27047	4.35842
BACE2	4627.51	2.14686	0.0297262	72.2213	0	0	OK	1704.86	7550.17	1770.26	1752.31	1697.47	1600.25	7472.16	7537.43	7574.31	7615.93	11.1971	11.1888	11.1619	11.1129	12.5419	12.5507	12.5557	12.5612
BACH1	3167.11	1.13808	0.0337316	33.7392	1.53745e-249	3.87192e-248	OK	1978.9	4355.32	1912.4	2063.8	1913.81	2027.84	4206.16	4331.67	4401.22	4480.01	11.1351	11.2026	11.1357	11.1868	11.8679	11.8966	11.9122	11.9296
BACH1-IT2	0.623007	0.737884	2.16124	0.341416	0.73279	0.789142	OK	0.46707	0.778945	0	0	1.85864	0	1.06095	0	2.06447	0	-0.72112	-0.720852	-0.675418	-0.721021	-0.694921	-0.720743	-0.671066	-0.720602
BACH1-IT3	0	NaN	NaN	NaN	NaN	NaN	Low	NaN	NaN	0	0	0	0	0	0	0	0	0	0	0	0	0	0	0	0
BACH2	71.9801	1.88583	0.198368	9.50675	1.96719e-21	8.02861e-21	OK	30.6582	113.302	25.5048	35.5147	27.1455	34.8283	107.585	112.41	123.998	108.854	5.52757	5.67575	5.55267	5.66446	6.34629	6.37892	6.45245	6.35432
BAD	1981.58	0.302619	0.0358079	8.45117	2.88386e-17	1.04739e-16	OK	1774.51	2188.64	1778.49	1777.91	1823.67	1717.54	2175.59	2211.9	2206.33	2161.18	10.8502	10.8499	10.8731	10.8184	11.0372	11.0528	11.0504	11.031
BAG1	1788.07	0.0936325	0.0445754	2.10054	0.0356811	0.0559228	OK	1730.07	1846.07	1753.7	1711.15	1834.27	1620.81	1738.66	1910.04	1901.01	1834.93	10.7856	10.7629	10.8273	10.7131	10.7776	10.865	10.8606	10.8276
BAG2	2555.36	0.878358	0.0366063	23.9947	3.15569e-127	4.35727e-126	OK	1800.64	3310.08	1733.1	1852.88	1725.11	1893.14	3210.99	3360.84	3293.21	3373.59	10.9438	11.0037	10.9397	11.0229	11.5163	11.5604	11.5407	11.564
BAG3	6058.59	0.0543078	0.0232899	2.33182	0.0197102	0.0321615	OK	5944.57	6172.61	5941.78	5950.71	5977.53	5909.57	6315.68	6186.35	6221.87	5965.26	12.5463	12.5477	12.552	12.5412	12.6039	12.5843	12.5897	12.55
BAG4	1071.71	-0.221552	0.0487322	-4.54631	5.45944e-06	1.24794e-05	OK	1153.84	989.579	1113.46	1186.04	1157.72	1158.29	1015.73	1002.03	935.982	1004.4	10.0993	10.1575	10.1352	10.1357	10.0153	10.003	9.9417	10.0052
BAG5	1837.61	-0.0585947	0.0439468	-1.33331	0.18243	0.246143	OK	1874.92	1800.3	1926.62	1792.07	1863.74	1915.75	1685.34	1885.78	1737.58	1894.01	10.8872	10.8199	10.8563	10.8819	10.7634	10.8672	10.7914	10.8713
BAG6	9571.7	0.0168439	0.0199074	0.846111	0.397491	0.480533	OK	9515.83	9627.58	9307.54	9619.59	9713.82	9422.95	9700.36	9550.14	9589.35	9669.86	13.1981	13.2292	13.2384	13.2097	13.2371	13.2224	13.2263	13.2342
BAGE	0	NaN	NaN	NaN	NaN	NaN	Low	NaN	NaN	0	0	0	0	0	0	0	0	0	0	0	0	0	0	0	0
BAGE2	0	NaN	NaN	NaN	NaN	NaN	Low	NaN	NaN	0	0	0	0	0	0	0	0	0	0	0	0	0	0	0	0
BAGE3	0	NaN	NaN	NaN	NaN	NaN	Low	NaN	NaN	0	0	0	0	0	0	0	0	0	0	0	0	0	0	0	0
BAGE4	0	NaN	NaN	NaN	NaN	NaN	Low	NaN	NaN	0	0	0	0	0	0	0	0	0	0	0	0	0	0	0	0
BAGE5	0	NaN	NaN	NaN	NaN	NaN	Low	NaN	NaN	0	0	0	0	0	0	0	0	0	0	0	0	0	0	0	0
BAHCC1	2865.22	-1.24902	0.0360129	-34.6826	1.44235e-263	3.81174e-262	OK	4033.44	1697.01	3911.42	4057.97	4249.23	3914.56	1747.85	1681.41	1665.13	1694.23	11.7441	11.7801	11.8255	11.7448	10.9929	10.9588	10.9503	10.9656
BAHD1	1074.54	-0.0182884	0.0478978	-0.381821	0.702594	0.763523	OK	1081.35	1067.73	1100.56	1084.42	1087.43	1052.94	1022.89	1111.03	1064.22	1072.87	10.0913	10.0778	10.0803	10.0508	10.0245	10.1	10.0605	10.0679
BAIAP2	771.353	-0.575014	0.0560278	-10.263	1.03421e-24	4.58218e-24	OK	923.069	619.638	931.409	894.283	959.851	906.148	615.334	626.66	617.401	619.741	9.75539	9.71755	9.78342	9.7298	9.38129	9.39721	9.38421	9.38761
BAIAP2-DT	707.291	0.0365824	0.0614308	0.595506	0.551506	0.628404	OK	698.324	716.258	657.27	717.525	713.848	705.403	707.941	774.086	681.415	700.84	9.40009	9.47864	9.47402	9.4633	9.46653	9.54732	9.4323	9.45748
BAIAP2L1	580.418	0.292851	0.0660889	4.43117	9.37212e-06	2.10583e-05	OK	521.71	639.125	506.246	496.323	545.776	537.791	665.407	597.436	642.818	651.544	9.05798	9.04104	9.12366	9.11071	9.3007	9.2039	9.26957	9.28167
BAIAP2L2	280.639	-1.40161	0.0971138	-14.4327	3.22227e-47	2.14937e-46	OK	407.164	154.114	421.043	405.526	420.841	380.96	150.71	152.087	156.077	157.865	8.43652	8.4018	8.43605	8.3458	7.58734	7.59373	7.61285	7.62196
BAIAP3	7.06799	-0.686414	0.631054	-1.08773	0.276716	0.351442	OK	8.7184	5.41758	4.41461	9.92993	14.8108	5.69303	9.72853	2.12259	5.339	4.50545	2.73373	2.85216	2.94687	2.76313	2.84747	2.68198	2.75582	2.73773
BAK1	1503.08	-0.290494	0.0432295	-6.7198	1.81969e-11	5.43788e-11	OK	1653.9	1352.26	1706.84	1623.98	1677.31	1607.65	1332.63	1404.5	1389.05	1282.7	10.6696	10.6231	10.6533	10.6137	10.4411	10.4889	10.4788	10.4067
BAMBI	2047.25	-0.150671	0.0402033	-3.74773	0.000178444	0.000363267	OK	2154.05	1940.44	2259.72	2213.84	2091.88	2050.34	1941.94	1927.75	1875.27	2017.24	11.091	11.0717	11.0187	11	10.9497	10.9429	10.9175	10.9849
BANCR	0	NaN	NaN	NaN	NaN	NaN	Low	NaN	NaN	0	0	0	0	0	0	0	0	0	0	0	0	0	0	0	0
BANF1	4200.83	-0.637362	0.0285918	-22.2918	4.43709e-110	5.43384e-109	OK	5113.96	3287.7	5296.1	5052.59	5153.27	4952.81	3276	3366.39	3228.34	3281.13	12.247	12.2015	12.2206	12.1824	11.7953	11.8201	11.7819	11.7967
BANF2	0	NaN	NaN	NaN	NaN	NaN	Low	NaN	NaN	0	0	0	0	0	0	0	0	0	0	0	0	0	0	0	0
BANK1	78.4484	2.46051	0.207583	11.8531	2.07322e-32	1.07845e-31	OK	24.1227	132.774	22.0982	23.2125	18.8726	32.4323	130.582	121.499	142.341	136.55	5.47514	5.49905	5.41461	5.63569	6.51177	6.45737	6.5815	6.54709
BANP	565.658	0.375922	0.0644121	5.83621	5.34031e-09	1.43911e-08	OK	492.375	638.94	494.001	489.994	492.377	492.958	668.751	640.512	605.526	641.143	9.02076	9.01387	9.01792	9.019	9.28977	9.25088	9.2004	9.25169
BAP1	3370.46	-0.0880213	0.0282986	-3.11044	0.00186808	0.00346042	OK	3473.25	3267.68	3427.29	3496.81	3539.55	3429.33	3331.16	3250.33	3219.45	3269.77	11.7342	11.7531	11.7645	11.7347	11.7075	11.6846	11.6757	11.6901
BARD1	308.798	-1.12523	0.0915659	-12.2887	1.04122e-34	5.65652e-34	OK	423.466	194.129	399.299	439.542	404.91	450.182	194.525	199.368	186.339	196.215	8.45938	8.54524	8.4719	8.56742	7.85977	7.87857	7.82657	7.86655
BARHL1	0	NaN	NaN	NaN	NaN	NaN	Low	NaN	NaN	0	0	0	0	0	0	0	0	0	0	0	0	0	0	0	0
BARHL2	0	NaN	NaN	NaN	NaN	NaN	Low	NaN	NaN	0	0	0	0	0	0	0	0	0	0	0	0	0	0	0	0
BARX1	15.3094	5.45127	0.91007	5.98995	2.0991e-09	5.76359e-09	OK	0.684191	29.9347	0.853364	0	0.858046	0.954152	21.8718	22.4435	29.0594	46.4352	3.35264	3.33613	3.35304	3.36122	3.82506	3.83544	3.94267	4.17596
BARX1-DT	0	NaN	NaN	NaN	NaN	NaN	Low	NaN	NaN	0	0	0	0	0	0	0	0	0	0	0	0	0	0	0	0
BARX2	0.26747	1.64649	3.36233	0.489688	0.624355	NaN	Low	0.129503	0.405437	0	0	0	0	2.13976	0	0	0	-1.72568	-1.72488	-1.72563	-1.72538	-1.69585	-1.72457	-1.72454	-1.72417
BASP1	16452.4	-0.179462	0.0251903	-7.12427	1.04634e-12	3.28837e-12	OK	17474.4	15430.4	17492.1	17566.9	18211.8	16623.8	14971	15425.5	15376.3	15951.5	14.0631	14.0672	14.1015	14.0148	13.9164	13.9443	13.9413	13.9758
BASP1-AS1	11.7248	0.0156745	0.495919	0.0316071	0.974785	0.980121	OK	11.6611	11.7885	12.6133	22.1778	6.38001	5.60907	13.8577	11.5008	8.38459	13.2754	3.54084	3.70564	3.41269	3.3959	3.56348	3.51923	3.45708	3.55258
BASP1P1	0	NaN	NaN	NaN	NaN	NaN	Low	NaN	NaN	0	0	0	0	0	0	0	0	0	0	0	0	0	0	0	0
BATF	0.125585	-0.52617	3.53381	-0.148896	0.881636	NaN	Low	0.148236	0.102934	0	1.00468	0	0	0	0	0	0	-2.08327	-2.07578	-2.08324	-2.08312	-2.08264	-2.08271	-2.0827	-2.08252
BATF2	89.1336	1.42604	0.174823	8.15704	3.43321e-16	1.20623e-15	OK	48.3491	129.918	43.9368	49.6527	55.0694	44.6335	119.635	113.269	144.38	142.492	5.9914	6.05758	6.11356	5.99941	6.6244	6.58431	6.76735	6.75631
BATF3	35.3679	-0.293692	0.286652	-1.02456	0.305572	0.383515	OK	38.9555	31.7803	30.7163	53.5909	44.2077	27.3672	25.9941	25.5154	35.0767	40.4748	5.06544	5.34023	5.238	5.01786	4.99914	4.99179	5.1247	5.19197
BAX	4020.25	0.245224	0.0355946	6.88937	5.60404e-12	1.71349e-11	OK	3679.4	4361.11	3855.17	3661.36	3821.87	3377.54	4361.47	4448.58	4297.27	4338.78	11.9319	11.8838	11.9238	11.8093	12.0481	12.0668	12.034	12.0431
BAZ1A	2364.65	-0.0388924	0.0353335	-1.10072	0.271017	0.345304	OK	2396.53	2332.78	2402.42	2491.06	2311.61	2382.42	2247.52	2338.09	2344.22	2399.89	11.222	11.256	11.1861	11.2142	11.16	11.1967	11.1991	11.221
BAZ1B	5127.77	-0.144313	0.0247386	-5.83353	5.42673e-09	1.46198e-08	OK	5384.03	4871.52	5263.85	5425.58	5417.74	5430.84	4765.5	4970.79	4934.47	4813.41	12.3482	12.3768	12.3754	12.3777	12.2549	12.2943	12.2875	12.2643
BAZ2A	3681.48	0.118569	0.0278355	4.25962	2.04778e-05	4.50185e-05	OK	3530.28	3832.67	3473.77	3574.39	3561.26	3513.18	3918.28	3890.67	3768.04	3752.23	11.7914	11.818	11.8146	11.8019	11.9043	11.8976	11.8675	11.8635
BAZ2B	813.344	-0.353092	0.0539685	-6.54255	6.04775e-11	1.77334e-10	OK	912.38	714.307	882.526	935.16	904.561	927.785	696.3	713.363	723.384	723.669	9.7386	9.79162	9.76117	9.78443	9.5256	9.54689	9.55921	9.55959
BBC3	495.855	0.403263	0.0688182	5.85983	4.63348e-09	1.25314e-08	OK	427.002	564.708	434.178	416.292	431.47	425.523	554.813	540.649	595.699	568.216	8.83332	8.79766	8.828	8.81623	9.04852	9.02551	9.11214	9.06977
BBIP1	431.407	0.10377	0.0865915	1.19838	0.230768	0.301717	OK	415.899	446.915	470.448	402.749	376.169	414.013	499.917	404.485	452.481	430.992	8.82707	8.69165	8.63331	8.71534	8.88072	8.69531	8.79278	8.75024
BBOF1	297.948	-0.192829	0.0900846	-2.14053	0.0323116	0.050923	OK	317.83	278.066	325.227	302.771	307.9	335.267	286.246	263.211	298.908	264.054	8.29161	8.23084	8.24507	8.31762	8.18383	8.11465	8.22003	8.11735
BBOX1	0.256719	0.183967	3.0731	0.0598636	0.952264	NaN	Low	0.240373	0.273064	0	1.02041	0	0	0	1.03334	0	0	-1.72553	-1.71087	-1.72548	-1.72523	-1.72432	-1.71078	-1.72443	-1.72407
BBOX1-AS1	7.35522	0.328773	0.554047	0.593402	0.552912	0.629591	OK	6.52074	8.18969	4.64847	5.41455	7.75288	8.24629	7.57787	10.8532	6.78335	7.5651	2.81366	2.83159	2.88083	2.89115	2.87711	2.94269	2.86048	2.87685
BBS1	791.56	0.485481	0.0568897	8.53371	1.41723e-17	5.20374e-17	OK	659.619	923.501	677.954	682.772	645.118	633.035	891.937	972.593	897.463	931.611	9.48305	9.48943	9.43931	9.42279	9.73089	9.81117	9.73659	9.77107
BBS10	607.114	0.0775084	0.0661794	1.17119	0.241524	0.313678	OK	590.81	623.419	558.395	611.663	573.102	619.935	661.812	584.911	606.963	640.133	9.17108	9.25182	9.19397	9.26385	9.32253	9.21205	9.24494	9.29255
BBS12	288.807	-0.343313	0.0949763	-3.61473	0.000300666	0.000602265	OK	323.009	254.605	343.52	325.426	307.015	315.93	227.949	240.582	268.721	281.318	8.3177	8.2708	8.22123	8.24561	7.97625	8.01937	8.10962	8.14764
BBS2	1882.32	0.306956	0.0358792	8.55527	1.17589e-17	4.32947e-17	OK	1682.82	2081.81	1708.23	1662.88	1692.54	1666.97	2043.65	2085.37	2095.47	2103.44	10.7862	10.7617	10.7778	10.7639	10.9525	10.9714	10.976	10.9795
BBS4	791.831	-0.560311	0.0553793	-10.1177	4.6111e-24	2.01301e-23	OK	943.692	639.971	935.681	944.409	925.311	969.6	641.656	622.104	669.65	626.24	9.77361	9.78212	9.76326	9.80672	9.43294	9.40585	9.47048	9.41172
BBS5	495.98	-0.0207412	0.0729779	-0.284212	0.776248	0.825129	OK	499.545	492.415	508.25	482.586	525.927	480.63	541.52	471.643	463.352	493.932	8.97511	8.92949	9.00543	8.92592	9.03129	8.90947	8.89404	8.94989
BBS7	904.865	0.196161	0.0548558	3.57594	0.000348973	0.000695163	OK	843.443	966.287	834.527	897.778	843.645	798.838	1017.92	975.033	942.328	928.856	9.74703	9.81302	9.75679	9.70796	9.92795	9.88841	9.85717	9.844
BBS9	777.744	0.168395	0.055636	3.02673	0.00247214	0.00452348	OK	732.406	823.083	730.833	712.777	712.368	773.216	814.952	814.499	842.664	820.646	9.54625	9.52399	9.52342	9.59694	9.64455	9.64406	9.67502	9.65087
BBX	4093.38	0.603164	0.0274609	21.9645	6.29771e-107	7.50638e-106	OK	3249.94	4936.81	3375.23	3223.78	3160.04	3240.17	4888.6	5008.7	4911.78	4938.7	11.8101	11.7681	11.7498	11.7727	12.1583	12.1817	12.1629	12.1681
BCAM	314.903	0.176754	0.0843097	2.09649	0.0360392	0.056432	OK	295.637	334.17	292.062	295.344	285.903	309.493	336.175	333.584	333.912	332.751	8.23436	8.24384	8.21668	8.28307	8.35321	8.34662	8.34747	8.34445
BCAN	1.19495	-1.74005	1.53362	-1.1346	0.256541	0.329798	OK	1.8393	0.550611	1.01991	3.71371	1.66165	0.883951	0	0.987257	0	1.29316	0.240828	0.304065	0.256476	0.237392	0.216164	0.240018	0.216085	0.247275
BCAP29	2500.24	0.348521	0.0319279	10.9159	9.68186e-28	4.58219e-27	OK	2199.7	2800.78	2153.23	2230.8	2236.45	2179.09	2830.73	2799.13	2810.54	2761.98	11.1468	11.1791	11.1814	11.1576	11.4012	11.3906	11.3945	11.378
BCAP31	6702.27	0.441849	0.0222613	19.8483	1.13977e-87	1.16508e-86	OK	5683.88	7720.66	5710.52	5714.8	5764.03	5545.27	7753.47	7766.42	7560.29	7803.37	12.5557	12.5564	12.5643	12.5286	12.8439	12.8456	12.8198	12.8501
BCAR1	6206.83	0.322803	0.0264572	12.2009	3.07248e-34	1.65523e-33	OK	5515.33	6898.34	5698.35	5332.99	5650.72	5375.34	7075.15	6918.84	6820.1	6783.18	12.5167	12.4555	12.5089	12.4628	12.7209	12.6996	12.686	12.6808
BCAR3	3424.08	1.37719	0.0305395	45.0953	0	0	OK	1903.53	4944.64	1958.27	1951.04	1886.03	1819.79	4991.94	4988.11	4906.37	4891.1	11.1827	11.1796	11.1498	11.1187	12.0589	12.0581	12.0418	12.0387
BCAR4	0	NaN	NaN	NaN	NaN	NaN	Low	NaN	NaN	0	0	0	0	0	0	0	0	0	0	0	0	0	0	0	0
BCAS1	9.42063	0.661806	0.512153	1.29221	0.196286	0.26227	OK	7.29698	11.5443	5.66427	9.77511	9.83145	3.98545	11.352	7.45073	14.5094	12.7967	3.13402	3.22228	3.22355	3.09836	3.25273	3.17429	3.31117	3.28107
BCAS2	1199.11	0.00613565	0.0467016	0.13138	0.895475	0.92286	OK	1196.56	1201.66	1227.66	1185.05	1193.83	1179.57	1235.06	1255.74	1147.32	1168.63	10.2492	10.2167	10.2235	10.2125	10.2547	10.2701	10.1871	10.204
BCAS3	574.536	-0.148532	0.0668856	-2.22068	0.0263727	0.0421769	OK	604.085	544.986	576.45	615.344	620.633	603.718	524.609	555.157	511.821	588.554	9.16819	9.22652	9.23427	9.20946	9.08514	9.13483	9.06363	9.18667
BCAS4	322.514	0.403094	0.0958328	4.20622	2.59675e-05	5.6589e-05	OK	277.749	367.279	314.791	290.167	247.275	258.799	342.674	393.708	345.425	387.272	8.30634	8.23804	8.10677	8.14382	8.3786	8.49932	8.38549	8.48464
BCAT1	12011.1	0.437955	0.0204717	21.3932	1.5466e-101	1.77893e-100	OK	10201.9	13820.3	9956.99	10375.5	10008.4	10467.7	13820.4	13981.4	13593.3	13884.8	13.3716	13.4098	13.3764	13.418	13.6808	13.692	13.6649	13.6853
BCAT2	877.015	0.156961	0.0535844	2.92922	0.00339811	0.00612097	OK	829.354	924.676	860.692	794.234	848.832	813.22	933.117	961.471	915.12	889.433	9.75851	9.68624	9.74595	9.70735	9.83209	9.85953	9.81429	9.78833
BCCIP	1785.39	-0.139193	0.0421919	-3.29904	0.000970163	0.00184942	OK	1871.45	1699.33	1762.25	1851.99	1872.96	1998.38	1654.3	1717.49	1715.4	1710.33	10.7892	10.8353	10.8458	10.9065	10.7309	10.7654	10.7643	10.7615
BCDIN3D	191.861	0.651745	0.11659	5.59005	2.27006e-08	5.93803e-08	OK	149.246	234.476	146.673	143.191	166.474	140.577	246.148	213.818	260.728	217.28	7.36269	7.34558	7.45862	7.33136	7.77287	7.65674	7.82144	7.66967
BCDIN3D-AS1	24.5519	0.159737	0.328301	0.486557	0.626572	0.69608	OK	23.1941	25.9098	16.4002	27.4897	23.9688	25.082	18.0327	38.4852	23.9144	23.0424	4.46947	4.64766	4.59508	4.61216	4.49971	4.79472	4.59429	4.58094
BCHE	386.454	3.74074	0.122503	30.5359	8.70718e-205	1.82286e-203	OK	53.7929	719.116	70.9486	50.5965	56.6191	39.1002	683.764	741.645	681.641	767.32	6.98958	6.79326	6.85459	6.65536	8.86886	8.94973	8.86561	8.98314
BCKDHA	891.906	-0.00291559	0.0516476	-0.0564517	0.954982	0.964609	OK	892.807	891.004	905.401	888.445	912.151	864.651	902.192	901.778	857.957	902.669	9.81432	9.79711	9.82109	9.77249	9.81107	9.81066	9.76549	9.81155
BCKDHB	990.905	-0.297253	0.0602214	-4.936	7.97398e-07	1.91869e-06	OK	1092.63	889.182	1152.42	1010.55	1070.05	1135.34	907.643	799.401	892.392	959.44	10.0889	9.96743	10.0201	10.075	9.86986	9.75648	9.85458	9.92008
BCKDK	2908.14	0.333614	0.0345975	9.64272	5.2769e-22	2.19426e-21	OK	2573.39	3242.9	2621.49	2538.22	2670.59	2461.61	3329.38	3323.48	3112.14	3208.24	11.4064	11.3768	11.4235	11.3489	11.6301	11.6284	11.5664	11.5951
BCL10	1248.43	0.859069	0.0446515	19.2394	1.73161e-82	1.69338e-81	OK	887.343	1609.52	883.919	923.07	868.542	875.264	1581.37	1613.15	1629.34	1612.81	9.9549	9.99323	9.93949	9.9462	10.4881	10.5071	10.5167	10.5069
BCL11A	37.1248	-0.922661	0.266604	-3.46079	0.000538589	0.00105461	OK	48.6074	25.6421	54.0717	50.6106	50.2097	38.4727	27.9714	18.4085	30.0476	27.206	5.38546	5.34912	5.3455	5.207	5.06743	4.91149	5.09798	5.05674
BCL11B	3.29461	-4.28557	1.23017	-3.48372	0.000494498	0.00097081	OK	6.26783	0.321391	6.33911	6.94601	5.42654	6.5965	0	0	1.04874	0	1.74874	1.76056	1.72912	1.75381	1.60382	1.60358	1.629	1.60428
BCL2	56.455	0.362498	0.240949	1.50446	0.132463	0.185387	OK	49.3995	63.5105	35.2258	39.9044	64.9677	57.327	62.442	45.9619	66.1348	79.6762	5.55094	5.61266	5.88154	5.80792	5.85753	5.68535	5.8897	6.00442
BCL2A1	8.97396	2.51742	0.635999	3.95821	7.55144e-05	0.000158711	OK	2.66861	15.2793	3.7463	6.26992	0	0.933995	12.8648	14.4209	15.865	17.6907	2.96494	3.02471	2.86822	2.89411	3.16052	3.19038	3.2175	3.24772
BCL2L1	5986.14	1.12688	0.0227857	49.4556	0	0	OK	3760.3	8211.98	3812.07	3687.75	3825.63	3712.66	8239.14	8203.34	8201.95	8206.61	12.0988	12.0694	12.102	12.0753	12.8237	12.8194	12.8192	12.8198
BCL2L10	0.399431	2.2177	2.61079	0.849437	0.395638	NaN	Low	0.141353	0.657509	0	0	0	0	2.1455	0	1.04996	0	-1.3694	-1.36825	-1.36932	-1.36896	-1.32691	-1.3678	-1.34746	-1.36724
BCL2L11	103.056	0.274039	0.156088	1.75567	0.0791455	0.116612	OK	93.298	112.815	83.6941	101.084	85.8783	102.305	104.075	99.8463	130.957	116.611	6.54258	6.6687	6.55927	6.67698	6.68884	6.66027	6.85219	6.76882
BCL2L12	723.238	-0.650465	0.0655549	-9.92245	3.32505e-23	1.42501e-22	OK	883.574	562.903	932.423	884.061	924.958	792.57	574.835	549.891	590.911	536.256	9.7201	9.67024	9.71256	9.56951	9.28261	9.24411	9.30663	9.22263
BCL2L13	2911.92	0.172523	0.0339513	5.08147	3.74526e-07	9.17919e-07	OK	2738.01	3085.82	2618.5	2831.57	2676.78	2827.53	3049.08	3184.97	3024.51	3082.39	11.4082	11.4807	11.4285	11.4793	11.55	11.591	11.5424	11.5602
BCL2L14	0.581661	-1.49899	2.16669	-0.691834	0.489041	0.57031	OK	0.859301	0.304021	2.703	0	0.915616	0	0	0	1.03467	0	-0.744159	-0.809147	-0.786723	-0.809303	-0.809001	-0.809046	-0.784032	-0.808915
BCL2L15	1.999	-3.54216	1.35621	-2.61182	0.00900628	0.0153773	OK	3.68193	0.316067	3.68389	3.05594	2.76075	5.475	0	1.01641	0	0	1.01621	1.00148	0.995009	1.05588	0.92938	0.953759	0.929252	0.929669
BCL2L2	3427.3	0.431063	0.0276287	15.602	7.05509e-55	5.20028e-54	OK	2919.06	3935.55	2912.32	2918.95	2892.19	2953.13	3898.87	4009.11	3899.08	3934.79	11.5867	11.5888	11.5803	11.5995	11.8599	11.8865	11.8599	11.8686
BCL2L2-PABPN1	345.317	-0.449223	0.0886879	-5.06521	4.07945e-07	9.97476e-07	OK	398.649	291.986	415.367	385.338	357.631	436.39	295.028	309.759	286.199	276.827	8.58522	8.51963	8.45526	8.62835	8.29328	8.33354	8.26839	8.24162
BCL3	1391.66	-0.856497	0.0450905	-18.9951	1.87315e-80	1.80171e-79	OK	1793.04	990.283	1757.81	1781.82	1865.71	1765.94	940.187	982.081	1003.53	1036.23	10.643	10.6559	10.7001	10.6473	10.0697	10.1079	10.127	10.1555
BCL6	1834.24	0.317222	0.0466789	6.79583	1.07689e-11	3.25183e-11	OK	1633.39	2035.08	1595.29	1696.14	1728.95	1513.96	1923.01	2107.09	1986.03	2123.41	10.7093	10.7654	10.783	10.6617	10.8818	10.9678	10.912	10.9751
BCL6B	32.2159	-1.15547	0.286391	-4.03458	5.4701e-05	0.000116245	OK	44.4688	19.963	47.6977	44.3735	44.6059	41.2289	28.7198	20.9213	14.6731	15.5067	5.1651	5.12543	5.12943	5.08877	4.92294	4.80362	4.69596	4.71274
BCL7A	876.252	0.727127	0.055965	12.9925	1.34918e-38	7.83621e-38	OK	659.993	1092.51	651.919	657.544	682.925	646.924	1069.38	1103.35	1028.48	1169.49	9.49666	9.50438	9.53733	9.49006	9.9446	9.97398	9.90819	10.0288
BCL7B	2348.17	0.704606	0.0392787	17.9386	5.89241e-72	5.21768e-71	OK	1785.88	2910.45	1897.5	1789.53	1798.9	1657.06	2889.69	2959.81	2966.44	2826.42	10.9873	10.9343	10.9389	10.8652	11.3806	11.4036	11.4058	11.3593
BCL7C	1716.23	-0.617547	0.0437251	-14.1234	2.72552e-45	1.76097e-44	OK	2078.04	1354.42	2057.48	2186.9	2136.41	1931.64	1342.43	1382.05	1353.03	1339.92	10.9053	10.9634	10.9412	10.8454	10.5102	10.5363	10.5172	10.5085
BCL9	579.868	-0.305005	0.0678969	-4.49219	7.04961e-06	1.59546e-05	OK	640.937	518.799	659.634	591.202	656.599	655.983	500.191	555.145	530.035	490.155	9.29224	9.19378	9.28807	9.2872	9.04701	9.13795	9.0973	9.02966
BCL9L	10656.1	-0.428448	0.0218194	-19.6361	7.6067e-86	7.67097e-85	OK	12226.9	9085.29	12307.4	12348.7	12454	11797.4	9280.25	9122.8	9065.12	8872.98	13.5119	13.5151	13.5233	13.4713	13.2449	13.229	13.2232	13.2034
BCLAF1	6780.05	-0.332986	0.022548	-14.7679	2.36049e-49	1.62725e-48	OK	7559.04	6001.06	7423.11	7715.95	7415.69	7683.54	6012.06	6016.81	6047.27	5925.94	12.8099	12.8467	12.809	12.8427	12.6118	12.6126	12.6172	12.5985
BCLAF3	295.916	-0.263047	0.090323	-2.9123	0.00358783	0.00643919	OK	322.819	269.014	329.065	304.727	317.146	339.907	255.262	254.044	282.193	284.987	8.29664	8.23125	8.26518	8.32444	8.08466	8.08073	8.1669	8.17512
BCO1	0	NaN	NaN	NaN	NaN	NaN	Low	NaN	NaN	0	0	0	0	0	0	0	0	0	0	0	0	0	0	0	0
BCO2	8.29028	2.40907	0.650119	3.70558	0.000210908	0.000426989	OK	2.62712	13.9534	0.959496	5.62297	2.91323	0.973507	18.2182	7.5936	14.2347	15.8066	2.79803	2.91151	2.84762	2.79878	3.16033	2.95572	3.08992	3.11564
BCOR	1564.35	-0.207272	0.0410073	-5.05452	4.31481e-07	1.05379e-06	OK	1676.53	1452.17	1610.54	1652.62	1693.84	1748.87	1455.8	1429.95	1455.96	1467.2	10.6371	10.661	10.684	10.7139	10.5439	10.5276	10.544	10.5511
BCORL1	1201.28	0.0280641	0.0458647	0.611888	0.540612	0.617875	OK	1189.59	1212.96	1177.24	1218.5	1186.94	1176.19	1168.92	1268.97	1184.19	1229.25	10.2116	10.2433	10.2192	10.2108	10.2052	10.2807	10.217	10.2514
BCORP1	0	NaN	NaN	NaN	NaN	NaN	Low	NaN	NaN	0	0	0	0	0	0	0	0	0	0	0	0	0	0	0	0
BCR	2438.12	0.177129	0.035331	5.01343	5.34694e-07	1.29841e-06	OK	2288.64	2587.61	2324.22	2384.62	2256.87	2189.96	2542.69	2672.37	2561.32	2572.92	11.2061	11.2299	11.1789	11.1512	11.2898	11.3366	11.2967	11.3009
BCRP2	38.6162	-0.582172	0.254521	-2.28733	0.0221768	0.0358956	OK	46.3036	30.9288	47.6406	50.3972	54.4409	32.774	29.78	31.4343	33.5875	28.875	5.36429	5.39359	5.4375	5.18143	5.14129	5.16399	5.19295	5.12909
BCRP3	11.4141	-0.24839	0.458057	-0.542269	0.587633	0.661291	OK	12.3943	10.4339	10.7484	14.0696	14.4349	10.3422	12.7927	13.6516	5.25464	10.0191	3.49088	3.55359	3.56092	3.48292	3.52984	3.54572	3.37786	3.47705
BCS1L	540.151	-0.38414	0.0689218	-5.57357	2.49572e-08	6.51649e-08	OK	611.642	468.661	596.334	660.055	576.583	614.351	464.808	475.907	448.38	484.794	9.16104	9.2523	9.13085	9.18776	8.94173	8.96198	8.91104	8.97806
BCYRN1	0.1386	0.916503	3.53381	0.259353	0.795363	NaN	Low	0.0959988	0.181201	0	0	0	0	0	0	0	1.1088	-2.08339	-2.08295	-2.08337	-2.08323	-2.08271	-2.08278	-2.08277	-2.07479
BDH1	71.6312	0.246738	0.183688	1.34325	0.179192	0.242245	OK	65.5207	77.7417	60.3774	61.0845	79.0241	61.5583	74.1572	89.0972	71.1653	76.5854	6.05492	6.06225	6.21989	6.06622	6.1792	6.29737	6.15368	6.1993
BDH2	975.918	-0.17414	0.0505271	-3.44648	0.000567949	0.00110885	OK	1034.75	917.09	1081.95	1034.71	985.868	1036.56	932.228	902.53	929.688	903.81	10.0243	9.98319	9.93891	9.98487	9.88802	9.85878	9.88554	9.86008
BDKRB1	843.56	1.20073	0.0560565	21.4199	8.71462e-102	1.00545e-100	OK	511.473	1175.65	489.779	508.858	504.682	542.969	1192.76	1209.31	1152.85	1147.27	9.20444	9.23703	9.22967	9.2918	10.0067	10.02	9.97424	9.96949
BDKRB2	1189.7	-0.726149	0.0461033	-15.7505	6.8169e-56	5.07059e-55	OK	1482.94	896.463	1451.74	1517.16	1455.96	1507.68	893.091	926.371	877.803	887.819	10.3882	10.4299	10.391	10.4241	9.94341	9.97579	9.92817	9.93826
BDNF	3849.07	0.928462	0.0272175	34.1127	4.78559e-255	1.2317e-253	OK	2651.56	5046.57	2628.1	2722.04	2646.34	2611.45	5031.58	5048.18	4981.8	5123.04	11.5367	11.5683	11.5429	11.531	12.1447	12.1479	12.135	12.1622
BDNF-AS	22.1613	-0.331776	0.320668	-1.03464	0.300837	0.378376	OK	24.6984	19.6243	25.5992	21.3796	22.2752	29.7354	20.9001	21.5909	16.5703	19.2398	4.51792	4.4521	4.46642	4.57537	4.44437	4.45573	4.37341	4.41782
BDP1	1844.72	0.219942	0.0375383	5.85912	4.65332e-09	1.25814e-08	OK	1704.38	1985.07	1743.39	1715.56	1637.17	1721.89	1965.18	1967.21	2037.56	1969.83	10.7955	10.7808	10.738	10.7841	10.9068	10.9077	10.9406	10.909
BEAN1	29.3167	-0.534454	0.278758	-1.91727	0.0552033	0.0839089	OK	34.6857	23.9477	38.0994	34.7457	36.9501	28.9434	23.3813	25.0716	24.1014	23.2404	4.98218	4.93896	4.96766	4.86033	4.77889	4.80425	4.7897	4.77711
BEAN1-AS1	0.511604	0.205316	2.50863	0.081844	0.934771	0.950136	OK	0.475261	0.547947	0	0	0	1.86247	0	0	0	2.23036	-1.02446	-1.02411	-1.02445	-0.977842	-1.02332	-1.02356	-1.02352	-0.972723
BECN1	3129.06	-0.0141783	0.0304209	-0.466071	0.641165	0.709305	OK	3144.44	3113.69	3133.38	3077.11	3164.63	3202.63	3107.66	3210.23	3128.77	3008.07	11.6127	11.5958	11.622	11.6332	11.605	11.6354	11.6113	11.5746
BEGAIN	12.622	-1.50996	0.487781	-3.09558	0.00196431	0.00363294	OK	18.6838	6.56026	19.8636	11.7254	16.5458	26.5902	2.18823	7.48335	8.63044	7.94911	3.74185	3.59346	3.68417	3.84637	3.38852	3.50765	3.53178	3.51824
BEND3	237.026	-0.304916	0.105085	-2.9016	0.0037126	0.00664911	OK	261.981	212.071	245.631	291.912	247.46	263.348	189.341	225.857	205.223	227.438	7.91425	8.05799	7.92037	7.97193	7.70711	7.84578	7.76948	7.85145
BEND3P3	291.037	0.768566	0.0892077	8.61546	6.96583e-18	2.58248e-17	OK	215.298	366.776	218.301	220.731	214.65	207.695	367.309	382.928	358.444	358.235	7.9322	7.94151	7.91887	7.89305	8.36801	8.40478	8.34666	8.34596
BEND5	4.06503	4.00438	1.2281	3.26064	0.00111162	0.00210729	OK	0.476873	7.65319	0	0	0	2.02439	2.31357	10.8645	10.876	6.44173	1.83966	1.84126	1.83975	1.89057	1.89815	2.07836	2.07856	1.9891
BEND6	725.352	-0.741249	0.0619424	-11.9668	5.30648e-33	2.78353e-32	OK	907.7	543.005	905.005	936.032	899.571	889.892	598.615	501.625	528.473	543.607	9.69058	9.72194	9.68496	9.67488	9.31621	9.16348	9.20805	9.23245
BEND7	113.782	1.59491	0.169543	9.40712	5.09911e-21	2.06043e-20	OK	56.5972	170.966	65.5374	40.4867	61.1471	58.5499	160.418	147.941	169.688	206.486	6.38187	6.12002	6.34055	6.3148	7.0144	6.95053	7.05937	7.22026
BEST1	241.471	0.5364	0.111514	4.81016	1.50806e-06	3.57678e-06	OK	197.091	285.851	205.21	190.622	184.353	207.365	251.447	272.79	273.237	346.743	7.77314	7.71532	7.68926	7.78152	7.93809	8.00609	8.00744	8.21197
BEST3	6.45522	3.82969	1.03155	3.71256	0.000205175	0.000415831	OK	0.848342	12.0621	0	4.47758	0	0	11.1481	22.7505	3.64482	9.62073	2.38693	2.50711	2.3871	2.38799	2.65411	2.86135	2.48378	2.6216
BEST4	8.67996	-0.298833	0.574696	-0.519983	0.603075	0.675261	OK	9.57572	7.7842	15.0451	3.98718	11.6135	7.53905	4.30038	4.2234	13.7764	8.95473	3.21371	2.99196	3.15046	3.06865	2.99999	2.99804	3.18889	3.09761
BET1	1333.15	0.58662	0.0472532	12.4144	2.18302e-35	1.20127e-34	OK	1065.79	1600.52	1016.47	1157.36	1049	1042.66	1612.36	1554.75	1648.46	1584.16	10.1253	10.2418	10.1534	10.1479	10.5489	10.5146	10.5699	10.5322
BET1L	4187.35	-0.469239	0.0275889	-17.0083	7.13065e-65	5.85738e-64	OK	4862.39	3512.32	4735.69	4881.24	4972.76	4861.22	3611.1	3522.59	3500.69	3413.55	12.1426	12.1715	12.1894	12.1676	11.888	11.8652	11.8594	11.8363
BEX1	539.105	-0.879133	0.0720746	-12.1975	3.20374e-34	1.72496e-33	OK	698.461	379.749	689.229	640.786	709.962	753.106	395.151	371.838	365.781	386.985	9.27603	9.20883	9.30344	9.35834	8.78372	8.73272	8.71906	8.76631
BEX2	7.48602	5.61638	1.12325	5.00012	5.72944e-07	1.38878e-06	OK	0.299101	14.6729	1.09445	0	0	0	11.7133	15.3654	13.22	18.4949	2.62422	2.5929	2.58985	2.59086	2.86684	2.93551	2.8962	2.98639
BEX3	5370.53	0.0787467	0.0270137	2.91506	0.00355616	0.00638724	OK	5224	5517.07	5274.96	4982.53	5423.17	5211.83	5461.64	5596.56	5458.22	5555.36	12.3737	12.3204	12.3998	12.3624	12.4064	12.4295	12.4058	12.4225
BEX4	368.185	0.767653	0.080993	9.47802	2.59158e-21	1.05379e-20	OK	272.477	463.892	271.746	264.816	273.899	279.081	455.102	484.724	435.164	480.944	8.25224	8.23177	8.25871	8.274	8.69341	8.75013	8.65357	8.74291
BEX5	0.952494	-1.3796	1.76982	-0.779514	0.435677	0.518699	OK	1.37611	0.528876	0.909689	0	1.84127	2.76037	2.10863	0	0	0	-0.0844228	-0.106663	-0.0619255	-0.0403174	-0.0561441	-0.106498	-0.106486	-0.106283
BFAR	3065.38	0.27026	0.0290305	9.30949	1.28449e-20	5.13493e-20	OK	2779.1	3351.66	2784.54	2819.77	2783.04	2729.25	3336.59	3324.34	3333.73	3411.77	11.4905	11.5022	11.4901	11.4721	11.6596	11.6561	11.6588	11.6806
BFSP1	40.864	-1.31832	0.253908	-5.19212	2.07909e-07	5.18099e-07	OK	58.3354	23.3925	54.1948	56.1934	58.7616	64.1025	23.0549	19.472	19.6691	31.4634	5.45679	5.47631	5.50333	5.5555	5.05835	5.00118	5.00307	5.18281
BGLAP	0.993091	0.962558	1.82883	0.526324	0.598663	0.671123	OK	0.673565	1.31262	2.66977	0	0	0	0	2.11603	3.15893	0	-0.00293854	-0.0677285	-0.068125	-0.0679941	-0.0674797	-0.0167626	0.00721727	-0.0673337
BGN	46207.8	-0.175726	0.0165516	-10.6169	2.48752e-26	1.14237e-25	OK	49018.5	43397.2	48905	49234.7	50269	47662.9	43706.2	43251.9	42897.7	43735.3	15.5489	15.5553	15.5751	15.5244	15.4425	15.4327	15.425	15.4431
BHLHA15	7.88127	1.47586	0.646208	2.28388	0.0223786	0.0361892	OK	4.16834	11.5942	0.85594	8.75797	3.44384	3.80338	22.0799	8.62435	8.63511	6.84972	2.73547	2.92309	2.8017	2.81168	3.16416	2.9199	2.92012	2.88221
BHLHB9	64.5667	-0.231448	1.0784	-0.214621	0.830063	0.870676	OK	69.7348	59.3987	74.5151	69.458	65.681	69.2875	0	54.3578	86.1802	97.0543	6.03148	5.98585	5.95138	5.98478	4.98272	5.83861	6.12676	6.20827
BHLHE40	5126.04	1.86624	0.0256141	72.86	0	0	OK	2206.73	8045.34	2256.98	2167.24	2225.05	2175.28	8113.72	7965.73	8015.37	8088.92	11.493	11.4585	11.4808	11.4615	12.6914	12.6729	12.6792	12.6883
BHLHE40-AS1	9.36609	0.221553	0.530767	0.41742	0.676371	0.740774	OK	8.64833	10.0838	15.6989	8.20331	3.60079	6.93792	11.2979	6.91905	11.8769	10.3938	3.32779	3.18462	3.08342	3.15817	3.24524	3.15775	3.25639	3.22829
BHLHE41	688.81	1.15067	0.0668899	17.2024	2.54873e-66	2.12719e-65	OK	427.811	949.809	403.722	454.881	453.818	399.314	994.527	879.04	981.595	943.584	8.92771	9.02805	9.02567	8.91884	9.7335	9.61688	9.7211	9.68352
BHMT	14.0895	0.518274	0.403028	1.28595	0.19846	0.26491	OK	11.5856	16.5934	10.1027	11.2396	13.8619	11.151	13.7552	21.7971	15.5323	15.2763	3.72907	3.75229	3.80158	3.74995	3.79966	3.93629	3.83163	3.82694
BHMT2	687.824	1.22223	0.0632463	19.3249	3.31537e-83	3.26776e-82	OK	412.727	962.921	439.513	403.162	401.548	406.428	961.24	1020.05	955.226	915.423	8.99337	8.9218	8.91793	8.92798	9.69672	9.75337	9.69082	9.65042
BICC1	5008.93	-0.171103	0.0250899	-6.8196	9.12955e-12	2.76394e-11	OK	5305.61	4712.25	5256.78	5392.39	5189.34	5385.06	4592.39	4748.36	4726.04	4781.06	12.335	12.3591	12.3228	12.3578	12.2083	12.2394	12.235	12.2458
BICD1	1132.23	-0.240323	0.0520339	-4.6186	3.86345e-06	8.92376e-06	OK	1226.32	1038.15	1216.61	1276.94	1284.15	1128.9	1022.12	1036.44	1088.63	1004.06	10.2092	10.254	10.2593	10.1403	10.0499	10.0625	10.1071	10.0339
BICD2	4409.44	0.318223	0.0277278	11.4766	1.72849e-30	8.6526e-30	OK	3925.1	4893.78	3926.98	3924.55	4053.83	3794.22	5047.1	4838.7	4838.05	4852.09	11.9956	11.9951	12.0251	11.964	12.2313	12.1913	12.1912	12.1939
BICDL1	0.792357	3.20884	1.90941	1.68054	0.0928514	0.134521	OK	0.154666	1.43005	0	0	0	0	2.13759	3.14686	1.0544	0	-0.40115	-0.400811	-0.40113	-0.401024	-0.34908	-0.325631	-0.374797	-0.400493
BICDL2	12.6324	3.34266	0.578932	5.77384	7.74857e-09	2.07526e-08	OK	2.26696	22.9977	3.44918	1.94787	2.61088	0.946791	23.0443	24.6141	20.5284	23.9173	3.31627	3.28101	3.29472	3.25316	3.71091	3.73668	3.66956	3.72398
BICRA	1000.29	-0.580863	0.0599069	-9.69609	3.1326e-22	1.30725e-21	OK	1198.99	801.599	1251.77	1239.17	1236.81	1066.51	815.734	759.469	779.459	853.424	10.1651	10.1554	10.1537	10.0154	9.77267	9.70959	9.73244	9.81292
BICRAL	774.635	-0.243136	0.0583084	-4.16983	3.0483e-05	6.60989e-05	OK	839.755	709.515	811.869	798.648	890.161	857.434	731.792	715.452	675.221	716.504	9.63803	9.62309	9.72214	9.68784	9.54432	9.52415	9.47293	9.52549
BID	1006.12	1.04604	0.0542713	19.2744	8.81851e-83	8.64187e-82	OK	656.55	1355.68	619.186	683.486	676.602	647.937	1441.15	1317.87	1366.99	1295.7	9.51453	9.59972	9.59072	9.55343	10.2836	10.1981	10.233	10.1819
BIK	0.513605	1.49078	2.11134	0.706084	0.480136	0.562339	OK	0.26958	0.757631	0	0	0	0.935906	1.06967	1.05252	1.05074	0	-0.989344	-0.98912	-0.989331	-0.965895	-0.963294	-0.963497	-0.963518	-0.987962
BIN1	2586.17	0.35172	0.0363717	9.67016	4.0374e-22	1.68146e-21	OK	2272.47	2899.86	2368.65	2133.71	2348.17	2236.46	2943.94	2945.47	2875.31	2837.63	11.2514	11.1556	11.2434	11.1985	11.4552	11.4557	11.4328	11.4203
BIN3	1026.8	-0.286044	0.0545619	-5.24256	1.58366e-07	3.9707e-07	OK	1128.26	925.344	1126.9	1128.31	1165.53	1093.11	980.191	970.65	915.403	834.339	10.0869	10.088	10.1182	10.0587	9.9589	9.95002	9.89711	9.81445
BIN3-IT1	3.08775	-2.26936	1.05495	-2.15114	0.0314649	0.049647	OK	5.11461	1.06088	3.60621	3.03056	5.47518	8.36103	3.18333	1.04567	0	0	1.60726	1.59396	1.64892	1.70893	1.59742	1.54757	1.52224	1.52288
BIRC2	3527.5	0.335268	0.0295454	11.3475	7.62839e-30	3.76735e-29	OK	3119.46	3935.54	3126.12	3109.9	3027.31	3214.76	3886.18	3943.2	4053.63	3858.87	11.6691	11.6644	11.6397	11.6949	11.8726	11.8864	11.9126	11.866
BIRC3	601.45	5.37378	0.14443	37.2067	5.32477e-303	1.6066e-301	OK	28.3277	1174.57	27.8155	24.175	24.6166	36.1564	1219.33	1132.89	1149.38	1197.24	6.57393	6.53489	6.52647	6.68038	9.53789	9.46078	9.476	9.51852
BIRC5	1945.03	-2.4338	0.0444632	-54.7374	0	0	OK	3282.53	607.522	3207.29	3325.74	3333.25	3262.38	604.364	586.813	581.641	658.737	11.2838	11.3204	11.3229	11.301	9.75607	9.73252	9.72549	9.82568
BIRC6	5423.68	-0.175213	0.0302387	-5.79435	6.85868e-09	1.84034e-08	OK	5752.62	5094.73	5867.2	6014.42	5456.8	5674.91	5141.55	4995.4	5252.79	4986.33	12.4783	12.5018	12.4098	12.4468	12.3539	12.3271	12.374	12.3254
BIRC7	4.78053	-1.98134	0.860145	-2.30349	0.0212511	0.0345045	OK	7.62899	1.93208	7.90678	5.93464	7.97566	8.5352	0	1.0691	0	6.82287	2.28835	2.24499	2.28973	2.30078	2.1055	2.13222	2.10519	2.26331
BISPR	75.9773	1.67413	0.188907	8.86216	7.84771e-19	2.98806e-18	OK	36.2551	115.7	33.5924	45.891	32.2765	33.7085	109.191	114.32	115.39	123.449	5.71116	5.8685	5.69349	5.71286	6.41632	6.45015	6.45704	6.50662
BIVM	1433.46	-0.158289	0.047066	-3.36313	0.000770643	0.00148311	OK	1512.02	1354.9	1437.89	1578.81	1480.44	1551.43	1364.38	1266.54	1358.93	1429.26	10.4871	10.5739	10.5141	10.5576	10.4388	10.3711	10.4352	10.4815
BIVM-ERCC5	278.714	0.0246345	0.42907	0.0574138	0.954216	0.963991	OK	276.334	281.093	327.191	273.693	333.171	171.368	222.949	389.703	391.365	120.269	8.22811	8.07549	8.24382	7.7015	7.90729	8.38161	8.38544	7.45037
BLCAP	3708.82	0.112838	0.031164	3.62078	0.000293713	0.00058884	OK	3563.85	3853.78	3587.21	3671.91	3624.86	3371.91	3952.5	3819.71	3763.26	3879.19	11.825	11.8469	11.8348	11.7675	11.9162	11.8839	11.8699	11.8985
BLID	1.07444	-2.55164	1.67068	-1.5273	0.126685	0.178112	OK	1.83577	0.313111	2.75585	2.04885	0	2.76652	0	0	1.02429	0	0.127469	0.1105	0.0607854	0.127695	0.061484	0.0614005	0.0862453	0.0616421
BLK	3.70317	-0.779506	0.822652	-0.947552	0.343358	0.423479	OK	4.67995	2.72638	2.67908	8.03127	5.1873	2.82966	2.15684	3.18136	1.06422	4.49561	1.84725	1.96383	1.90481	1.85095	1.83579	1.85933	1.80986	1.88859
BLM	167.989	-1.04716	0.122936	-8.5179	1.62468e-17	5.94913e-17	OK	226.413	109.566	227.214	219.798	223.514	234.819	115.492	91.9069	112.684	118.487	7.60429	7.57601	7.59057	7.63194	7.0817	6.92657	7.0641	7.09999
BLMH	1333.82	-0.605753	0.0445819	-13.5874	4.75504e-42	2.91637e-41	OK	1609.8	1057.84	1571.49	1597.1	1601.1	1670.32	1075.52	1075.68	1074.56	1004.79	10.5246	10.5398	10.5422	10.5823	10.1756	10.1757	10.1748	10.1151
BLOC1S1	969.635	-0.101376	0.0520842	-1.94638	0.0516093	0.0788553	OK	1003.69	935.582	1029.14	965.189	1048.67	971.151	896.319	938.935	973.68	933.997	9.97534	9.91659	9.99264	9.92221	9.84957	9.89152	9.92458	9.88675
BLOC1S1-RDH5	15.4556	0.111936	0.467127	0.239627	0.81062	0.854443	OK	14.8563	16.0549	20.6686	12.0965	19.0257	7.49533	4.25731	18.8779	16.7732	24.4505	4.00751	3.85467	3.97996	3.76005	3.69158	3.97639	3.94038	4.06451
BLOC1S2	1391.1	-0.0670793	0.0436757	-1.53585	0.124575	0.175303	OK	1423.44	1358.77	1457.06	1417.02	1406.75	1412.02	1338.05	1364.06	1298.84	1435.02	10.4846	10.4588	10.4521	10.4555	10.406	10.4236	10.3787	10.4704
BLOC1S3	532.635	-0.437908	0.0673542	-6.50157	7.94861e-11	2.31766e-10	OK	612.857	452.413	612.016	616.092	625.006	597.863	474.957	436.793	428.918	469.437	9.1761	9.18196	9.19515	9.15486	8.95102	8.87883	8.86331	8.94094
BLOC1S4	864.854	-0.379045	0.0532796	-7.11427	1.1251e-12	3.52999e-12	OK	977.818	751.889	1004.66	984.844	993.945	927.343	748.67	756.867	738.206	764.297	9.8896	9.87117	9.87972	9.81596	9.62309	9.63269	9.61067	9.64138
BLOC1S5	430.701	-0.305227	0.0759466	-4.01897	5.84529e-05	0.000123965	OK	476.093	385.309	463.894	471.134	494.941	474.067	421.466	370.411	362.052	387.641	8.81267	8.82626	8.8702	8.83187	8.72865	8.61788	8.59857	8.65664
BLOC1S5-TXNDC5	14.296	-0.519989	1.56525	-0.332209	0.739731	0.794745	OK	16.8449	11.7472	6.36936	41.628	7.35173	12.0501	29.5083	0	0	17.4609	3.50695	4.10214	3.53032	3.63368	3.93605	3.34757	3.34774	3.73784
BLOC1S6	3394.46	0.520529	0.0298719	17.4254	5.29581e-68	4.49808e-67	OK	2788.65	4000.27	2741.96	2790.48	2786.5	2834.34	4038.03	3835.5	4063.29	4065.59	11.5241	11.5401	11.5388	11.5544	11.8865	11.8373	11.8925	11.893
BLVRA	885.902	0.679491	0.0562345	12.0832	1.29622e-33	6.88219e-33	OK	681.051	1090.75	675.536	688.131	690.9	669.794	1122.05	1154.95	1003.86	1082	9.53579	9.55215	9.55552	9.52836	9.99705	10.0243	9.89307	9.96287
BLVRB	1340.33	-0.281832	0.0476328	-5.91677	3.28331e-09	8.93009e-09	OK	1470.83	1209.83	1530.49	1530.95	1435.91	1386.02	1259.59	1152.48	1208.19	1218.99	10.5091	10.5094	10.4497	10.4169	10.329	10.2486	10.2911	10.2992
BLZF1	1673.77	0.247051	0.0411578	6.00253	1.94261e-09	5.34254e-09	OK	1530.81	1816.73	1525.59	1565.97	1485.9	1546.14	1772.95	1736.32	1863.22	1894.07	10.6217	10.6457	10.5977	10.634	10.7606	10.7411	10.807	10.8224
BMF	100.933	-2.52534	0.185199	-13.6358	2.45282e-42	1.5103e-41	OK	171.991	29.8745	159.612	181.083	177.639	169.505	25.0794	29.8083	32.0208	32.7125	6.85864	6.96161	6.9468	6.90779	5.71999	5.79049	5.82422	5.83674
BMI1	2578.04	0.31924	0.0333363	9.57634	1.00545e-21	4.14228e-21	OK	2293.96	2862.11	2206.71	2275.81	2311.05	2381.79	2799.9	2901.7	2887.38	2859.93	11.1858	11.2139	11.228	11.2557	11.4067	11.4404	11.4357	11.4267
BMP1	8880.82	-0.09973	0.0216406	-4.60846	4.0566e-06	9.35259e-06	OK	9187.65	8573.98	9295.41	9272.05	9348.49	8833.41	8596.83	8535.68	8542.95	8621.72	13.1593	13.1569	13.1647	13.1111	13.0855	13.0788	13.0796	13.0883
BMP2	70.6793	2.1992	0.213964	10.2784	8.81841e-25	3.91449e-24	OK	25.2775	116.081	20.0933	27.4642	21.0096	32.8036	123.523	126.774	115.434	98.3323	5.38522	5.51044	5.40113	5.58604	6.40821	6.42868	6.35731	6.23854
BMP2K	901.684	0.192195	0.0543126	3.53869	0.000402124	0.000796891	OK	841.712	961.656	817.086	909.861	801.925	839.512	957.807	934.975	983.866	968.441	9.72626	9.82338	9.70956	9.75055	9.87028	9.84822	9.89492	9.88039
BMP3	3.67556	1.28836	0.868088	1.48414	0.137772	0.192114	OK	2.1354	5.21573	2.86538	0	0.940962	4.67543	8.45681	4.10363	4.0897	4.2726	1.82876	1.7599	1.78247	1.87017	1.94891	1.85713	1.85682	1.86081
BMP4	155.066	1.17887	0.131406	8.97126	2.93154e-19	1.12835e-18	OK	95.0161	215.116	93.7486	82.8142	107.961	95.0707	214.281	193.47	214.081	239.102	6.87039	6.79104	6.96731	6.87997	7.49298	7.40911	7.4926	7.58447
BMP6	2108.29	-0.626813	0.035922	-17.4493	3.48634e-68	2.9706e-67	OK	2559.21	1657.36	2591.92	2541.42	2561	2541.15	1621.75	1662.47	1610.09	1736.49	11.2267	11.2078	11.2152	11.2078	10.7908	10.8132	10.7843	10.8527
BMP8A	18.2749	-0.386252	0.356282	-1.08412	0.278313	0.353255	OK	20.7067	15.843	23.1207	22.9952	17.9597	18.7894	18.2369	18.9626	11.6348	14.4998	4.26429	4.26147	4.1801	4.19413	4.18481	4.19687	4.06765	4.12061
BMP8B	3.64039	-0.574193	0.917226	-0.62601	0.531308	0.608988	OK	4.35542	2.92537	7.99853	3.9987	4.48508	0.941167	1.07432	1.05378	8.45763	1.11395	1.9222	1.83557	1.84674	1.76358	1.76804	1.76737	1.92924	1.76934
BMPER	4072.71	1.72089	0.0325396	52.8859	0	0	OK	1895.88	6249.55	1951.61	1999.77	1867.49	1766.96	6251.67	6194.29	6186.27	6363.64	11.2491	11.2703	11.2112	11.1641	12.3384	12.3292	12.3279	12.3561
BMPR1A	2000.51	-0.114255	0.0372929	-3.06373	0.00218597	0.004025	OK	2079.68	1921.33	2139.41	2058.2	2046.35	2074.08	1963.02	1824.91	1962.5	1935.61	11.0284	10.9922	10.9868	10.9994	10.9481	10.8808	10.9479	10.9351
BMPR1B	244.068	0.758926	0.112643	6.73744	1.61199e-11	4.83493e-11	OK	181.313	306.823	173.144	158.057	178.382	215.131	279.451	344.825	317.701	285.852	7.63903	7.57121	7.66181	7.80911	8.02497	8.20656	8.13503	8.04414
BMPR2	6761.8	-0.28748	0.0258814	-11.1076	1.15223e-28	5.55283e-28	OK	7433.28	6090.32	7410.15	7728.97	7280.73	7315.74	6305.6	5913.77	6102.15	6037.28	12.8076	12.8477	12.7909	12.7954	12.6554	12.5959	12.6249	12.615
BMS1	3187.21	-0.264739	0.0308249	-8.58849	8.81165e-18	3.25777e-17	OK	3478.83	2895.6	3387.57	3516.33	3402.83	3608.65	2888.83	2875.02	2862.01	2956.44	11.6934	11.7286	11.6977	11.7532	11.5447	11.5403	11.5361	11.5661
BMS1P1	107.251	-0.170254	0.148555	-1.14607	0.251767	0.32482	OK	113.572	100.93	104.594	119.194	116.33	114.439	88.585	109.42	111.154	94.2907	6.72503	6.81758	6.80033	6.78857	6.61306	6.75661	6.7677	6.65455
BMS1P14	196.732	-0.150265	0.11	-1.36604	0.171925	0.233618	OK	206.968	186.496	193.098	207.114	214.965	212.5	185.806	182.499	171.195	206.679	7.60388	7.65972	7.68983	7.68052	7.57369	7.55963	7.51032	7.65798
BMS1P17	5.86694	0.969363	0.858254	1.12946	0.258704	0.332078	OK	3.96686	7.76703	4.60712	0	0	11.2044	12.7817	3.14808	4.14815	11.046	2.4535	2.34047	2.3381	2.59552	2.62391	2.41982	2.44327	2.58983
BMS1P18	3.86526	-1.69376	0.971138	-1.7441	0.0811411	0.11927	OK	5.90513	1.82539	4.55468	7.13613	11.095	0.923075	0	3.11225	4.10094	0	1.91525	1.97179	2.05435	1.82712	1.80549	1.88154	1.90454	1.80607
BMS1P2	120.483	-0.556884	0.143931	-3.8691	0.000109239	0.000226066	OK	143.452	97.5144	131.145	165.131	131.918	146.047	96.0606	107.478	94.8916	91.1958	6.96394	7.13936	6.96829	7.04494	6.74377	6.8206	6.73538	6.70939
BMS1P20	350.373	0.0615987	0.0825166	0.7465	0.455365	0.538353	OK	342.894	357.852	329.382	347.011	330.408	365.147	376.584	356.849	360.519	337.083	8.39966	8.444	8.4023	8.4877	8.51422	8.4679	8.47668	8.41935
BMS1P21	2.37003	0.00882063	1.01549	0.00868608	0.99307	0.994556	OK	2.36278	2.37727	0.90552	3.04205	0.920657	4.62596	1.06286	3.13484	4.16191	1.10643	1.19278	1.24387	1.19324	1.28014	1.19742	1.24591	1.26904	1.19867
BMS1P22	16.7954	-0.0723759	0.420605	-0.172076	0.863378	0.897731	OK	17.2166	16.3742	9.88201	11.0814	26.4153	21.3319	20.3336	12.607	10.4522	22.2595	3.91721	3.94221	4.19949	4.12204	4.10498	3.97145	3.93058	4.13492
BMS1P4	43.5864	-0.655616	0.247371	-2.65033	0.00804121	0.0138152	OK	53.3231	33.8497	53.4187	52.6972	59.8629	47.4877	41.3886	35.4421	38.5423	19.8518	5.5366	5.52815	5.6019	5.47202	5.40118	5.32717	5.36644	5.10285
BMT2	1873.07	0.94323	0.0416424	22.6507	1.37237e-113	1.72578e-112	OK	1281.69	2464.46	1238.1	1301.4	1272.54	1314.32	2463.63	2457.97	2332.66	2603.96	10.4717	10.5159	10.4959	10.5245	11.108	11.1058	11.0555	11.1617
BNC1	658.884	0.632877	0.0619037	10.2236	1.55488e-24	6.85823e-24	OK	516.639	801.129	525.574	549.005	475.591	517.107	800.228	800.453	791.996	811.12	9.15285	9.19097	9.067	9.13884	9.52966	9.52996	9.52014	9.54211
BNC2	1996.05	-0.850726	0.0403421	-21.0878	1.02954e-98	1.1572e-97	OK	2568.08	1424.02	2642.56	2674.31	2532.81	2424.05	1436.7	1415.01	1453.48	1389.47	11.2105	11.222	11.1696	11.1275	10.6433	10.6297	10.6537	10.6136
BNC2-AS1	5.18246	-3.57316	1.00238	-3.56467	0.000364315	0.000724109	OK	9.56158	0.803343	11.6588	10.0625	7.2433	9.28554	2.16152	0	1.04798	0	2.45325	2.41982	2.36206	2.40505	2.24589	2.19153	2.21812	2.19271
BNIP1	353.494	-0.145347	0.0854398	-1.70116	0.0889131	0.129375	OK	371.286	335.703	372.829	363.164	388.219	360.542	306.953	358.98	313.31	363.959	8.51004	8.48733	8.54508	8.48114	8.34536	8.47738	8.36231	8.48918
BNIP2	3418.85	0.306346	0.0338101	9.06077	1.29537e-19	5.02097e-19	OK	3057.22	3780.47	2955.86	3155.76	2937.88	3181.12	3623.49	3851.47	3860.88	3784.31	11.6017	11.662	11.5962	11.6694	11.7913	11.849	11.8513	11.8323
BNIP3	7565.81	2.54261	0.0247334	102.801	0	0	OK	2216.62	12915	2224.03	2200.82	2170.83	2269.59	12974.9	12695.5	12800.3	13190.4	11.6366	11.6282	11.6168	11.6532	13.2813	13.259	13.2674	13.2982
BNIP3L	8270.5	1.22033	0.0227963	53.5319	0	0	OK	4967.27	11573.7	4840.95	5057.55	4928.2	5043.75	11354.5	11405.4	11691.4	11842.3	12.4832	12.5221	12.499	12.5197	13.2831	13.2876	13.312	13.3247
BNIPL	1.8996	-0.042182	1.19352	-0.0353424	0.971807	0.977644	OK	1.92737	1.87183	0	2.0592	3.7329	1.89867	1.0845	0	1.89861	4.52293	0.852499	0.903349	0.942495	0.899571	0.88025	0.853633	0.899569	0.958595
BOC	1870.26	0.157304	0.0369661	4.25536	2.08717e-05	4.58415e-05	OK	1768.4	1972.13	1782.35	1777.12	1815.69	1697.46	1962.07	1955.77	1992.46	1979.18	10.8237	10.821	10.8408	10.7789	10.9129	10.9099	10.9273	10.921
BOD1	2122.5	0.141867	0.0362123	3.91764	8.94186e-05	0.000186491	OK	2018.22	2226.77	1989.86	2047.07	2019.97	2015.66	2256.6	2210.93	2124.52	2315.37	10.9911	11.0173	11.0049	11.003	11.1081	11.089	11.0518	11.1322
BOD1L1	3585.24	-0.0445617	0.0314837	-1.41539	0.156954	0.215589	OK	3640.61	3529.88	3677.09	3735.21	3453.84	3698.56	3531.83	3590.47	3588.47	3406.46	11.8314	11.8462	11.7727	11.8369	11.7936	11.809	11.8085	11.7599
BOK	3570.72	0.232252	0.030538	7.60535	2.8413e-14	9.40591e-14	OK	3283.93	3857.52	3347.45	3267.37	3181.39	3340.18	4022.21	3865.21	3769.19	3772.81	11.7402	11.7177	11.6931	11.7381	11.9127	11.8751	11.8513	11.8522
BOK-AS1	7.79267	0.629701	0.628183	1.00242	0.316143	0.394772	OK	6.11851	9.46684	11.3848	4.95871	7.03714	0.95107	5.44313	5.3104	13.8126	13.4436	2.99788	2.86206	2.9077	2.76542	2.87359	2.87048	3.04173	3.03413
BOLA1	240.704	-0.0900377	0.0957557	-0.940285	0.347071	0.42744	OK	248.213	233.196	245.717	249.366	247.655	250.129	234.704	226.44	238.632	232.993	7.92781	7.9399	7.93428	7.94247	7.89029	7.86128	7.9038	7.88439
BOLA2	177.987	-1.38146	0.151529	-9.11677	7.73988e-20	3.02192e-19	OK	257.238	98.736	281.879	243.003	299.252	203.683	74.6796	112.486	92.0964	116.819	7.79585	7.66663	7.84569	7.52207	6.78798	7.06829	6.92676	7.09302
BOLA2B	612.353	0.916404	0.0669574	13.6864	1.22496e-42	7.57241e-42	OK	424.155	800.552	404.022	458.556	420.081	415.264	846.237	769.698	823.111	761.856	8.87386	8.9813	8.90659	8.89696	9.53211	9.44364	9.50621	9.43404
BOLA2-SMG1P6	864.909	0.396872	0.0528437	7.5103	5.89901e-14	1.932e-13	OK	746.689	983.128	746.56	729.036	763.381	746.559	1011.98	943.242	980.229	998.282	9.6202	9.59938	9.63985	9.62013	9.89582	9.83119	9.8665	9.88327
BOLA3	706.771	-0.0326822	0.0594244	-0.54998	0.582333	0.656509	OK	714.776	698.765	724.003	698.378	750.24	686.236	660.513	708.957	713.723	712.114	9.48653	9.45409	9.51875	9.43834	9.40431	9.4676	9.47363	9.47159
BOLA3-AS1	143.1	0.16307	0.19448	0.838488	0.401757	0.4848	OK	135.021	151.178	142.438	161.344	84.0082	153.885	159.057	177.121	102.073	164.872	7.1425	7.23648	6.76842	7.20092	7.22608	7.30986	6.9006	7.25451
BOP1	2147.45	-0.839749	0.0369712	-22.7136	3.28834e-114	4.1659e-113	OK	2755.36	1539.53	2834.04	2766.88	2752.06	2668.12	1575.4	1580.32	1480.23	1522.55	11.3139	11.2907	11.2855	11.2557	10.7661	10.7689	10.7105	10.7356
BORA	229.185	-0.836666	0.102289	-8.1794	2.85271e-16	1.00529e-15	OK	293.84	164.531	303.183	274.503	296.102	301.27	163.85	173.468	157.662	163.446	8.05584	7.97025	8.03543	8.05035	7.55631	7.59952	7.52729	7.55453
BORCS5	366.412	-0.19394	0.0795459	-2.43809	0.0147652	0.0245284	OK	391.003	341.821	392.405	390.785	404.757	375.874	324.4	344.732	339.685	358.66	8.57531	8.57163	8.60229	8.53802	8.41291	8.46404	8.45155	8.49775
BORCS6	393.55	-0.335805	0.0778461	-4.31371	1.60539e-05	3.55433e-05	OK	439.146	347.954	447.908	422.171	457.239	428.773	328.686	345.109	365.858	352.654	8.73012	8.67806	8.74828	8.69166	8.46461	8.50516	8.55448	8.52343
BORCS7	726.506	0.0176809	0.0656662	0.269254	0.787734	0.834715	OK	722.054	730.958	695.086	713.125	700.899	778.312	743.079	662.351	719.637	799.557	9.46437	9.48735	9.47182	9.56642	9.52439	9.42146	9.49551	9.59086
BORCS8	635.489	-0.317659	0.0628573	-5.05365	4.33448e-07	1.05832e-06	OK	705.17	565.808	743.776	713.559	675.926	687.206	536.546	573.585	568.233	585.085	9.45088	9.4131	9.36416	9.37909	9.15992	9.21794	9.20973	9.23542
BORCS8-MEF2B	156.913	0.725921	0.174028	4.17129	3.02886e-05	6.57002e-05	OK	118.249	195.578	136.748	66.0806	149.436	119.548	188.767	177.043	218.027	199.658	7.1632	6.68149	7.23015	7.06548	7.41258	7.36147	7.5302	7.4576
BPGM	1228.47	0.231591	0.046519	4.97841	6.41085e-07	1.55074e-06	OK	1130.08	1326.85	1147.88	1149.87	1135	1087.61	1391.62	1312.58	1263.81	1339.35	10.1989	10.2005	10.1887	10.1501	10.3764	10.3221	10.2871	10.3408
BPHL	299.814	-0.317427	0.0875856	-3.62419	0.00028987	0.000581509	OK	332.664	266.963	334.565	319.375	350.404	325.926	270.342	257.051	268.265	272.583	8.31816	8.27835	8.35787	8.29571	8.13894	8.09784	8.13263	8.14578
BPI	2.90308	2.86499	1.17169	2.44518	0.0144781	0.0240963	OK	0.700777	5.10539	0	0	0.914854	1.86506	2.13108	7.33236	2.09828	8.88305	1.39036	1.39164	1.41453	1.4388	1.44576	1.56433	1.44492	1.59569
BPNT1	1003.13	-0.0193906	0.0522011	-0.371459	0.710296	0.770141	OK	1009.87	996.389	942.781	1006.88	1011.45	1078.1	1007.43	984.928	975.721	1017.75	9.91359	9.9734	9.97755	10.0361	9.9739	9.9533	9.94475	9.98321
BPTF	3418.11	-0.178607	0.0286205	-6.24052	4.36123e-10	1.23308e-09	OK	3629.42	3206.79	3587.45	3664.16	3539.99	3726.46	3197.46	3176.61	3209.16	3243.56	11.7835	11.8035	11.771	11.8194	11.6758	11.6698	11.6792	11.6891
BRAF	1554.73	0.438513	0.0402351	10.8988	1.16822e-27	5.51775e-27	OK	1320.25	1789.21	1289.65	1340.26	1315.11	1336.66	1788.81	1761.85	1851.09	1754.44	10.4263	10.4611	10.4439	10.4587	10.7283	10.714	10.7607	10.71
BRAP	1188.83	0.128029	0.0456975	2.80167	0.00508393	0.00896542	OK	1136.11	1241.55	1138.24	1169.4	1106.93	1130.35	1202.4	1219.34	1261.99	1281.97	10.1749	10.1996	10.1495	10.1686	10.2252	10.2381	10.2698	10.2843
BRAT1	1641.49	-0.781324	0.0405914	-19.2485	1.45237e-82	1.42179e-81	OK	2075.42	1207.55	2080.62	2060.57	2139.97	2019.99	1242.67	1177.48	1227.16	1183.41	10.8885	10.8792	10.9155	10.8602	10.4107	10.3628	10.3995	10.3673
BRCA1	731.19	-0.820335	0.0623311	-13.1609	1.4727e-39	8.71019e-39	OK	933.646	528.734	956.928	909.676	897.14	968.792	551.175	490.79	566.696	508.323	9.74403	9.69641	9.68358	9.7556	9.24558	9.14606	9.26965	9.17599
BRCA2	444.502	-0.533112	0.0828897	-6.43158	1.26281e-10	3.64806e-10	OK	525.707	363.296	565.521	531.241	456.012	550.103	356.098	336.614	383.678	376.747	9.00202	8.94523	8.80944	8.97699	8.59682	8.54973	8.65987	8.64445
BRCC3	769.909	0.0096453	0.0597686	0.161377	0.871796	0.904527	OK	767.335	772.483	765.109	731.634	733.513	838.334	742.916	774.745	789.875	783.145	9.58248	9.54227	9.54453	9.66549	9.556	9.59378	9.61128	9.60353
BRD1	1899.81	-0.00891071	0.0409371	-0.217668	0.827688	0.868866	OK	1905.67	1893.94	1830.57	1881.33	2030.72	1879.32	1885.82	1830.53	1966.92	1893.26	10.857	10.8823	10.9536	10.8813	10.8845	10.857	10.9237	10.8882
BRD2	7591.73	-0.218336	0.0213373	-10.2326	1.41705e-24	6.2562e-24	OK	8165.1	7018.36	8107.32	8182.28	8184.63	8185.83	6791.75	7083.93	7079.21	7118.87	12.9511	12.9598	12.9601	12.9603	12.7848	12.8239	12.8233	12.8285
BRD3	2274.81	-0.0418389	0.0370363	-1.12967	0.258614	0.331985	OK	2307.79	2241.82	2294.71	2334.84	2277.91	2323.48	2168.98	2311.49	2135.9	2351.15	11.1594	11.1756	11.1526	11.1711	11.107	11.1662	11.0928	11.1821
BRD3OS	1181.48	0.012872	0.0460205	0.279701	0.779707	0.828196	OK	1176.21	1186.75	1144.36	1169.71	1201.57	1189.63	1187.24	1237.12	1179.89	1142.33	10.177	10.1971	10.2218	10.2126	10.2107	10.2486	10.205	10.1754
BRD4	4902.89	-0.0386569	0.0295006	-1.31038	0.190068	0.255053	OK	4968.57	4837.2	5198	5060.52	4869.07	4746.33	4920.4	4841.55	4721.4	4865.82	12.3144	12.289	12.2527	12.2288	12.2626	12.2474	12.2238	12.2521
BRD7	1893.91	-0.0503203	0.0363952	-1.38261	0.166785	0.227458	OK	1926.94	1860.89	1891.93	1960.48	1888.52	1967.27	1852.99	1854.04	1840.36	1895.73	10.8861	10.9192	10.8844	10.9224	10.8668	10.8673	10.8604	10.8879
BRD7P3	0.860589	-0.278931	1.62348	-0.17181	0.863587	0.897825	OK	0.943523	0.777654	1.89682	0	0.943458	0.929371	0	1.02634	1.0187	1.07002	-0.1959	-0.242053	-0.218877	-0.219218	-0.241833	-0.216906	-0.217086	-0.21589
BRD8	1597.3	-0.69506	0.0464708	-14.9569	1.40373e-50	9.82873e-50	OK	1974.8	1219.8	2020.94	1874.82	1992.37	2011.28	1238.22	1306.57	1211.03	1123.19	10.8501	10.7785	10.8364	10.8455	10.3959	10.4442	10.376	10.3093
BRD9	1509.44	-0.301842	0.040976	-7.36633	1.75391e-13	5.66019e-13	OK	1666.77	1352.11	1621	1719.56	1680.34	1647.53	1352.8	1350.01	1385.06	1319.21	10.6235	10.6786	10.6571	10.6386	10.4569	10.455	10.4783	10.4342
BREA2	3.22402	0.422916	0.928795	0.455338	0.648866	0.715586	OK	2.75483	3.69321	4.49655	1.00894	3.62727	1.86099	0	5.24732	7.32893	2.22216	1.69118	1.6098	1.67138	1.62987	1.58574	1.7069	1.75067	1.63911
BRE-AS1	24.8122	2.26592	0.37922	5.97522	2.29787e-09	6.30014e-09	OK	8.54177	41.0826	6.25731	4.00748	16.1235	7.53365	38.6988	46.3071	48.4907	31.0789	4.15161	4.10286	4.36072	4.18353	4.70937	4.8033	4.82849	4.60542
BRF1	1308.52	-0.524811	0.049405	-10.6226	2.33869e-26	1.0756e-25	OK	1543.93	1073.11	1635.13	1469.29	1606.19	1463.78	1081.55	1041.44	1111.34	1059.43	10.5547	10.4538	10.5378	10.4503	10.1726	10.1388	10.1971	10.1541
BRF2	516.439	-0.0246923	0.0695833	-0.354859	0.722695	0.780694	OK	520.859	512.02	506.227	558.226	520.524	499.171	544.832	494.145	508.796	499.592	8.99442	9.08111	9.01901	8.98209	9.05944	8.97326	8.9989	8.98288
BRI3	8909.12	1.03218	0.0253543	40.7104	0	0	OK	5851.42	11966.8	6040.57	5876.11	5975.49	5510.23	12156.8	11940.3	11840	11933.4	12.7334	12.7086	12.7236	12.651	13.3941	13.3765	13.3682	13.3759
BRI3BP	144.691	-0.486897	0.138615	-3.51258	0.000443772	0.000875443	OK	168.877	120.504	172.311	196.2	163.434	143.808	111.078	110.018	139.898	120.779	7.30133	7.40259	7.26022	7.16254	6.97748	6.97081	7.14198	7.03576
BRICD5	24.2361	0.64334	0.311491	2.06536	0.0388893	0.0605005	OK	18.9201	29.5521	19.3654	18.8151	16.8035	20.7045	37.8688	27.6404	23.405	29.2858	4.50343	4.49507	4.45912	4.52611	4.7696	4.63265	4.56942	4.65566
BRINP1	15.0461	-1.3473	0.450786	-2.98878	0.00280091	0.00509471	OK	21.602	8.49016	15.3257	12.1125	30.0637	28.9083	8.51077	8.37291	11.5358	5.53908	3.86503	3.80442	4.10258	4.08552	3.73248	3.72932	3.79342	3.66941
BRIP1	766.528	-1.7065	0.0627583	-27.1917	8.14128e-163	1.38173e-161	OK	1173.49	359.561	1171.66	1132.21	1148.83	1240.77	364.018	372.713	339.094	362.934	9.91011	9.87665	9.89104	9.96598	8.86306	8.882	8.80594	8.86079
BRIX1	868.373	0.118826	0.0542994	2.18835	0.0286443	0.0455532	OK	832.632	904.114	800.404	849.391	835.264	845.705	864.956	871.473	939.195	940.595	9.68799	9.7415	9.72633	9.73755	9.75795	9.76477	9.83307	9.83441
BRK1	6095.14	-0.0391195	0.0231313	-1.6912	0.0907995	0.131905	OK	6177.77	6012.51	6120.08	6072.96	6364	6153.23	6042.69	5987.24	6078.78	5942.12	12.5772	12.5699	12.6141	12.5823	12.5652	12.5566	12.5708	12.5495
BRMS1	1085.37	-0.228836	0.046693	-4.90087	9.54137e-07	2.28937e-06	OK	1171.27	999.472	1168.56	1198.57	1161.01	1157.23	1023.46	975.428	991.586	1007.13	10.1505	10.1739	10.1445	10.1415	10.029	9.9856	10.0004	10.0144
BRMS1L	483.275	-0.552627	0.0707813	-7.80753	5.83214e-15	1.97893e-14	OK	574.719	391.831	582.078	570.437	547.043	598.961	405.813	375.459	385.34	401.068	9.07434	9.05589	9.01831	9.10041	8.75651	8.69055	8.71244	8.7465
BROX	2143.55	0.0230752	0.0369335	0.624778	0.532117	0.609691	OK	2126.41	2160.69	2253.18	2073.3	2065.23	2113.61	2133.42	2168.73	2143.34	2197.6	11.1122	11.0347	11.031	11.0525	11.0612	11.0765	11.0655	11.0888
BRPF1	1066.26	-0.180445	0.0509497	-3.54163	0.000397666	0.000788473	OK	1132.86	999.666	1193.6	1162.96	1122.04	1052.66	989.354	1014.76	983.277	1011.44	10.1612	10.137	10.104	10.0454	9.98911	10.0121	9.98355	10.0091
BRPF3	3015.15	0.448705	0.0305586	14.6834	8.23312e-49	5.62391e-48	OK	2550.01	3480.3	2528.61	2635.55	2494.7	2543.69	3428.35	3562.01	3488.73	3439.6	11.3896	11.4276	11.3772	11.395	11.6739	11.7105	11.6906	11.6771
BRSK1	373	1.709	0.0855128	19.9853	7.38937e-89	7.68338e-88	OK	174.734	571.266	182.046	169.025	184.275	162.899	544.789	584.218	580.242	576.508	7.87613	7.82208	7.88545	7.79422	8.80839	8.87386	8.86741	8.86104
BRSK2	22.8894	2.21578	0.369499	5.99671	2.0135e-09	5.53181e-09	OK	8.10914	37.6696	6.50382	13.4341	8.30483	4.60862	33.8582	34.5789	39.8832	41.9435	4.08479	4.2402	4.13062	4.04425	4.57126	4.58188	4.65124	4.67411
BRWD1	2009.09	0.841975	0.039186	21.4867	2.07543e-102	2.4064e-101	OK	1438.92	2579.26	1376.91	1485.42	1380.75	1513.74	2582.3	2620.6	2534.32	2578.68	10.6092	10.6769	10.6117	10.6938	11.1916	11.2058	11.1736	11.1902
BRWD1-AS2	15.2445	0.252949	0.467747	0.540781	0.588659	0.662206	OK	13.9115	16.5775	17.6031	8.9203	16.9158	12.2021	16.2334	20.1374	26.5678	3.37608	3.93933	3.77482	3.92719	3.83995	3.91447	3.98082	4.08057	3.65702
BRWD3	570.365	0.124961	0.0665779	1.87692	0.0605294	0.0912128	OK	545.679	595.051	542.42	503.714	566.13	569.218	585.85	587.45	580.21	627.928	9.11044	9.04583	9.14829	9.15312	9.17875	9.18119	9.17013	9.24086
BSCL2	823.151	-1.86745	0.0659348	-28.3227	1.81517e-176	3.27974e-175	OK	1292.17	354.129	1335.56	1305.66	1331.2	1195.92	332.694	369.145	328.82	386.202	10.0605	10.038	10.0573	9.95257	8.81792	8.90063	8.80912	8.93782
BSDC1	3146.84	-0.0149108	0.032278	-0.461949	0.644118	0.711793	OK	3163.11	3130.58	3142.91	3147.69	3303.22	3057.9	3220.42	3149.52	3029.89	3123.19	11.6184	11.6198	11.6651	11.5927	11.6412	11.6203	11.5842	11.6125
BSG	25427.9	0.213489	0.0413197	5.16675	2.38205e-07	5.92022e-07	OK	23550	27305.9	24270.5	23652	24570.2	21706.4	27694.3	27628	27276.2	26625.9	14.5887	14.5645	14.6003	14.4847	14.7138	14.7115	14.6993	14.6763
BSN	19.2743	-1.46724	0.390309	-3.75918	0.000170474	0.000347647	OK	28.3097	10.2389	28.4413	29.9446	35.8061	18.8992	8.56489	6.31672	10.5863	15.6353	4.36158	4.3815	4.46341	4.21	4.0162	3.96755	4.05717	4.15321
BSN-DT	0.929611	3.43714	1.86783	1.84018	0.0657412	0.0983546	OK	0.157143	1.70208	0	0	0	0	1.06825	0	5.25662	1.11202	-0.20496	-0.204542	-0.204935	-0.204805	-0.177228	-0.204372	-0.0781824	-0.176177
BST1	3756.14	0.642809	0.0301619	21.3119	8.80079e-101	1.0061e-99	OK	2932.92	4579.36	2863.27	2929.45	2930.13	3008.56	4594.54	4372.12	4655.53	4695.5	11.6131	11.6339	11.6341	11.6582	12.0559	12.0082	12.0686	12.0768
BST2	3391.87	2.00565	0.0325152	61.6834	0	0	OK	1352.5	5431.24	1348.52	1372.59	1403.34	1285.9	5379.17	5548.95	5446.92	5349.59	10.7997	10.8149	10.8333	10.7601	12.0853	12.1166	12.0979	12.0797
BTAF1	1861.93	0.0914445	0.0438282	2.08643	0.0369396	0.0576973	OK	1802.94	1920.92	1797.25	1777.72	1736.9	1899.67	1905.28	1806.74	2059.38	1912.53	10.8292	10.8191	10.7977	10.8807	10.8834	10.8341	10.9561	10.8869
BTBD1	4252.63	-0.152395	0.0302244	-5.04211	4.60416e-07	1.12138e-06	OK	4477.03	4028.23	4391.55	4371.58	4457.54	4686.27	3869.19	4009.66	4105.72	4129.55	12.0836	12.0793	12.0977	12.145	11.9652	11.9983	12.0204	12.0258
BTBD10	1557.01	0.590251	0.04121	14.323	1.5719e-46	1.0389e-45	OK	1242.87	1871.15	1237.94	1192.35	1248.08	1291.46	1916.48	1827.1	1848.5	1894.19	10.3857	10.3522	10.393	10.4239	10.7903	10.745	10.756	10.7791
BTBD11	21.3829	-0.215519	0.346057	-0.622786	0.533425	0.610891	OK	22.977	19.7887	21.9292	18.6984	17.9756	33.2916	26.3729	18.6081	18.8909	15.2962	4.41574	4.36274	4.35026	4.58166	4.48317	4.36144	4.36648	4.30483
BTBD18	2.41238	0.314608	1.01624	0.309581	0.756879	0.808901	OK	2.15038	2.67438	0	4.04566	2.74781	1.86504	3.1882	1.04597	4.19109	2.21529	1.19313	1.28998	1.2605	1.2395	1.2704	1.22015	1.29301	1.24799
BTBD19	309.158	0.0254508	0.0961403	0.264726	0.791221	0.837529	OK	306.431	311.885	328.241	322.683	305.542	268.769	337.415	282.592	292.798	335.227	8.32164	8.30699	8.26077	8.15427	8.34497	8.19569	8.22514	8.33936
BTBD2	5542.24	-0.110735	0.0339271	-3.26393	0.0010988	0.00208446	OK	5754.83	5329.64	5935.92	5751.57	6007.24	5321.84	5545.07	5173.91	5320.5	5281.85	12.5005	12.4706	12.5118	12.3975	12.4361	12.3712	12.3973	12.3905
BTBD3	1233.6	0.706885	0.0452261	15.63	4.54715e-55	3.35697e-54	OK	937.286	1529.91	979.844	937.567	931.206	900.881	1504.21	1530.81	1549.81	1534.45	10.0461	10.007	10.0008	9.97157	10.4405	10.4571	10.4689	10.4594
BTBD6	2842.05	0.0257602	0.0314379	0.819401	0.412558	0.495551	OK	2816.68	2867.42	2871.85	2713.68	2863.94	2815.32	2935.9	2846.94	2859.17	2829.61	11.4824	11.4295	11.4798	11.4638	11.5031	11.4742	11.4782	11.4685
BTBD7	2302.14	-0.462166	0.0338525	-13.6523	1.95545e-42	1.20484e-41	OK	2667.76	1936.52	2711.15	2608.15	2656.16	2693.83	1938.08	1879.61	1955.33	1974.82	11.3174	11.2805	11.2979	11.3113	11.0042	10.9763	11.0123	11.0214
BTBD8	16.4898	1.01637	0.37837	2.68617	0.00722767	0.0124965	OK	10.9102	22.0694	12.0782	9.26164	12.9578	9.2668	20.1019	23.8282	19.5308	24.893	3.93568	3.88103	3.95257	3.87936	4.07847	4.13781	4.06927	4.1534
BTBD9	974.901	0.0565448	0.0488817	1.15677	0.247367	0.320002	OK	955.799	994.004	937.397	983.04	940.823	962.768	991.465	1010.18	989.437	984.103	9.89327	9.93656	9.89658	9.91755	9.94435	9.96146	9.94248	9.93754
BTC	3.14264	0.232399	0.869036	0.267421	0.789145	0.835804	OK	2.89007	3.39521	3.83824	3.94837	2.84042	0.943204	5.36189	3.9138	1.03764	3.25754	1.65502	1.65744	1.63202	1.58649	1.68815	1.65668	1.58954	1.64165
BTD	933.578	-0.378735	0.052521	-7.21111	5.54963e-13	1.76034e-12	OK	1055.42	811.735	1077.54	1056.01	1046.77	1041.18	855.791	788.325	766.348	836.659	9.99468	9.97588	9.96778	9.96281	9.78378	9.71036	9.68539	9.76349
BTF3	10807.6	-0.00504203	0.0191308	-0.263556	0.792122	0.838246	OK	10826.5	10788.7	10646.2	10837	10889.4	10932.9	10702.2	10973.7	10583.5	10896.2	13.3855	13.4023	13.4068	13.4106	13.3905	13.4141	13.38	13.4074
BTF3L4	1792.89	0.361075	0.0413827	8.72527	2.65553e-18	9.98878e-18	OK	1569.7	2016.09	1538.13	1620.96	1547.56	1572.75	1934.1	2057.72	1941.55	2130.39	10.6639	10.7115	10.6694	10.684	10.875	10.9331	10.8786	10.9657
BTG1	3204.09	0.987352	0.032656	30.2349	8.23041e-201	1.68171e-199	OK	2148.57	4259.62	2178.29	2243.92	2119.54	2055.04	4384.29	4210.58	4160.67	4280.43	11.2658	11.2924	11.2413	11.2139	11.9213	11.882	11.8704	11.898
BTG2	323.285	0.00178806	0.0843979	0.0211861	0.983097	0.986731	OK	323.085	323.486	323.112	321.253	323.444	324.719	308.488	328.2	346.426	310.642	8.33595	8.33106	8.33682	8.34016	8.2969	8.3492	8.39533	8.30277
BTG3	1460.79	0.733781	0.0418601	17.5293	8.55567e-69	7.34345e-68	OK	1097.1	1824.47	1072.88	1090.91	1101.24	1123.26	1765.24	1869.53	1812.49	1850.76	10.218	10.233	10.2412	10.2589	10.6757	10.7304	10.7009	10.7208
BTG3-AS1	42.7571	-0.182631	0.272422	-0.670396	0.502606	0.583296	OK	45.4598	40.0544	33.0958	67.9924	43.7394	37.2416	43.5738	26.6075	47.0742	42.7323	5.27865	5.6614	5.4131	5.33372	5.41085	5.19001	5.45075	5.401
BTG4	1.01766	0.931331	1.61793	0.575631	0.564865	0.640748	OK	0.700136	1.33518	0.91521	0	1.8542	0	1.0572	0	1.03144	3.28322	-0.00330869	-0.0258623	0.0195464	-0.0261375	0.000161273	-0.0256845	-0.000455602	0.0518229
BTK	1.51476	2.34979	1.42793	1.64559	0.0998475	0.143668	OK	0.496848	2.53268	0.995716	0	1.01286	0	2.96214	2.90982	1.82195	2.41562	0.567094	0.542571	0.567543	0.542163	0.613734	0.612613	0.587087	0.600312
BTLA	1.28558	1.36658	1.42647	0.958016	0.338054	0.417763	OK	0.718484	1.85267	1.93572	0	0	0.938119	2.12566	1.03539	1.02593	3.2238	0.355577	0.308319	0.307799	0.331408	0.359796	0.333888	0.33365	0.385016
BTN2A1	1948.3	0.90262	0.0364387	24.7709	1.84694e-135	2.66406e-134	OK	1357.96	2538.64	1354.44	1394.44	1340.47	1343.69	2595.93	2540.66	2498.76	2517.99	10.5751	10.6011	10.5659	10.568	11.1795	11.1588	11.1427	11.1501
BTN2A2	602.8	0.788884	0.07345	10.7404	6.57434e-27	3.05894e-26	OK	441.978	763.622	428.564	404.073	431.002	503.62	738.3	734.795	829.754	752.289	8.91996	8.87098	8.92479	9.05857	9.40166	9.39739	9.51029	9.41897
BTN2A3P	93.2725	-0.0690218	0.15613	-0.442079	0.658432	0.724132	OK	95.5033	91.0418	94.2518	97.3629	100.116	90.323	93.3358	100.157	81.3347	89.2986	6.54946	6.57145	6.59075	6.52081	6.54284	6.59076	6.45262	6.51343
BTN3A1	1232.09	0.247127	0.0509279	4.85249	1.21923e-06	2.90498e-06	OK	1126.83	1337.36	1033	1195.59	1128.4	1151.92	1301.9	1405.28	1295.73	1344.93	10.1052	10.2372	10.1845	10.2033	10.3157	10.3866	10.3113	10.3458
BTN3A2	1491.15	-0.0798374	0.0459047	-1.7392	0.0819999	0.120363	OK	1532.4	1449.91	1489.7	1662.54	1488.33	1490.8	1455.21	1393.25	1461.96	1487.45	10.5408	10.6428	10.54	10.5415	10.5192	10.4793	10.5235	10.5394
BTN3A3	1061.09	-0.107757	0.0487746	-2.20929	0.0271545	0.0433237	OK	1100.7	1021.48	1149.27	1071.19	1098.34	1082.98	1017.61	980.332	1045.96	1043.02	10.1243	10.0595	10.0825	10.0696	10.0127	9.97891	10.0377	10.0352
BTRC	958.593	0.241761	0.0493407	4.89984	9.59144e-07	2.30109e-06	OK	878.462	1038.72	886.435	869.528	875.317	882.339	1003.03	1042.78	1059.87	1049.45	9.83217	9.81493	9.82083	9.82802	9.94453	9.98023	9.9952	9.98607
BUB1	898.619	-1.84204	0.0573817	-32.1014	4.21049e-226	9.82466e-225	OK	1405.27	391.969	1422.5	1409.31	1415.94	1372.83	406.659	386.324	369.653	405.731	10.1667	10.1573	10.1622	10.1319	9.03498	8.99341	8.95813	9.03335
BUB1B	808.224	-2.12155	0.0633428	-33.4932	6.0635e-246	1.50679e-244	OK	1314.4	302.049	1320.17	1308.34	1333.97	1294.78	303.084	270.903	320.35	314.19	10.0208	10.0116	10.0311	10.0016	8.70629	8.6197	8.74955	8.73483
BUB1B-PAK6	1.08971	-1.58596	1.71918	-0.922509	0.356263	0.437495	OK	1.63485	0.544571	3.57145	2.00457	0.900811	0	0	0	0	2.24083	0.158568	0.121611	0.0952	0.0728756	0.0734398	0.0733552	0.0733687	0.126656
BUB3	4546.09	-0.0677569	0.0246497	-2.74879	0.00598151	0.0104595	OK	4652.83	4439.36	4736.81	4644.79	4652.32	4577.45	4438.77	4490.64	4400.45	4427.49	12.189	12.1705	12.172	12.1567	12.1278	12.1387	12.1197	12.1255
BUD13	470.859	-0.588811	0.0750522	-7.84535	4.31736e-15	1.47215e-14	OK	565.634	376.084	611.129	557.477	558.531	535.45	358.842	386.775	400.325	358.343	9.10336	9.01953	9.0214	8.98334	8.63596	8.69908	8.72837	8.63494
BUD23	2084.83	-0.184501	0.0350797	-5.25947	1.44473e-07	3.63159e-07	OK	2217.96	1951.71	2209.88	2212.6	2285.51	2164.08	1968.54	1964.34	1959.3	1914.43	11.0792	11.0803	11.1107	11.0596	10.9716	10.9696	10.9672	10.9459
BUD31	2138.71	0.418628	0.0361098	11.5932	4.46066e-31	2.25464e-30	OK	1830.58	2446.85	1782.98	1855.48	1904.01	1780	2436.14	2388.33	2471.08	2491.67	10.8902	10.9266	10.9502	10.8886	11.1801	11.1614	11.1936	11.2015
BVES	1338.22	-0.402015	0.048282	-8.32638	8.33518e-17	2.98959e-16	OK	1523.47	1152.96	1503.1	1509.79	1447.88	1632.84	1215.09	1110.93	1147.22	1138.87	10.4893	10.4933	10.4544	10.5666	10.2932	10.2127	10.2414	10.2349
BVES-AS1	10.645	-0.180149	0.484308	-0.371972	0.709914	0.769816	OK	11.3087	9.98123	7.42814	17.5299	9.32499	11.0886	6.3287	14.4791	9.23742	9.743	3.33116	3.52264	3.37068	3.40592	3.30896	3.46909	3.36922	3.37946
BYSL	956.301	0.0583619	0.0512042	1.13979	0.254375	0.32762	OK	936.96	975.641	969.934	892.244	953.814	930.524	996.822	936.582	979.273	991.212	9.91397	9.8382	9.89867	9.87618	9.93896	9.88209	9.92271	9.93378
BZW1	16902.6	0.542409	0.0187993	28.8527	4.68882e-183	8.7679e-182	OK	13762	20043.1	13732.9	13636.7	13580.4	14094.9	19972.3	19594.1	20090.5	20518.7	13.843	13.8366	13.8327	13.8671	14.1969	14.1785	14.2026	14.223
BZW2	1824.38	-0.625324	0.0374907	-16.6794	1.85006e-62	1.47824e-61	OK	2213.68	1435.07	2164.16	2215.38	2197.61	2277.99	1428.04	1458.42	1433.04	1420.42	10.9835	11.0057	10.9981	11.0324	10.5986	10.6175	10.6017	10.5938
C10orf105	6.223	-2.50348	0.778016	-3.21778	0.00129187	0.0024298	OK	10.5802	1.86582	7.14566	15.035	10.8284	9.40368	0	4.20413	3.16719	0	2.60269	2.75164	2.67693	2.64867	2.4414	2.53905	2.51579	2.44223
C10orf111	6.52153	0.179152	0.592863	0.302182	0.762513	0.813413	OK	6.11713	6.92593	6.38136	5.08414	5.51517	7.42183	6.37728	6.25281	4.16122	10.9784	2.69262	2.6646	2.67373	2.71477	2.69257	2.68992	2.64429	2.78438
C10orf143	82.1447	-1.01708	0.179096	-5.67898	1.35497e-08	3.58589e-08	OK	109.958	54.3317	118.093	90.8665	117.39	112.973	54.7284	47.0269	50.7991	65.28	6.57875	6.39346	6.57498	6.54636	6.07839	5.99662	6.03808	6.18235
C10orf25	49.2309	0.650176	0.234003	2.77849	0.00546115	0.00959453	OK	38.3215	60.1403	34.7246	31.9843	51.6221	36.2186	68.3549	63.2012	44.3136	63.4278	5.42588	5.39059	5.62617	5.4457	5.79077	5.74335	5.54574	5.74499
C10orf55	12.8827	-1.34744	0.447617	-3.01026	0.00261023	0.00476732	OK	18.4965	7.26891	17.7003	16.9438	22.2918	17.0041	5.38609	9.50631	5.29681	8.93254	3.74515	3.73089	3.82145	3.73242	3.50499	3.59159	3.50263	3.58052
C10orf67	7.51174	1.15129	0.594236	1.93742	0.0526935	0.0803678	OK	4.66405	10.3594	5.46881	6.14674	2.37957	4.84182	13.7342	13.7321	8.09401	5.69669	2.83521	2.84546	2.75569	2.81531	2.99943	2.99442	2.88774	2.83575
C10orf82	4.10034	-3.10531	1.03815	-2.9912	0.00277886	0.00505928	OK	7.34695	0.853719	8.67893	5.83479	6.15969	8.53669	0	0	1.15034	2.44223	2.10148	2.04159	2.04911	2.0988	1.9085	1.9082	1.93697	1.9671
C10orf88	551.199	0.551722	0.0658815	8.37446	5.54777e-17	2.00016e-16	OK	447.069	655.329	445.999	430.257	437.713	473.667	644.514	640.727	664.141	672.576	8.91269	8.88222	8.89661	8.96458	9.23834	9.23301	9.26574	9.2772
C10orf90	56.0064	-0.450662	0.211956	-2.1262	0.0334867	0.0526907	OK	64.6834	47.3293	69.6368	50.7771	71.4471	66.6359	50.5562	38.0722	46.5494	54.3763	5.92748	5.74334	5.94337	5.90049	5.74138	5.59802	5.69758	5.78131
C10orf95	2.94269	-0.189542	0.930773	-0.203639	0.838636	0.877409	OK	3.13572	2.74966	3.42265	1.95167	5.16128	1.92924	2.21379	0	5.4323	3.43059	1.55322	1.5187	1.59269	1.51813	1.52523	1.47191	1.59687	1.55289
C11orf1	144.045	0.232823	0.137891	1.68845	0.0913243	0.132585	OK	132.447	155.642	124.515	121.112	129.327	154.514	154.743	127.837	170.32	169.988	7.05853	7.03918	7.08598	7.21895	7.21982	7.07791	7.29367	7.2919
C11orf16	1.12003	-0.118905	1.40504	-0.0846273	0.932558	0.949119	OK	1.16616	1.0739	1.79691	1.00706	0.908384	0.934888	0	1.04627	1.04804	2.21867	0.173624	0.15442	0.151947	0.152619	0.129951	0.15538	0.155422	0.182881
C11orf21	0.502007	-1.16307	2.2724	-0.511825	0.608774	0.679854	OK	0.69407	0.309945	0	2.01005	0	0.937328	1.06867	0	0	0	-1.00368	-0.954786	-1.00367	-0.980311	-0.977954	-1.00283	-1.00279	-1.00215
C11orf24	5654.13	-0.310113	0.0236914	-13.0897	3.77101e-39	2.21427e-38	OK	6259.49	5048.77	6101.39	6289.16	6394.68	6252.82	5004.54	5010.22	5113.17	5067.05	12.5345	12.5633	12.5791	12.5578	12.3487	12.3497	12.3685	12.3602
C11orf42	0.597591	-2.59462	2.07825	-1.24847	0.211861	0.280619	OK	1.02542	0.169763	0.896729	2.01296	0	1.87104	0	0	0	0	-0.74855	-0.722165	-0.770844	-0.725155	-0.770453	-0.770499	-0.770492	-0.770364
C11orf44	1.51068	-3.10508	1.51062	-2.05549	0.0398313	0.0618633	OK	2.70677	0.31458	6.35467	1.0136	0.917849	2.7689	0	0	1.03039	0	0.671306	0.546745	0.544163	0.589507	0.521671	0.52155	0.547189	0.521901
C11orf45	58.5592	0.454918	0.217404	2.0925	0.0363934	0.0569249	OK	49.4023	67.716	49.735	45.5275	48.4548	53.7572	69.9804	81.2987	43.7677	75.9522	5.76574	5.71974	5.75174	5.80875	5.96371	6.05906	5.69989	6.01468
C11orf49	890.982	-0.221531	0.0510558	-4.339	1.43134e-05	3.17722e-05	OK	959.254	822.709	964.256	987.571	939.099	946.482	823.369	822.113	816.515	828.449	9.87012	9.89201	9.84588	9.85303	9.72662	9.72525	9.71914	9.73217
C11orf52	27.5025	-0.764899	3.02876	-0.252546	0.800619	0.845519	OK	34.6271	20.3779	50.551	87.9703	0	0	0	54.3546	27.1438	0	4.77495	5.14443	3.80626	3.80978	3.82338	4.81458	4.43775	3.82718
C11orf54	506.287	0.991955	0.0775615	12.7893	1.88232e-37	1.07298e-36	OK	338.78	673.793	309.996	388.274	315.695	343.038	644.189	713.15	679.073	656.879	8.53806	8.72544	8.55289	8.62108	9.17361	9.26792	9.22244	9.1915
C11orf58	5853.4	0.0752613	0.0237077	3.17455	0.0015007	0.00280768	OK	5700.75	6006.04	5787.48	5706.19	5711.54	5598.5	5987.73	5861.58	6165.33	6008.82	12.5042	12.4909	12.4918	12.4731	12.5363	12.5162	12.5639	12.5396
C11orf65	7.02634	-1.32243	0.621048	-2.12935	0.0332251	0.0522966	OK	10.0386	4.01406	16.5244	7.41382	6.49095	9.67427	2.78953	5.76216	4.60587	2.94977	2.95498	2.78232	2.76194	2.82705	2.68296	2.74653	2.72115	2.67558
C11orf68	3733.13	-0.0744158	0.0303418	-2.45259	0.0141833	0.0236309	OK	3829.38	3636.87	3854.77	3856.97	3937.02	3668.32	3565.02	3772.63	3586.08	3624.19	11.896	11.8966	11.9159	11.8495	11.8228	11.8758	11.8283	11.8382
C11orf71	120.294	-0.869823	0.178139	-4.88282	1.04579e-06	2.5016e-06	OK	155.498	85.0905	161.332	158.097	106.824	196.355	78.0023	96.9086	80.8315	84.0018	7.10386	7.08652	6.79521	7.26149	6.58692	6.72997	6.60926	6.63633
C11orf72	0.512661	1.48717	2.256	0.659205	0.509764	0.589342	OK	0.269582	0.75574	0	0	0.915887	0	0	2.08316	0	1.10225	-0.999716	-0.999492	-0.976646	-0.999633	-0.998721	-0.94891	-0.998923	-0.973265
C11orf74	287.952	0.498465	0.102284	4.87336	1.09717e-06	2.62147e-06	OK	238.696	337.208	227.713	222.771	217.224	286.529	329.005	351.594	311.693	357.084	7.96771	7.95058	7.93017	8.15631	8.27359	8.33102	8.22738	8.34436
C11orf80	147.791	0.193198	0.133316	1.44918	0.147289	0.203762	OK	137.91	157.672	134.931	116.134	162.308	137.682	164.145	154.06	143.38	169.689	7.13582	7.02807	7.27568	7.15088	7.28403	7.23538	7.18118	7.3097
C11orf86	1.22254	-1.81841	1.58062	-1.15045	0.24996	0.322733	OK	1.90496	0.540118	0.893266	3.00947	0.899026	2.83161	2.14694	0	0	0	0.263905	0.313897	0.264054	0.310161	0.293696	0.242313	0.242329	0.242589
C11orf87	1140.09	-0.993749	0.0484396	-20.5152	1.57415e-93	1.70196e-92	OK	1517.92	762.256	1492.9	1528.98	1564.17	1485.86	768.193	799.067	734.673	746.849	10.3822	10.4049	10.4269	10.3777	9.77476	9.80906	9.73608	9.75039
C11orf88	1.57291	-0.995183	1.42924	-0.696303	0.486239	0.567784	OK	2.09487	1.05094	0	0	6.55069	1.84445	1.06659	1.04856	2.07298	0	0.569851	0.570545	0.725009	0.61662	0.597536	0.597059	0.621982	0.571194
C11orf91	43.6392	-0.880592	0.247513	-3.55776	0.000374026	0.000743017	OK	56.5589	30.7196	63.597	49.3598	57.1858	55.8796	30.4841	19.1708	37.3461	36.0907	5.63262	5.48611	5.56957	5.55556	5.25427	5.0826	5.34475	5.32916
C11orf95	1636.79	-0.11547	0.0396786	-2.91014	0.00361271	0.00648199	OK	1702.26	1571.32	1739.97	1638.19	1711.89	1717.91	1590.83	1605.9	1527.37	1562.25	10.7331	10.677	10.7179	10.7212	10.6499	10.6586	10.6125	10.6332
C11orf96	4423.93	2.95198	0.0325571	90.6708	0	0	OK	1012.56	7835.3	1032.95	1006.62	1026.76	981.108	8048.2	7612.85	7780	7902.95	10.6269	10.6072	10.6222	10.5871	12.5299	12.4724	12.4948	12.511
C11orf98	912.905	-0.90992	0.0545173	-16.6905	1.53689e-62	1.22853e-61	OK	1191.62	634.195	1207.09	1210.27	1231.09	1117.76	617.441	628.62	638.413	652.546	10.0727	10.0751	10.0914	10	9.46494	9.48035	9.49366	9.51281
C12orf10	1002.9	-0.417915	0.0509883	-8.19629	2.47911e-16	8.75114e-16	OK	1147.15	858.649	1104.79	1169.23	1140.4	1174.34	901.712	822.107	835.822	874.81	10.0542	10.1068	10.0836	10.111	9.86859	9.78603	9.80072	9.84144
C12orf29	671.942	0.347603	0.0630804	5.51047	3.57881e-08	9.27471e-08	OK	591.383	752.502	605.365	551.456	613.75	594.311	739.466	737.578	811.336	722.278	9.2957	9.21473	9.30779	9.27945	9.47485	9.47256	9.55934	9.45354
C12orf4	1044.93	0.0972004	0.0528752	1.8383	0.0660182	0.0987296	OK	1009.74	1080.12	982.406	971.833	1041.1	1043.26	1146.69	1039.13	1116.94	1018.07	9.97235	9.9626	10.0252	10.0271	10.114	10.0234	10.0897	10.0048
C12orf43	656.555	0.146953	0.0605518	2.4269	0.0152283	0.0252574	OK	623.146	689.965	628.041	621.508	596.453	646.86	703.889	675.063	714.642	665.985	9.3183	9.30905	9.27261	9.34465	9.4206	9.38291	9.43432	9.37074
C12orf45	139.921	-0.716177	0.131624	-5.44108	5.29571e-08	1.3615e-07	OK	173.955	105.888	176.974	178.362	186.188	154.278	104.741	109.494	99.7223	109.609	7.29435	7.29994	7.3349	7.18687	6.90477	6.93534	6.87104	6.93642
C12orf49	2038.75	0.275098	0.0361048	7.61942	2.5481e-14	8.46071e-14	OK	1844.96	2232.55	1836.19	1882.35	1826.65	1836.14	2219.06	2326.04	2215.51	2168.08	10.8947	10.9175	10.89	10.8947	11.0706	11.1148	11.0691	11.0488
C12orf56	6.12812	0.432094	0.633468	0.682109	0.49517	0.576095	OK	5.21722	7.03903	6.47755	5.14137	5.57482	3.71376	4.22128	11.3814	9.26248	3.25232	2.60479	2.57589	2.58518	2.54336	2.55569	2.70248	2.6617	2.53413
C12orf57	2657.64	-0.369535	0.0321348	-11.4995	1.32645e-30	6.65249e-30	OK	2996.16	2319.13	2955.85	2957.16	2973.55	3097.81	2270.07	2307.64	2354.14	2344.92	11.4722	11.4726	11.4778	11.5165	11.2269	11.2418	11.26	11.2564
C12orf60	19.4612	0.210684	0.372384	0.565772	0.571549	0.646881	OK	18.0427	20.8797	9.31498	14.4765	25.2398	23.0902	17.9214	19.6426	26.5709	19.4332	4.07931	4.1806	4.35882	4.32578	4.24116	4.26992	4.37777	4.26645
C12orf65	390.265	-0.367135	0.0803906	-4.56689	4.9501e-06	1.13497e-05	OK	439.656	340.874	452.318	454.396	407.494	444.54	329.02	360.56	317.961	355.829	8.73336	8.73721	8.64152	8.71795	8.45881	8.53605	8.43027	8.52489
C12orf66	127.65	-0.248328	0.136528	-1.81889	0.0689289	0.102681	OK	138.609	116.691	132.407	141.312	134.466	146.109	111.301	102.873	120.541	132.194	7.01997	7.06828	7.03141	7.09382	6.89504	6.84041	6.95152	7.01859
C12orf73	125.005	0.36384	0.146327	2.48649	0.0129009	0.0216191	OK	109.325	140.685	103.834	92.0448	122.305	118.883	139.952	151.104	154.554	117.364	6.82687	6.74622	6.94283	6.92232	7.04211	7.10033	7.11771	6.91331
C12orf75	9886.04	-0.0351398	0.0194225	-1.80923	0.0704146	0.104686	OK	10006.4	9765.65	9950.3	9898.52	9950.75	10224.2	9680.55	9657.65	9796.79	9929.53	13.2772	13.2723	13.2773	13.3029	13.2513	13.2491	13.2626	13.2753
C12orf76	94.3895	0.138137	0.153988	0.897067	0.369683	0.451313	OK	89.8741	98.905	83.7747	97.119	90.7078	88.0471	104.985	93.4225	98.9626	98.0983	6.48009	6.57859	6.53247	6.5127	6.63213	6.55233	6.59142	6.58535
C14orf119	2010.51	0.113286	0.0374964	3.02126	0.00251724	0.00460376	OK	1931.62	2089.41	1875.63	1861.99	1974.11	2013.84	2123.72	2065.76	2106.26	2062.8	10.9086	10.9019	10.9559	10.9744	11.024	10.9981	11.0163	10.9968
C14orf132	5077.62	-1.62815	0.0267007	-60.9778	0	0	OK	7673.01	2482.24	7789.87	7680.07	7646.59	7575.05	2430.3	2583.16	2490.16	2425.78	12.6634	12.6492	12.6449	12.6355	11.5736	11.6265	11.5946	11.572
C14orf178	1.47976	-0.834533	1.51617	-0.550422	0.58203	0.656285	OK	1.8962	1.06332	0	3.07304	0	4.54684	0	1.06032	3.15791	0	0.492067	0.565953	0.492104	0.600061	0.493057	0.518792	0.56772	0.493272
C14orf28	273.606	0.488879	0.0983087	4.97289	6.59614e-07	1.59412e-06	OK	227.687	319.525	228.962	220.562	242.413	218.866	333.388	329.764	340.352	274.542	7.94273	7.91352	7.98846	7.90696	8.25479	8.24556	8.27259	8.09073
C14orf39	2.28397	1.39471	1.07052	1.30283	0.192633	0.258106	OK	1.25861	3.30933	2.03518	2.18118	0	0.931999	2.08426	4.01074	4.96672	2.0617	1.16436	1.16781	1.11393	1.13748	1.16553	1.20989	1.23114	1.16499
C14orf93	189.171	-0.25421	0.118588	-2.14363	0.0320625	0.0505558	OK	205.794	172.547	219.072	202.638	194.995	206.417	166.391	172.031	204.673	147.15	7.67797	7.61454	7.58391	7.62955	7.4602	7.48569	7.62246	7.36797
C15orf38-AP3S2	808.035	-0.0508192	0.0785399	-0.64705	0.5176	0.596339	OK	822.265	793.805	930.448	752.402	807.573	796.954	768.449	771.251	705.911	931.291	9.78509	9.59209	9.65576	9.64378	9.61101	9.61427	9.53548	9.78575
C15orf39	1650.21	0.304175	0.0415657	7.31792	2.51852e-13	8.08179e-13	OK	1476.89	1823.53	1495.1	1514.38	1462.07	1437.3	1830.63	1902.58	1840.71	1718.9	10.595	10.6067	10.5746	10.5592	10.7824	10.8185	10.7875	10.7236
C15orf40	316.887	0.134601	0.090657	1.48473	0.137616	0.191925	OK	302.115	331.659	304.277	312.265	313.172	277.689	347.719	336.928	292.475	350.572	8.27205	8.29391	8.29635	8.1961	8.38542	8.35843	8.23901	8.39233
C15orf41	540.884	-0.490595	0.0714011	-6.87097	6.37669e-12	1.94403e-11	OK	631.973	449.795	671.328	625	647.653	584.038	413.652	446.738	475.809	462.858	9.26691	9.20155	9.23406	9.14046	8.83944	8.90493	8.95938	8.93555
C15orf48	101.787	5.23216	0.339084	15.4303	1.0242e-53	7.43238e-53	OK	5.2757	198.298	2.96925	9.87332	1.59421	7.79569	212.873	193.821	164.948	220.42	4.92208	5.12094	4.83837	5.05289	6.92397	6.84018	6.69793	6.95459
C15orf54	47.5208	0.239515	0.217553	1.10095	0.270918	0.345225	OK	43.5851	51.4564	42.8685	47.3763	45.5877	38.6509	56.5917	53.2854	47.697	48.1087	5.51395	5.56553	5.54538	5.4631	5.66224	5.62881	5.56907	5.57358
C15orf61	322.012	0.45593	0.0933557	4.8838	1.04063e-06	2.48956e-06	OK	271.549	372.475	306.585	250.038	253.807	275.226	388.085	332.478	386.031	383.843	8.28208	8.11419	8.12584	8.19214	8.48471	8.35085	8.48015	8.47505
C15orf62	26.4703	-0.649589	0.322872	-2.01191	0.0442294	0.0683035	OK	32.3308	20.6097	29.4597	38.0686	21.6247	40.3814	26.72	18.9207	23.2056	13.3814	4.74794	4.86013	4.62997	4.88877	4.70814	4.58752	4.6556	4.49419
C15orf65	39.0184	1.40611	0.255751	5.49797	3.84199e-08	9.95263e-08	OK	21.3787	56.6581	21.6137	25.9946	20.6613	17.4736	64.1958	52.5261	55.9231	53.7593	4.97988	5.05084	4.96407	4.90855	5.50317	5.38626	5.4221	5.39874
C16orf45	3279.2	-0.690382	0.0333983	-20.6712	6.29459e-95	6.88108e-94	OK	4049.17	2509.23	4115.64	4012.24	4135.87	3932.37	2468.61	2653.79	2398.97	2516.09	11.8829	11.8584	11.8877	11.8391	11.4045	11.4703	11.3787	11.4218
C16orf46	26.5137	-0.389975	0.354643	-1.09963	0.271495	0.345772	OK	30.0755	22.9519	21.354	54.6932	25.4995	18.9883	17.9524	26.661	22.2112	24.7502	4.61593	5.04403	4.68137	4.57665	4.56034	4.69878	4.6303	4.67017
C16orf47	5.54232	-1.12427	0.682799	-1.64657	0.0996473	0.143402	OK	7.59881	3.48582	5.4188	11.1281	7.33683	6.50701	3.18816	4.1797	1.04427	5.53569	2.44735	2.56305	2.4886	2.47096	2.39792	2.42016	2.34757	2.44988
C16orf58	3710.2	-0.0673397	0.0282067	-2.38737	0.0169696	0.0279745	OK	3796.77	3623.62	3811.82	3881.78	3842.25	3651.26	3622.66	3631.83	3588.75	3651.22	11.8825	11.8996	11.89	11.8421	11.8347	11.8371	11.8259	11.8421
C16orf70	644.827	-0.365515	0.0630012	-5.80172	6.56392e-09	1.76327e-08	OK	726.078	563.576	720.58	714.062	736.454	733.294	590.322	529.71	599.284	534.907	9.42919	9.42083	9.44908	9.44514	9.25023	9.15544	9.26353	9.164
C16orf71	45.2323	-0.631737	0.233603	-2.70431	0.00684461	0.0118693	OK	54.9804	35.4843	57.8073	63.9144	51.8562	46.359	32.1057	29.4927	41.2275	39.0958	5.61878	5.67554	5.55791	5.49765	5.32428	5.28904	5.43835	5.41303
C16orf72	2507.41	-0.0423907	0.0361333	-1.17317	0.240726	0.312663	OK	2544.25	2470.58	2460.38	2651.2	2429.43	2638.05	2459.08	2516.02	2451.02	2454.13	11.2741	11.344	11.2623	11.3393	11.2736	11.2949	11.2705	11.2717
C16orf74	256.836	1.19604	0.0992103	12.0556	1.812e-33	9.60168e-33	OK	156.079	357.593	147.888	157.376	153.111	166.069	348.677	358.66	338.381	384.526	7.52856	7.57586	7.55428	7.61576	8.2263	8.2514	8.19999	8.31318
C16orf86	94.2371	-0.0164941	0.164146	-0.100485	0.91996	0.94013	OK	94.7758	93.6984	105.737	110.39	85.28	77.7682	95.5047	88.2913	97.2238	93.7015	6.63486	6.66469	6.48867	6.42977	6.56431	6.51193	6.57642	6.55148
C16orf87	670.987	0.384932	0.0735738	5.23191	1.67764e-07	4.19792e-07	OK	582	759.975	545.721	634.479	550.953	597.331	705.827	742.249	723.097	868.24	9.20316	9.33487	9.21132	9.28152	9.43035	9.47593	9.45223	9.6188
C16orf89	4.27731	-1.55862	0.871003	-1.78946	0.0735409	0.108971	OK	6.38654	2.16807	13.6954	2.04853	7.36367	2.46322	1.08696	3.21073	3.21511	1.13488	2.2398	1.99132	2.11305	2.00008	1.96834	2.0193	2.01941	1.97006
C16orf91	290.828	-0.285118	0.101124	-2.81949	0.00480994	0.00850626	OK	319.473	262.183	263.26	340.585	351.825	322.755	264.046	274.508	259.247	250.397	8.09717	8.3146	8.34304	8.26845	8.09989	8.13193	8.08482	8.05665
C16orf95	121.987	-0.271778	0.150871	-1.80139	0.0716407	0.106349	OK	133.443	110.53	135.796	128.342	159.595	109.866	98.8971	112.815	125.891	104.691	7.00433	6.96221	7.12781	6.85042	6.77851	6.86938	6.94802	6.81757
C16orf96	0.677446	-2.79164	2.21324	-1.26134	0.207188	0.27513	OK	1.18391	0.170982	0.89623	0	4.52334	0	0	0	0	0	-0.599001	-0.621669	-0.511996	-0.621858	-0.621491	-0.621546	-0.621538	-0.621387
C17orf100	100.293	0.474383	0.151948	3.12201	0.00179619	0.00333451	OK	83.9512	116.635	88.5604	89.2715	81.1316	76.8321	116.077	119.868	105.233	125.373	6.55535	6.56105	6.498	6.46355	6.74244	6.76576	6.67304	6.79821
C17orf107	203.595	-0.392676	0.128393	-3.05838	0.00222537	0.00409393	OK	231.132	176.057	222.794	208.072	249.393	244.495	207.192	196.966	167.227	132.617	7.73427	7.67862	7.82766	7.81087	7.67516	7.63478	7.5075	7.33693
C17orf113	2.85983	-1.34196	0.998958	-1.34335	0.179157	0.242216	OK	4.10163	1.61803	6.13695	2.96753	4.41402	2.86449	3.28197	3.21368	0	0	1.57453	1.50349	1.53669	1.50112	1.51053	1.50902	1.43314	1.43374
[truncated: 25,915 more rows]

## Sheet: DEGs
GeneName	baseMean	log2FoldChange	lfcSE	stat	pvalue	padj	status	control	comparison	P4_1	P4_2	P4_3	P4_4	P12_1	P12_2	P12_3	P12_4	P4_1	P4_2	P4_3	P4_4	P12_1	P12_2	P12_3	P12_4
A1BG	244.107	0.664444	0.101265	6.56142	5.32981e-11	1.56626e-10	OK	188.867	299.347	198.98	202.865	182.673	170.977	287.652	284.043	323.086	302.58	7.75233	7.76801	7.68552	7.63529	8.05458	8.04392	8.15441	8.0976
A1BG-AS1	143.156	0.743312	0.149147	4.98376	6.236e-07	1.50922e-06	OK	107.072	179.24	106.056	117.944	110.553	93.5998	162.73	167.78	154.357	232.228	6.92195	6.9975	6.95105	6.8373	7.23774	7.26166	7.19697	7.52524
A2M	996.351	-3.53207	0.0747816	-47.2317	0	0	OK	1834.15	158.554	1776.04	1768.76	1836.52	1955.27	164.362	150.173	163.958	155.727	10.291	10.2864	10.3254	10.39	8.19785	8.13685	8.19573	8.16282
A4GALT	2316.24	-0.32101	0.0350531	-9.15782	5.29561e-20	2.07929e-19	OK	2572.88	2059.61	2521.77	2605.73	2678.57	2485.27	2084.4	2053.88	2050.38	2049.96	11.2544	11.2852	11.3113	11.2407	11.0772	11.0637	11.0621	11.062
AAAS	1186.11	-0.643	0.0469513	-13.695	1.0871e-42	6.72687e-42	OK	1446.14	926.08	1431.14	1497.52	1468.71	1387.86	941.454	899.935	945.949	916.324	10.376	10.4188	10.4005	10.3471	9.99164	9.95162	9.99586	9.96768
AACS	1874.98	-0.607247	0.0411811	-14.7458	3.2751e-49	2.25443e-48	OK	2263.86	1486.1	2308.49	2152.71	2246.24	2346.22	1498.07	1511.44	1403.1	1533.57	11.059	10.9924	11.0329	11.0745	10.6569	10.6649	10.598	10.6781
AADAC	64.6448	-1.71379	0.217618	-7.87519	3.4023e-15	1.16394e-14	OK	99.0832	30.2064	110.815	87.3801	97.6897	100.217	28.3003	36.962	19.3359	36.4592	6.29682	6.12646	6.20565	6.22404	5.50554	5.62435	5.36276	5.61877
AADAT	240.878	-1.11809	0.108413	-10.3133	6.13467e-25	2.73224e-24	OK	329.811	151.945	333.357	313.331	309.904	362.568	165.84	135.679	166.278	140.066	8.15352	8.09876	8.08966	8.22789	7.57973	7.43166	7.58156	7.45516
AAGAB	1730.38	0.189195	0.0420108	4.50349	6.6848e-06	1.51638e-05	OK	1617.08	1843.67	1566.55	1592.12	1577.56	1731.73	1774.77	1869.59	1847.78	1882.9	10.6641	10.6789	10.6705	10.7564	10.7792	10.8277	10.8168	10.8344
AAK1	3704.6	-0.159867	0.0303788	-5.26246	1.42137e-07	3.57432e-07	OK	3909.64	3499.55	4001.39	4012.22	3742.1	3884.93	3532.8	3572.65	3495.72	3394.96	11.9269	11.9294	11.8638	11.899	11.8099	11.8204	11.8001	11.7729
AAMDC	496.122	-0.743553	0.0766264	-9.70362	2.90982e-22	1.21564e-21	OK	621.213	371.03	638.212	545.354	636.479	664.129	358.897	376.973	381.373	367.556	9.16596	9.02293	9.16345	9.20264	8.6607	8.70171	8.71141	8.68065
AARD	22.2334	1.44612	0.368237	3.92716	8.59551e-05	0.000179547	OK	11.9382	32.5286	16.2966	8.09543	6.38638	16.8143	28.7905	27.169	30.2759	44.039	4.3083	4.14846	4.10705	4.31795	4.51038	4.48684	4.53191	4.7077
AARS	7160.05	0.591834	0.0223918	26.4308	6.06601e-154	9.68959e-153	OK	5711.68	8608.42	5793.15	5664.51	5742.35	5646.55	8726.12	8777.44	8551.19	8379.11	12.599	12.5784	12.5909	12.5755	12.9856	12.9913	12.9661	12.9465
AARSD1	842.394	-0.441719	0.0560365	-7.8827	3.20377e-15	1.09742e-14	OK	970.357	714.432	998.876	986.984	976.331	918.833	675.623	722.125	705.69	754.693	9.86952	9.85828	9.84829	9.7922	9.51593	9.57456	9.5542	9.61385
AASDH	369.276	-0.245338	0.0827365	-2.9653	0.0030239	0.00548064	OK	400.599	337.953	414.638	416.464	403.619	368.147	309.273	355.525	337.789	348.753	8.62678	8.63045	8.60328	8.52361	8.37696	8.49376	8.45037	8.47745
AASDHPPT	1247.27	0.155475	0.0469413	3.31213	0.000925891	0.00176952	OK	1180.13	1314.41	1160.05	1176.94	1126.49	1256.35	1341.28	1268.84	1322.35	1325.85	10.2174	10.2305	10.1907	10.2903	10.3508	10.2995	10.3376	10.3401
AATF	1597.62	-0.204552	0.0402009	-5.08825	3.61378e-07	8.86391e-07	OK	1710.69	1484.55	1704.25	1746.25	1717.53	1675.55	1532	1445.94	1518.14	1441.29	10.7006	10.7233	10.7078	10.6847	10.6018	10.5489	10.5934	10.546
AATK	11.3497	1.48057	0.503803	2.93879	0.003295	0.00594553	OK	5.98837	16.7111	5.17661	6.82804	2.60594	9.51476	13.138	12.8398	25.9243	14.7704	3.31162	3.35077	3.24957	3.40794	3.47924	3.47374	3.69324	3.50907
ABALON	134.875	0.576342	0.169311	3.40403	0.000663983	0.00128749	OK	108.287	161.463	81.5198	124.618	142.068	85.2127	153.708	190.056	147.216	154.601	6.70796	6.99896	7.09624	6.73706	7.15578	7.32319	7.12286	7.16005
ABAT	355.744	-0.322974	0.0828842	-3.89668	9.75196e-05	0.000202912	OK	395.399	316.09	403.452	391.389	382.293	404.23	339.542	285.863	318.446	320.74	8.58051	8.55381	8.53345	8.58216	8.43154	8.28792	8.37741	8.38352
ABCA1	2637.69	1.67215	0.0358196	46.6825	0	0	OK	1259.98	4015.4	1293.5	1319.19	1187.58	1241.84	3981.3	4101.32	3972.64	4004.15	10.6504	10.6675	10.5776	10.6156	11.6963	11.7259	11.6941	11.7019
ABCA13	20.4482	7.89441	1.05873	7.45648	8.88672e-14	2.89432e-13	OK	0.171163	40.7252	0	0	0	0	37.6747	40.0047	45.1277	40.7784	3.60201	3.61057	3.60252	3.6052	4.35916	4.39152	4.45774	4.40012
ABCA2	4669.39	0.911545	0.0274619	33.1931	1.35543e-241	3.30686e-240	OK	3241.44	6097.34	3290	3242.05	3263.25	3170.01	6320.28	6129.8	6028.98	5910.75	11.8438	11.8306	11.8365	11.8104	12.4585	12.4287	12.4125	12.3933
ABCA3	53.0631	1.92931	0.244282	7.8979	2.83644e-15	9.73198e-15	OK	22.0695	84.0568	18.7543	30.0739	13.4874	26.4289	77.8647	76.6668	85.4339	95.7953	5.15051	5.33647	5.05159	5.28022	5.86135	5.85136	5.92407	6.00254
ABCA4	13.5806	1.03905	0.454526	2.286	0.0222542	0.035999	OK	8.89113	18.2701	10.8002	8.06558	10.0434	6.52793	12.7617	13.5947	14.6934	32.1582	3.66167	3.60612	3.64634	3.57149	3.70058	3.71626	3.73656	4.00931
ABCA6	702.523	0.735008	0.0594761	12.358	4.40785e-35	2.4142e-34	OK	527.339	877.706	544.659	535.144	530.939	498.909	843.399	883.291	877.178	906.66	9.21616	9.20113	9.19409	9.14065	9.60856	9.65153	9.64507	9.67584
ABCA7	222.015	-0.474922	0.109622	-4.33237	1.47512e-05	3.2717e-05	OK	258.231	185.799	288.75	232.084	273.857	237.736	190.288	196.177	181.583	175.645	8.00639	7.82297	7.96123	7.84279	7.66416	7.688	7.62774	7.60246
ABCA8	1286.38	-0.295918	0.0512277	-5.77652	7.62626e-09	2.04396e-08	OK	1417.85	1154.91	1404.15	1386.72	1366.45	1512.93	1081.52	1136.08	1149.62	1253.59	10.4074	10.3957	10.3821	10.4769	10.169	10.2131	10.2238	10.3026
ABCA9	969.639	1.1314	0.0546426	20.7054	3.09611e-95	3.38854e-94	OK	607.789	1331.49	659.429	595.909	566.376	609.053	1311.58	1380.6	1312.95	1321.22	9.54233	9.45558	9.41212	9.47387	10.1706	10.2199	10.1717	10.1776
ABCB10	1217.82	-0.137798	0.0445838	-3.09076	0.00199647	0.00368987	OK	1275.94	1159.71	1315.41	1262.11	1237.15	1288.9	1178.53	1161.44	1153.31	1145.72	10.3207	10.2824	10.264	10.3018	10.2194	10.2061	10.1997	10.1937
ABCB4	5.91446	2.19697	0.731708	3.00252	0.00267757	0.00488317	OK	2.11793	9.71099	0.92243	2.0625	4.50232	0.943117	8.30949	14.2495	6.31675	10.0096	2.38938	2.41853	2.47398	2.39026	2.55542	2.66781	2.51396	2.58837
ABCB6	1002.97	0.24961	0.052282	4.7743	1.8033e-06	4.25548e-06	OK	916.423	1089.52	939.695	857.786	965.808	901.305	1069.64	1135.43	1096.56	1057.57	9.90881	9.82722	9.93365	9.87128	10.027	10.0821	10.0499	10.0166
ABCB7	476.862	-0.208198	0.0768036	-2.71079	0.00671233	0.0116572	OK	511.211	442.513	513.443	530.677	467.393	533.459	466.298	458.946	393.517	451.164	8.96074	8.99012	8.87779	8.99485	8.87576	8.86188	8.72955	8.84701
ABCB8	1348.46	-0.572094	0.0432579	-13.2252	6.27716e-40	3.73026e-39	OK	1612.37	1084.55	1625.06	1630.91	1638.15	1554.74	1086.31	1066.64	1072	1113.88	10.5629	10.5662	10.5705	10.5211	10.1917	10.1753	10.1798	10.2142
ABCB9	376.76	-0.355085	0.0850161	-4.17668	2.95799e-05	6.41776e-05	OK	422.893	330.628	459.208	403.199	399.475	429.825	354.487	350.957	303.386	313.547	8.72676	8.61189	8.60388	8.66807	8.50089	8.49235	8.37031	8.39775
ABCC1	8582.98	-0.466958	0.0213604	-21.8609	6.11667e-106	7.26747e-105	OK	9960	7205.95	9953.6	10049.2	10031.7	9805.47	7237.11	7357.52	6970.63	7258.59	13.2028	13.2119	13.2103	13.1883	12.9021	12.9173	12.8675	12.9048
ABCC2	166.537	-2.4321	0.145583	-16.7059	1.18664e-62	9.49366e-62	OK	281.005	52.069	265.436	275.768	285.221	297.797	52.9661	44.6889	65.4778	44.9403	7.62904	7.66168	7.69305	7.73181	6.44544	6.35392	6.56777	6.35973
ABCC4	2240.27	-1.2336	0.0367038	-33.6097	1.21107e-247	3.02558e-246	OK	3143.68	1336.86	3104.84	3161.3	3082.14	3227.2	1324.14	1313.58	1403.17	1305.81	11.4036	11.4211	11.3964	11.4414	10.6131	10.606	10.6639	10.601
ABCC5	964.556	-0.249943	0.0523506	-4.77441	1.80233e-06	4.25372e-06	OK	1047.9	881.211	1041.4	1091.87	1054.32	1005.46	853.239	885.735	933.894	850.531	9.98204	10.0256	9.99339	9.94976	9.80114	9.83459	9.88239	9.79837
ABCC9	1561.07	-0.89507	0.0441938	-20.2533	3.32209e-91	3.52669e-90	OK	2030.36	1091.77	2027.25	2060.06	1921.05	2114.05	1140.8	1081.95	1090.59	1052.78	10.8341	10.8494	10.7826	10.8745	10.3016	10.2546	10.2616	10.2307
ABCD1	1687.83	0.450098	0.0431388	10.4337	1.73938e-25	7.82867e-25	OK	1426.65	1949	1442.44	1372.72	1493.45	1396.74	2042.25	1899.89	1997.74	1857.37	10.5709	10.5261	10.6026	10.5418	10.8943	10.8259	10.8734	10.8046
ABCD3	2070.32	-0.323409	0.0369694	-8.74801	2.17152e-18	8.18998e-18	OK	2301.4	1839.23	2361.34	2347.52	2190.98	2307.14	1887.34	1838.63	1813.33	1816.28	11.136	11.1304	11.0656	11.1141	10.9272	10.9033	10.8907	10.8922
[truncated: 11,836 more rows]

## Sheet: UpP4
GeneName	baseMean	log2FoldChange	lfcSE	stat	pvalue	padj	status	control	comparison	P4_1	P4_2	P4_3	P4_4	P12_1	P12_2	P12_3	P12_4	P4_1	P4_2	P4_3	P4_4	P12_1	P12_2	P12_3	P12_4
[truncated: 5,853 more rows]

[truncated: 2 more sheets: UpP12, Immuno-Matrix-pathway]
