# Supplementary material for: In Vitro Culture Expansion Shifts the Immune Phenotype of Human Adipose-Derived Mesenchymal Stem Cells
Source: Front Immunol. 2021 Mar 10;12:621744. doi: 10.3389/fimmu.2021.621744 (PMC7988085; doi:10.3389/fimmu.2021.621744)
Supplement: Supplementary file 3 [file Table_2.xlsx]

## Sheet: P4_vs_P8_DESeq2_Plus (A-Z)
GeneName	baseMean	log2FoldChange	lfcSE	stat	pvalue	padj	status	control	comparison	P4_1	P4_2	P4_3	P4_4	P8_1	P8_2	P8_3	P8_4	P4_1	P4_2	P4_3	P4_4	P8_1	P8_2	P8_3	P8_4
A1BG	191.686	-0.0205748	0.123132	-0.167096	0.867295	0.901984	OK	193.053	190.319	203.335	207.376	187.321	174.799	195.436	220.732	192.148	152.339	7.62604	7.64137	7.56208	7.50928	7.59492	7.69099	7.58175	8.9295
A1BG-AS1	102.765	-0.162733	0.153298	-1.06154	0.288442	0.369824	OK	108.554	96.975	107.428	119.51	112.372	94.8539	100.453	85.363	96.5505	105.587	6.7118	6.7873	6.74362	6.62597	6.6651	6.55657	6.63832	11.9891
A2M	1081.78	-2.59004	0.0625937	-41.3786	0	0	OK	1855.42	308.149	1794.99	1788.25	1862.58	1977.05	298.333	329.419	281.419	322.222	10.3959	10.392	10.4318	10.49	8.87437	8.94444	8.83588	10.8621
A2M-AS1	15.9317	-0.417772	0.413198	-1.01107	0.311983	0.39512	OK	18.2225	13.641	12.9966	22.3986	25.8193	11.7399	17.5196	8.08423	13.118	15.7777	3.91336	4.09132	4.14976	3.8872	4.00365	3.8063	3.91713	12.8503
A3GALT2	0.499894	0.132618	2.34471	0.0565605	0.954895	0.966878	OK	0.476935	0.522854	0	0	0	1.90439	1.01569	0	0	1.07908	-1.02517	-1.02449	-1.02514	-0.970298	-0.995635	-1.02494	-1.02318	14.1645
A4GALT	2637.39	0.0196574	0.0342289	0.574294	0.565769	0.647156	OK	2619.43	2655.36	2564.66	2650.95	2733.62	2528.71	2643.43	2675.48	2592.23	2710.06	11.34	11.3693	11.3966	11.3276	11.3668	11.3775	11.3495	13.9799
AAAS	1197.72	-0.654294	0.0465896	-14.0438	8.41004e-45	5.3234e-44	OK	1464.75	930.685	1447.96	1515.64	1491.15	1404.82	939.377	924.979	932.097	925.736	10.3828	10.4241	10.4094	10.3555	10.0051	9.99214	9.99873	12.1127
AACS	1895.46	-0.629419	0.0409092	-15.3858	2.03893e-53	1.45821e-52	OK	2302.5	1488.42	2345.65	2188.12	2290.35	2385.09	1550.86	1443.18	1445.4	1515.04	11.0686	11.0054	11.0468	11.0838	10.7023	10.641	10.6425	8.87516
AADAC	63.1722	-1.95832	0.215183	-9.10071	8.9747e-20	3.49772e-19	OK	100.486	25.858	112.298	88.5803	99.3425	101.605	24.6425	25.9484	25.363	27.5973	6.2821	6.10667	6.19081	6.20763	5.39826	5.41808	5.41502	18.3387
AADACL2	0.851627	-1.16175	1.82649	-0.636057	0.524739	0.608855	OK	1.17712	0.526136	1.8798	0	1.89022	0.929578	0	0	0	2.11342	-0.216594	-0.270322	-0.216334	-0.243554	-0.270392	-0.270496	-0.269849	8.94346
AADAT	278.098	-0.596425	0.0976272	-6.10921	1.00127e-09	2.79395e-09	OK	334.777	221.418	338.093	317.892	315.402	367.888	224.675	225.008	197	238.825	8.26976	8.21781	8.21147	8.34159	7.9391	7.94015	7.84005	17.4147
AAGAB	1707.71	0.109612	0.0420198	2.60857	0.00909203	0.0158158	OK	1642.87	1772.56	1590.03	1616.55	1606.79	1758.51	1822.43	1758.08	1731.33	1778	10.6748	10.6892	10.6839	10.7631	10.7948	10.7629	10.7494	15.1324
AAK1	3804.43	-0.131136	0.0322038	-4.07206	4.66001e-05	0.000100904	OK	3977.22	3631.65	4066.11	4078.52	3815.88	3949.59	3740.26	3592.92	3727.41	3464.77	11.9522	11.9549	11.8955	11.9262	11.8777	11.8422	11.8746	13.9698
AAMDC	527.038	-0.59553	0.0775156	-7.68271	1.55757e-14	5.19163e-14	OK	634.298	419.779	650.788	556.291	651.282	677.528	407.817	424.182	458.999	389.418	9.21328	9.07665	9.21393	9.24889	8.81788	8.84968	8.9147	12.4279
AAMP	3200.17	-0.0664215	0.0311724	-2.13078	0.0331076	0.0530013	OK	3273.82	3126.51	3211.1	3226.31	3402.68	3253.24	3178.76	3033.67	3173.07	3122.51	11.6467	11.6509	11.6984	11.6583	11.6377	11.5965	11.6362	14.5377
AANAT	2.09453	0.0641049	1.16772	0.0548975	0.95622	0.967469	OK	2.048	2.14105	4.03675	1.12745	3.05713	0	2.32675	0	1.27253	4.93562	1.07317	0.991039	1.04708	0.960119	1.02697	0.960545	0.998746	13.5043
AAR2	1553.61	0.0109286	0.043167	0.253171	0.800136	0.846959	OK	1547.73	1559.49	1530.13	1549.58	1516.24	1593.34	1560.16	1484.48	1657.79	1537.16	10.5878	10.5989	10.5798	10.6234	10.6049	10.5613	10.6584	9.0573
AARD	47.3	2.76119	0.292855	9.42855	4.15806e-21	1.67578e-20	OK	12.1601	82.44	16.5841	8.24105	6.52168	17.1187	93.4984	75.5946	67.057	93.7848	4.90683	4.73169	4.67962	4.91909	5.84192	5.68967	5.60467	11.5703
AARS	7734.52	0.737657	0.0211045	34.9526	1.18162e-267	3.11944e-266	OK	5799.15	9669.88	5875.11	5746.61	5843.88	5729.08	9520.23	9789.83	9716.25	9655.15	12.6606	12.6417	12.656	12.639	13.0908	13.1166	13.1096	8.81031
AARS2	752.875	-0.309929	0.0602174	-5.14684	2.64914e-07	6.56326e-07	OK	833.434	672.316	833.401	819.962	895.839	784.882	687.937	688.289	637.644	675.045	9.64138	9.62712	9.70471	9.58912	9.47612	9.47653	9.41266	14.5607
AARSD1	803.848	-0.661828	0.0606056	-10.9202	9.22438e-28	4.33955e-27	OK	985.061	622.635	1012.64	1000.93	993.237	931.927	565.153	614.152	647.268	665.472	9.84185	9.83125	9.82445	9.76759	9.34207	9.41006	9.45382	14.7895
AASDH	400.584	-0.0533271	0.0775878	-0.687314	0.491885	0.578841	OK	407.987	393.182	421.813	423.816	412.035	374.691	393.787	392.479	403.395	382.659	8.68877	8.69268	8.66909	8.59022	8.6313	8.62853	8.65135	11.4016
AASDHPPT	1333.35	0.292195	0.0488249	5.98454	2.17006e-09	5.96564e-09	OK	1198.79	1467.91	1177.69	1195.25	1147.6	1276.04	1531.26	1525.95	1394.82	1418.19	10.2705	10.2832	10.2485	10.3397	10.5004	10.4973	10.4176	12.8375
AASS	793.748	-0.444372	0.061123	-7.27013	3.59129e-13	1.1454e-12	OK	915.034	672.462	922.872	884.048	942.794	910.696	658.657	726.345	699.774	604.798	9.7583	9.72026	9.77727	9.74655	9.46763	9.55015	9.51864	13.4121
AATBC	4.14176	-1.80222	0.85263	-2.11372	0.0345393	0.0551268	OK	6.43763	1.84588	2.70669	6.08282	5.47132	11.5286	1.02293	2.97879	2.25148	1.09142	1.96984	2.05919	2.04446	2.18785	1.92326	1.97797	1.95905	9.30539
AATF	1668.21	-0.127052	0.0393742	-3.22679	0.00125186	0.0024091	OK	1741.62	1594.81	1733.05	1776.36	1752.63	1704.65	1535.26	1623.93	1594.48	1625.37	10.7372	10.7591	10.7472	10.7226	10.631	10.6799	10.6639	13.5363
AATK	12.8217	1.65726	0.517394	3.20309	0.0013596	0.0026067	OK	6.17291	19.4704	5.31278	7.01005	2.68381	9.76955	23.7999	8.00888	30.6034	15.3849	3.4087	3.45539	3.33604	3.52159	3.80158	3.47995	3.90907	13.5963
ABALON	132.822	0.497476	0.177433	2.80374	0.00505138	0.00907009	OK	110.146	155.498	82.7879	126.6	144.78	86.5782	143.226	150.374	132.531	195.698	6.71172	7.00082	7.09998	6.74089	7.09161	7.1284	7.03407	11.6018
ABAT	310.05	-0.878943	0.0877623	-10.015	1.30908e-23	5.59925e-23	OK	401.68	218.42	409.399	397.295	389.28	410.377	214.763	214.315	224.705	220.264	8.48905	8.46271	8.44552	8.49102	7.96443	7.96275	7.99939	11.9191
ABCA1	3251.66	2.02859	0.0357757	56.703	0	0	OK	1280.17	5223.16	1313.06	1339.6	1209.73	1261.19	5416.19	5239.28	5116.45	5117.79	10.7932	10.809	10.7299	10.762	12.044	12.0118	11.9888	12.4204
ABCA10	13.8209	0.374499	0.432325	0.866243	0.386357	0.473741	OK	12.0371	15.6047	8.65631	15.9009	6.71678	16.9141	14.6001	13.4819	13.2052	21.092	3.65832	3.81202	3.61228	3.83254	3.78669	3.76386	3.75829	10.6417
ABCA11P	150.602	0.295523	0.142485	2.07407	0.0380731	0.0603415	OK	135.231	165.972	120.645	117.692	129.636	172.745	189.221	152.553	155.443	166.877	7.06687	7.05029	7.11798	7.33246	7.40364	7.23755	7.25152	10.5593
ABCA12	2.862	-0.230865	1.00938	-0.228721	0.819086	0.862198	OK	3.09051	2.63349	2.66147	3.38112	1.80209	4.51061	5.72095	0	4.81976	0	1.48242	1.50144	1.45839	1.53209	1.5624	1.40737	1.5373	12.1757
ABCA13	1.04521	3.57684	1.64479	2.17465	0.0296565	0.0479521	OK	0.161638	1.92877	0	0	0	0	2.00839	1.97818	1.12682	3.24826	-0.00906864	-0.00838092	-0.00900713	-0.00881126	0.0491218	0.0483623	0.0241922	15.4284
ABCA17P	2.5579	-1.90853	1.1169	-1.70878	0.0874914	0.129869	OK	4.03976	1.07604	6.40658	3.07739	4.64455	1.89688	0	0	3.35596	1.08187	1.42484	1.3388	1.38045	1.30666	1.2531	1.2528	1.34578	9.55862
ABCA2	3863.15	0.417768	0.0298383	14.0011	1.53516e-44	9.66782e-44	OK	3307.69	4418.61	3353.41	3305.67	3337.73	3232.6	4580.21	4302.87	4499.98	4292.73	11.7863	11.774	11.7823	11.7547	12.0634	12.007	12.0474	10.7201
ABCA3	43.1128	1.51085	0.262103	5.76435	8.19746e-09	2.20041e-08	OK	22.3976	63.8281	19.028	30.5232	13.7319	26.827	68.3666	71.4256	59.4862	55.5141	4.99591	5.18853	4.89391	5.13065	5.63496	5.66431	5.54497	13.3795
ABCA4	15.6683	1.30661	0.410684	3.18154	0.00146495	0.00279971	OK	9.02139	22.3152	10.9601	8.18784	10.2276	6.62767	16.1237	23.8138	19.0675	30.3382	3.82287	3.76151	3.80662	3.72178	3.93148	4.07223	3.98655	10.9018
ABCA5	365.387	-0.00276826	0.0836355	-0.0330991	0.973596	0.98007	OK	365.738	365.037	358.094	334.973	403.037	366.383	378.092	364.973	372.093	345.453	8.49596	8.44148	8.59448	8.51486	8.54099	8.51167	8.52765	12.5517
ABCA6	753.041	0.852312	0.0583788	14.5997	2.82118e-48	1.8753e-47	OK	536.852	969.229	554.056	544.563	541.981	507.751	981.316	1001.67	958.586	934.403	9.2771	9.26324	9.2591	9.20622	9.77024	9.78882	9.7489	9.84427
ABCA7	231.4	-0.410863	0.108709	-3.77947	0.000157162	0.000327175	OK	264.129	198.671	294.854	237.072	280.621	242.874	203.601	180.095	205.349	206.736	8.04594	7.8672	8.00465	7.88659	7.74796	7.65495	7.75477	10.3906
ABCA8	1306.41	-0.296883	0.0488207	-6.08109	1.19371e-09	3.31795e-09	OK	1440.36	1172.47	1425.28	1408.07	1391.84	1536.4	1236.26	1160	1188.57	1104.9	10.4253	10.4145	10.4043	10.492	10.3004	10.2456	10.2665	10.9543
ABCA9	1490.36	1.93515	0.0489763	39.512	0	0	OK	617.87	2362.85	669.523	605.237	577.049	618.661	2419.97	2275.25	2422.2	2334.99	9.77021	9.69293	9.65627	9.70915	10.8965	10.8376	10.8972	14.6143
ABCB1	2.04915	1.21706	1.12701	1.0799	0.280185	0.360557	OK	1.23267	2.86562	1.88547	2.10171	0.953895	0	2.01222	0.987703	4.12125	4.33092	1.00329	1.00931	0.976759	0.948803	1.00686	0.977934	1.0632	13.7881
ABCB10	1358.65	0.128283	0.0477184	2.68834	0.00718082	0.0126549	OK	1298.29	1419.02	1337.62	1283.85	1262.42	1311.27	1513.57	1449.78	1321.23	1389.47	10.3935	10.3577	10.3431	10.3761	10.5025	10.4643	10.3827	10.8822
ABCB11	2.52667	-2.43201	1.22832	-1.97996	0.0477082	0.074411	OK	4.26333	0.790023	8.28899	3.08786	3.74747	1.88183	0	0	0	3.20724	1.4415	1.30696	1.32538	1.27326	1.21857	1.21826	1.22019	12.9308
ABCB4	2.90538	0.783027	0.913154	0.857497	0.39117	0.478432	OK	2.13573	3.67503	0.928386	2.07653	4.54718	0.949644	3.0205	2.95631	3.36089	5.40358	1.46445	1.49761	1.56397	1.4653	1.52314	1.52143	1.53195	13.7875
ABCB6	1152.93	0.564902	0.0523403	10.7929	3.72031e-27	1.72873e-26	OK	930.048	1375.81	952.833	870.077	982.722	914.328	1432.11	1416.62	1280.91	1373.82	9.9972	9.92094	10.0235	9.96241	10.3546	10.3447	10.2544	8.89401
ABCB7	489.22	-0.153667	0.0716756	-2.14392	0.0320393	0.0514464	OK	515.249	463.19	517.157	534.699	472.414	537.565	467.575	475.776	446.341	462.23	8.98036	9.0088	8.90384	9.01343	8.89525	8.90981	8.85668	16.8035
ABCB8	1393.32	-0.514433	0.0434241	-11.8467	2.23767e-32	1.15615e-31	OK	1639.14	1147.51	1650.5	1657.01	1669.59	1579.81	1184.77	1131.33	1112.56	1161	10.5876	10.5911	10.598	10.5482	10.2961	10.2568	10.2428	12.9345
ABCB9	335.094	-0.858581	0.090902	-9.44514	3.54946e-21	1.43299e-20	OK	431.962	238.225	468.846	411.802	409.28	439.048	246.048	259.562	212.639	233.523	8.65308	8.54007	8.53508	8.59566	8.11903	8.16053	8.00938	12.2998
ABCC1	9947.97	-0.0467958	0.0188485	-2.48273	0.0130379	0.0222399	OK	10109.3	9786.65	10092.1	10192.6	10206.7	9946.52	9720.68	9857.03	9800.26	9767.84	13.293	13.3018	13.3031	13.28	13.2595	13.2719	13.2668	14.1593
ABCC10	1461.94	-0.0484798	0.0544229	-0.890798	0.373037	0.459755	OK	1486.5	1437.38	1566.52	1457.84	1607.26	1313.42	1476.41	1453.77	1433.47	1386.83	10.5738	10.5104	10.5966	10.4197	10.5215	10.5079	10.4956	16.1656
ABCC11	3.27322	0.107554	0.841284	0.127845	0.898271	0.926631	OK	3.15127	3.39517	1.85015	3.10945	1.88181	5.74985	3.06111	2.00053	4.53104	4.00182	1.65865	1.69354	1.65966	1.76199	1.69224	1.66338	1.72999	12.8181
ABCC2	169.292	-2.4328	0.141706	-17.1679	4.62045e-66	3.83501e-65	OK	285.675	52.9088	269.635	280.227	290.743	302.648	59.9792	54.9051	46.8074	49.3921	7.64693	7.67941	7.71326	7.74896	6.54246	6.49237	6.41493	9.39714
ABCC3	975.376	-0.0923747	0.05466	-1.68999	0.0910307	0.13452	OK	1006.59	944.161	1005.27	997.069	1060.52	961.519	981.076	887.75	996.751	913.053	9.95546	9.94829	10.0023	9.91673	9.93422	9.84802	9.94801	13.6107
ABCC4	2609.88	-0.644634	0.0333043	-19.3559	1.81751e-83	1.78945e-82	OK	3183.45	2036.31	3140.29	3198.5	3128.19	3265.55	1986.76	2023.31	2026.97	2109.45	11.5047	11.5214	11.5012	11.5405	11.1008	11.1163	11.1179	13.5975
ABCC5	891.357	-0.389905	0.0578576	-6.73905	1.59425e-11	4.77839e-11	OK	1011.08	771.635	1003.48	1052.48	1019.47	969.297	837.194	755.12	786.026	707.791	9.89893	9.94118	9.91293	9.86831	9.74094	9.65318	9.68722	12.4047
ABCC6	5.04075	-1.46832	0.973552	-1.50821	0.131502	0.187015	OK	7.40522	2.67627	2.72182	27.5728	0.747958	1.5606	2.49403	1.6187	1.83241	1.77768	1.71114	2.13583	1.63281	1.66665	1.70351	1.66949	1.67948	12.0952
ABCC6P2	2.75062	-0.409362	0.962371	-0.425368	0.670568	0.73981	OK	3.13826	2.36297	1.8474	4.12966	2.80032	3.7756	0	3.88955	4.48037	1.08205	1.41731	1.4787	1.44377	1.46998	1.36517	1.47283	1.48698	12.3536
ABCC9	2088.47	0.0351594	0.0373863	0.940436	0.346994	0.432554	OK	2063.02	2113.92	2057.99	2092.02	1956.98	2147.09	2154.11	2105.46	2084.34	2109.77	11.0151	11.0295	10.9709	11.0525	11.0554	11.0352	11.0263	8.66838
ABCD1	1765.65	0.503997	0.0426314	11.8222	2.99758e-32	1.54577e-31	OK	1460.34	2070.96	1474.66	1403.87	1532.13	1428.6	1960.07	2139.19	2135.9	2050.76	10.6218	10.5799	10.6547	10.5947	10.8714	10.9504	10.9489	8.46641
ABCD2	1.18859	-3.62302	1.6897	-2.14418	0.0320186	0.0514176	OK	2.19871	0.178456	0	2.08454	2.82474	4.5994	0	0	0	0	0.176052	0.237014	0.258348	0.306757	0.176756	0.176606	0.177533	12.2907
ABCD3	2087.42	-0.365145	0.0367631	-9.93236	3.01044e-23	1.27617e-22	OK	2350.19	1824.66	2408.83	2395.56	2242.83	2354.62	1784.38	1844.75	1826.47	1841.96	11.1512	11.1462	11.0874	11.1308	10.8871	10.9157	10.9071	11.8563
ABCD4	700.615	0.415787	0.0603138	6.89373	5.43477e-12	1.66031e-11	OK	600.349	800.881	631.729	583.873	615.966	569.274	812.944	803.5	821.626	766.008	9.35893	9.29301	9.33763	9.2719	9.57672	9.56645	9.58597	15.3507
ABCE1	3840.29	-0.432305	0.0284689	-15.1852	4.43466e-52	3.11164e-51	OK	4411.4	3269.19	4447.81	4315.13	4398.99	4484.57	3368.53	3254.11	3171.59	3281.63	12.0339	12.0064	12.0238	12.0414	11.7861	11.7561	11.7339	15.8017
ABCF1	4060.56	-0.136827	0.0289362	-4.72857	2.26101e-06	5.33327e-06	OK	4252.97	3868.15	4201.49	4389.1	4278.79	4143.21	3808.97	3901.27	3988.08	3773.54	12.0172	12.0564	12.0336	12.0048	11.9302	11.9513	11.9708	13.9612
ABCF2	3752.93	-0.220924	0.0365219	-6.04907	1.45684e-09	4.03363e-09	OK	4039.72	3466.15	4149.29	3755.26	3981.33	4272.98	3589.62	3440.57	3365.46	3468.95	11.9619	11.8726	11.9248	11.9883	11.8327	11.7954	11.7761	14.0277
ABCF3	2323.92	-0.250488	0.0360384	-6.95058	3.63796e-12	1.11802e-11	OK	2525.16	2122.68	2622.48	2413.92	2554.54	2508.61	2108.39	2157.73	2064.98	2160.68	11.2882	11.2141	11.2647	11.2484	11.0951	11.1152	11.0771	12.3876
ABCG1	4.36976	4.86897	1.20935	4.02612	5.67056e-05	0.000122074	OK	0.289179	8.45035	0	1.02783	0	0	9.11544	3.97599	13.2206	7.6182	1.88484	1.91913	1.8851	1.88592	2.13523	2.00359	2.22552	14.5873
ABCG2	15.4266	-0.900267	0.400878	-2.24574	0.0247208	0.0404543	OK	20.0895	10.7637	16.3701	20.7416	17.098	25.9814	10.0886	10.4433	14.262	8.42759	3.94413	4.02464	3.95853	4.11572	3.81401	3.82093	3.90274	11.808
ABCG4	7.7192	-0.754751	0.555518	-1.35864	0.17426	0.239775	OK	9.69354	5.74486	10.3402	11.8329	8.86532	7.84841	4.19043	8.69156	4.35788	5.62689	2.99852	3.03028	2.96549	2.94151	2.85269	2.96114	2.85753	17.459
ABHD1	1.26387	1.38522	1.42112	0.974735	0.329692	0.413932	OK	0.699794	1.82794	1.8212	0	0	0.945372	2.02609	1.982	2.24753	1.08875	0.33752	0.28523	0.284469	0.312406	0.342866	0.341737	0.348376	12.0318
ABHD10	971.863	-0.637827	0.0534668	-11.9294	8.31725e-33	4.32744e-32	OK	1183.27	760.461	1132	1200.55	1169.04	1230.6	791.816	711.389	778.358	761.156	10.0474	10.1001	10.0762	10.1225	9.73724	9.64796	9.723	10.7768
ABHD11	340.343	-0.937364	0.0937108	-10.0027	1.48247e-23	6.33651e-23	OK	447.177	233.509	445.966	474.048	459.536	409.254	228.615	234.484	201.719	269.123	8.61458	8.66746	8.64068	8.53994	8.06793	8.08729	7.97624	9.6111
ABHD11-AS1	5.80346	-1.14565	0.680855	-1.68266	0.0924412	0.136344	OK	7.99382	3.6131	6.35816	7.13969	9.1348	9.51155	2.07532	7.72169	3.38821	1.09827	2.53065	2.54932	2.59754	2.60569	2.41917	2.56366	2.45566	9.78117
ABHD12	2284.39	-0.267823	0.0395297	-6.77523	1.24206e-11	3.73484e-11	OK	2495.82	2072.96	2375.59	2480.54	2589.14	2536.73	2030.26	2008.65	2043.87	2210.32	11.19	11.2285	11.2669	11.2486	11.0521	11.0428	11.0579	13.4748
ABHD12B	2.98638	-1.17554	0.913573	-1.28675	0.198181	0.268157	OK	4.13994	1.83282	1.85887	6.22683	3.76771	4.70722	1.00028	1.95076	2.22956	2.14982	1.53023	1.64371	1.58233	1.60687	1.50657	1.53306	1.54129	15.359
ABHD13	910.315	0.449632	0.0604232	7.44138	9.96421e-14	3.23806e-13	OK	769.597	1051.03	725.844	846.311	727.266	780.819	1054.4	1054.79	975.64	1117.45	9.63091	9.76084	9.6325	9.69214	9.95298	9.95332	9.88426	9.21624
ABHD14A	521.634	-0.244244	0.0683292	-3.57451	0.000350879	0.000709519	OK	565.685	477.584	546.425	549.107	569.972	597.892	490.211	490.584	460.834	468.049	9.06445	9.06857	9.10059	9.14172	8.97266	8.97327	8.92152	11.322
ABHD14A-ACY1	39.1257	-0.465264	0.881147	-0.528021	0.597485	0.675756	OK	45.3805	32.8709	15.4027	101.831	57.6831	6.67085	11.2147	54.6361	40.4789	25.0881	4.75403	5.76991	5.37826	4.55888	4.67075	5.34262	5.16749	14.6569
ABHD14B	2613.44	0.347882	0.0318954	10.907	1.0675e-27	5.01561e-27	OK	2299.87	2927.02	2296.35	2353.44	2251.08	2299.42	2896.61	2941.53	2978.6	2890.5	11.235	11.2563	11.2178	11.2362	11.44	11.4538	11.465	8.50742
ABHD15	997.682	0.556538	0.0522212	10.6573	1.61167e-26	7.39274e-26	OK	807.599	1187.77	784.519	784.963	836.872	822.585	1163.56	1150.85	1265.97	1172.15	9.74785	9.74849	9.80223	9.78772	10.089	10.0792	10.1647	13.3801
ABHD16A	1048.79	0.209055	0.0485119	4.30936	1.63724e-05	3.65299e-05	OK	972.938	1124.65	953.304	1004.18	993.876	940.51	1105.95	1113.04	1130.34	1149.15	9.95069	9.99543	9.9865	9.93918	10.0795	10.0851	10.0987	14.5213
ABHD16B	356.776	0.173601	0.0834035	2.08145	0.0373923	0.0593639	OK	335.336	378.216	338.243	340.741	325.626	336.209	392.399	337.51	392.702	390.779	8.43348	8.43957	8.40255	8.42863	8.55658	8.4318	8.5571	15.745
ABHD17A	4715.74	-0.389937	0.0296342	-13.1583	1.52409e-39	8.90043e-39	OK	5349.18	4082.29	5399.13	5295.33	5539.61	5161.76	3987.39	4214.57	3965.82	4162.25	12.3204	12.3028	12.3436	12.2798	12.0518	12.0998	12.0472	11.6499
ABHD17B	653.872	-0.0367201	0.0691646	-0.530908	0.595482	0.67404	OK	662.193	645.552	720.995	631.562	674.126	621.582	595.531	706.414	647.256	633.515	9.43627	9.32233	9.37816	9.30876	9.27263	9.41852	9.34325	13.477
ABHD17C	956.808	-0.215907	0.0540982	-3.99103	6.57873e-05	0.000140889	OK	1028.27	885.346	1008.26	984.014	1038.51	1080.5	890.203	824.953	904.198	923.837	9.94612	9.92482	9.97205	10.0069	9.83817	9.77351	9.85159	11.3995
ABHD18	247.636	0.239992	0.103045	2.32899	0.0198597	0.0329703	OK	227.086	268.186	223.636	241.098	240.06	203.764	249.82	282.133	293.07	247.507	7.86864	7.9278	7.92433	7.79721	7.95609	8.05458	8.08537	8.97654
ABHD2	4190.98	-0.47308	0.0281891	-16.7824	3.28416e-63	2.63628e-62	OK	4872.03	3509.93	4832.17	4961.84	4791.82	4903.32	3642.17	3396.42	3502.85	3497.23	12.1549	12.179	12.1473	12.1682	11.903	11.8424	11.8691	9.9825
ABHD3	127.847	-0.457615	0.139749	-3.27454	0.00105834	0.00205007	OK	147.955	107.739	139.49	154.404	157.857	140.32	116.195	106.096	89.5345	118.878	7.05435	7.13057	7.14792	7.05871	6.92171	6.85814	6.74624	9.16527
ABHD4	5972.39	1.41673	0.0245801	57.6372	0	0	OK	3254.88	8689.89	3168.06	3340.02	3274.58	3238.7	8578.82	8612.46	8766.2	8800.25	11.9448	11.9882	11.9719	11.9629	12.8261	12.8298	12.8466	13.6858
ABHD5	1085.53	-0.181552	0.0598095	-3.03551	0.00240132	0.00448081	OK	1153.74	1017.32	1155.48	1180.1	1041.69	1240.25	1020.68	1065.9	919.887	1060.26	10.137	10.1556	10.0465	10.1995	10.0289	10.0665	9.94045	14.9116
ABHD6	210.789	0.541668	0.107991	5.01587	5.27947e-07	1.29076e-06	OK	171.677	249.902	179.614	172.488	151.65	183.445	257.853	261.879	238.47	240.917	7.58635	7.55636	7.46105	7.60248	7.87187	7.8847	7.80791	11.38
ABHD8	867.76	1.22452	0.0554539	22.0818	4.72876e-108	5.76238e-107	OK	520.118	1215.4	514.649	514.613	550.031	500.845	1236.49	1233.54	1172.2	1219.7	9.28236	9.28277	9.33562	9.26119	10.0382	10.0361	9.98894	8.92098
ABI1	3078.34	0.127267	0.032049	3.971	7.15725e-05	0.000152961	OK	2942.65	3214.03	2968.28	2866.03	2868.92	3066.5	3173.62	3265.88	3149.41	3268.1	11.5551	11.5243	11.5252	11.5839	11.6145	11.64	11.6076	15.5279
ABI2	2300.27	0.165742	0.039247	4.22305	2.41016e-05	5.32439e-05	OK	2168.29	2432.26	2096.38	2290.14	2097.15	2190.34	2514.97	2307.24	2480.64	2425.33	11.0851	11.1626	11.0854	11.1234	11.2459	11.1692	11.2336	14.37
ABI3	91.2684	-0.0164363	0.165849	-0.099104	0.921056	0.944361	OK	91.7882	90.7485	108.125	89.1893	75.5268	94.0863	94.2091	81.3157	92.6187	95.0759	6.62679	6.494	6.38592	6.53001	6.53082	6.43336	6.51923	16.4928
ABI3BP	15976.4	0.794013	0.0168682	47.0717	0	0	OK	11687.6	20265.1	11822.3	11609.5	11554.8	11764	20500.5	20235.9	20034.6	20289	13.6817	13.6661	13.6621	13.6774	14.1741	14.1621	14.1528	13.0168
ABL1	13998.8	0.861146	0.0174019	49.4857	0	0	OK	9940.62	18056.9	9816.61	9924.61	10061.4	9959.81	18265.5	17889	18123.6	17949.9	13.442	13.4513	13.4629	13.4543	13.9961	13.9767	13.9888	11.832
ABL2	3181.82	0.21108	0.0398089	5.30234	1.14327e-07	2.89428e-07	OK	2949.47	3414.18	2927.16	3160.77	2771.41	2940.8	3522.56	3300.53	3568.24	3263.12	11.5604	11.6281	11.5129	11.5645	11.7248	11.6665	11.7364	10.8103
ABLIM1	515.836	-0.189941	0.0784824	-2.42017	0.0155131	0.0261664	OK	549.744	481.928	566.379	575.827	477.694	579.756	526.665	455.475	486.783	458.108	9.08832	9.10244	8.94399	9.10837	9.02616	8.90461	8.95983	11.3873
ABLIM2	9.02262	1.4169	0.581027	2.43861	0.0147438	0.0249481	OK	4.91681	13.1284	2.09572	6.60758	5.96071	5.10818	12.199	16.4921	19.2642	4.45358	2.94995	3.06796	3.05089	3.02962	3.1977	3.28757	3.33698	12.3622
ABLIM3	1693.41	-0.840074	0.0421338	-19.9383	1.89568e-88	1.95346e-87	OK	2172.97	1213.85	2052.12	2253.75	2208.62	2178.5	1217.76	1216.64	1236.73	1183.18	10.8784	10.9642	10.9456	10.933	10.4218	10.421	10.4349	13.8663
ABR	5203.72	0.0791332	0.0257725	3.07045	0.00213735	0.00401325	OK	5061.04	5346.4	5065.53	5060.38	5201.67	4916.31	5248.45	5472.31	5347.34	5317.75	12.3211	12.3202	12.3447	12.2947	12.3527	12.3901	12.3694	11.6783
ABRACL	564.239	-0.0627149	0.0653706	-0.959374	0.33737	0.422088	OK	576.501	551.977	548.198	599.094	569.643	589.128	565.315	535.94	566.668	539.928	9.11536	9.19102	9.14794	9.17669	9.14145	9.09627	9.14348	12.806
ABRAXAS1	530.841	-0.26052	0.0696716	-3.73926	0.00018456	0.00038224	OK	578.64	483.041	592.508	603.688	562.784	555.38	447.034	482.346	487.411	515.574	9.14373	9.15974	9.09952	9.08821	8.90678	8.96929	8.97809	16.016
ABRAXAS2	1124.76	0.203203	0.0503544	4.03545	5.44968e-05	0.000117523	OK	1045.68	1203.84	1082.69	1091.99	1041.91	967.096	1165.13	1237.17	1211.68	1200.4	10.1007	10.1082	10.0676	10.004	10.1648	10.2176	10.1992	20.2753
ABT1	1001.97	-0.0301555	0.0524646	-0.574777	0.565442	0.646822	OK	1012.44	991.501	1032.67	1054.04	994.317	969.8	939.203	1048.6	979.427	997.716	9.99461	10.0125	9.96162	9.93998	9.91235	10.008	9.94855	16.4049
ABTB1	756.63	0.495409	0.0585115	8.46688	2.52063e-17	9.17443e-17	OK	627.982	885.278	624.833	625.78	645.192	616.542	923.605	881.849	822.751	912.487	9.39357	9.39498	9.42041	9.38253	9.73114	9.69005	9.62888	16.4717
ABTB2	1881.71	1.19607	0.0389934	30.6737	1.27543e-206	2.72703e-205	OK	1143.5	2619.93	1090.59	1193.53	1155.28	1136.09	2613.69	2581.88	2626.42	2656.25	10.3737	10.4477	10.4207	10.4071	11.1385	11.1271	11.1429	18.4653
ACAA1	1895	-0.276113	0.0385042	-7.17098	7.44639e-13	2.34671e-12	OK	2075.79	1714.22	2062.13	2012.24	2138.92	2089.07	1661.53	1747.07	1678.24	1770.82	10.9607	10.9389	10.9933	10.9723	10.7711	10.8145	10.7798	17.2471
ACAA2	3663.22	0.231374	0.0312624	7.40103	1.35135e-13	4.3731e-13	OK	3370.11	3956.34	3284.33	3335.73	3293.02	3568.2	3944.16	4024.67	3966.37	3889.32	11.7411	11.7547	11.7434	11.8139	11.9032	11.9214	11.9083	17.7428
ACACA	3815.37	-0.660376	0.0281816	-23.4329	1.97469e-121	2.64418e-120	OK	4673.66	2957.09	4742.48	4723.13	4592.57	4637.9	2932.31	3031.56	2978.48	2884.56	12.0824	12.0787	12.053	12.062	11.6553	11.6838	11.6687	14.2981
ACACB	145.847	-0.886526	0.147596	-6.00645	1.89632e-09	5.22627e-09	OK	189.3	102.395	148.797	214.844	199.007	194.464	82.7794	107.271	115.464	104.151	7.17628	7.4651	7.40358	7.38479	6.77187	6.94105	6.99271	11.3984
ACAD10	601.093	-0.217162	0.0679721	-3.19487	0.00139893	0.00267905	OK	646.248	555.939	677.274	619.647	648.122	640.408	582.1	586.108	558.886	496.202	9.33246	9.25547	9.29423	9.28387	9.20215	9.20797	9.16782	11.0614
ACAD11	797.979	0.554261	0.0609455	9.09438	9.51271e-20	3.70507e-19	OK	646.552	949.407	612.872	625.624	652.058	695.169	890.173	972.141	926.209	1009.59	9.40752	9.42475	9.45902	9.51281	9.72631	9.80449	9.76125	15.4682
ACAD8	588.469	0.172486	0.0651403	2.64791	0.00809911	0.014187	OK	553.333	623.605	540.524	547.645	562.601	561.814	595.781	606.31	619.871	673.203	9.12774	9.13879	9.16144	9.16026	9.21014	9.22513	9.24405	11.7942
ACAD9	1381.46	-0.497185	0.0469778	-10.5834	3.55797e-26	1.61923e-25	OK	1617.18	1145.75	1552.03	1677.19	1576.37	1664.62	1091.36	1191.59	1109.71	1188.84	10.5279	10.5977	10.5419	10.5909	10.2217	10.2963	10.2358	14.1828
ACADL	3.12949	-0.503235	0.884448	-0.568982	0.569369	0.65049	OK	3.66983	2.58915	4.71671	5.23457	1.89347	2.84167	0.991059	3.86896	4.4246	1.06486	1.67162	1.68384	1.59577	1.62195	1.5707	1.64941	1.66304	12.0071
ACADM	1217.36	0.217842	0.0476968	4.56723	4.94213e-06	1.14126e-05	OK	1125.63	1309.1	1139	1100.9	1096.24	1164.42	1296.76	1239.52	1327.84	1374.23	10.1901	10.1608	10.1572	10.2092	10.3034	10.2637	10.3243	11.0653
ACADS	359.069	-0.363728	0.0797493	-4.56089	5.09382e-06	1.17465e-05	OK	404.095	314.044	401.864	414.127	403.991	396.487	307.266	319.224	320.2	309.395	8.57834	8.60351	8.58278	8.56691	8.35793	8.38834	8.39101	17.7779
ACADSB	764.571	-0.0889454	0.0582769	-1.52626	0.126946	0.181286	OK	788.132	741.009	748.068	823.587	797.155	784.986	757.39	760.922	750.55	693.904	9.55919	9.64239	9.61407	9.60074	9.56984	9.57385	9.56206	9.79583
ACADVL	10573.8	-0.315534	0.0225925	-13.9663	2.50229e-44	1.57264e-43	OK	11725.5	9422.1	11929.7	11612	12030.6	11326	9210.96	9452.83	9478.01	9550.48	13.4739	13.4495	13.4815	13.427	13.2435	13.2662	13.2685	13.5416
ACAN	28406.9	-4.98534	0.0238894	-208.684	0	0	OK	55075.1	1738.68	55074.6	55018.5	54971.5	55242.8	1834.22	1766.05	1728.65	1618.8	15.0567	15.0556	15.0547	15.0599	12.1812	12.16	12.1485	11.6432
ACAP1	26.4876	0.280748	0.302086	0.929363	0.352701	0.438174	OK	23.9185	29.0568	20.8262	28.4701	25.6258	21.0457	29.6233	37.6737	22.4816	26.1548	4.62391	4.74962	4.70502	4.62832	4.76707	4.88154	4.65427	12.7068
ACAP2	3095.65	0.420762	0.0397925	10.5739	3.93717e-26	1.79005e-25	OK	2647.4	3543.9	2512.73	2627.91	2597.12	2852.62	3762.76	3532.81	3432.29	3446.99	11.4082	11.4469	11.4367	11.5184	11.7666	11.7092	11.6831	11.1441
ACAP3	1890.25	-0.84889	0.0440197	-19.2843	7.27539e-83	7.11026e-82	OK	2430.85	1349.64	2480.32	2459.9	2523.7	2256.85	1285.13	1332.87	1411.1	1372.09	11.1098	11.1021	11.1258	11.0233	10.5325	10.5629	10.6109	12.6902
ACAT1	1451.99	-0.639597	0.0461994	-13.8443	1.37739e-43	8.55235e-43	OK	1768.68	1135.3	1673.73	1768.4	1755.6	1876.37	1107.12	1127.48	1118.87	1188.34	10.6186	10.6682	10.6617	10.7222	10.2585	10.2738	10.2675	11.5454
ACAT2	1003.38	-2.66595	0.0685677	-38.8806	0	0	OK	1733.6	273.16	1678.92	1667.44	1767.97	1819.66	259.888	266.034	241.316	325.812	10.2874	10.2804	10.3377	10.3658	8.71478	8.73038	8.66655	16.6185
ACBD3	5422.81	-0.0268283	0.0248374	-1.08016	0.280071	0.360449	OK	5473.23	5372.39	5514.47	5464.8	5540.25	5374.89	5294.63	5537.58	5376.15	5279.71	12.4197	12.4116	12.4239	12.3968	12.3835	12.4234	12.3971	15.2757
ACBD3-AS1	1.7976	-0.312068	1.33534	-0.233698	0.815219	0.859215	OK	1.99127	1.60394	0	4.16753	3.79041	0	1.01381	0.948383	4.46069	0	0.745337	0.861204	0.852398	0.745769	0.775743	0.773577	0.867783	13.2176
ACBD4	250.521	0.726496	0.107703	6.74534	1.52664e-11	4.57796e-11	OK	188.744	312.298	154.567	210.115	205.104	185.645	288.516	322.374	308.851	328.994	7.58404	7.81263	7.79372	7.71827	8.06629	8.15914	8.12257	10.0197
ACBD5	1357.47	0.0583575	0.0439353	1.32826	0.184092	0.251365	OK	1330.02	1384.92	1308.32	1330.67	1311.36	1370.52	1395.56	1431.47	1392.51	1319.36	10.3742	10.389	10.3763	10.4149	10.4308	10.4532	10.4288	12.9745
ACBD6	1579.71	0.236206	0.0466304	5.06549	4.07358e-07	1.00201e-06	OK	1450.68	1708.74	1444.61	1379.99	1478.97	1499.41	1647.93	1799.65	1600.73	1786.4	10.5454	10.5061	10.5658	10.5778	10.6607	10.739	10.635	12.67
ACBD7	40.0036	-1.95127	0.276806	-7.04921	1.7993e-12	5.58603e-12	OK	63.5689	16.4382	50.8181	64.7594	73.9427	65.0513	17.7838	20.4594	14.4231	12.7908	5.36134	5.50908	5.59926	5.51441	4.8771	4.92596	4.81759	10.5253
ACCS	233.487	0.048719	0.108098	0.450695	0.65221	0.723858	OK	229.545	237.429	228.595	193.592	248.946	246.622	244.588	246.613	245.921	213.02	7.84868	7.72017	7.91679	7.90921	7.90249	7.90913	7.90672	10.1156
ACCSL	0.727627	-0.873816	2.06148	-0.423877	0.671655	0.740613	OK	0.941485	0.51377	0	1.02235	2.78896	0	2.00971	0	0	0	-0.505035	-0.475226	-0.425686	-0.504856	-0.447648	-0.504706	-0.504157	13.2585
ACD	586.068	-0.51549	0.0775628	-6.6461	3.00968e-11	8.93706e-11	OK	689.673	482.464	624.013	769.447	740.092	625.497	499.71	463.629	496.069	470.091	9.23996	9.42395	9.38949	9.24197	9.05189	8.99016	9.04598	14.0369
ACE	1295.7	-0.302127	0.047915	-6.30547	2.87319e-10	8.20867e-10	OK	1430.88	1160.53	1493.43	1371.24	1460.97	1395.15	1185.94	1084.77	1185.04	1189.11	10.4622	10.3865	10.4427	10.4018	10.2598	10.1838	10.2592	8.63286
ACER1	0.513227	1.42519	2.11971	0.672352	0.50136	0.587532	OK	0.278512	0.747942	0	1.0228	0	0	1.00715	0.988995	0	1.08687	-0.989917	-0.960026	-0.989886	-0.989788	-0.960426	-0.960894	-0.988119	11.0882
ACER2	36.0094	1.13931	0.26234	4.34289	1.40618e-05	3.1511e-05	OK	22.4865	49.5324	17.5289	19.6051	26.2464	26.4758	50.1609	47.1497	51.3431	49.5655	4.83563	4.877	4.98672	4.9905	5.30856	5.27373	5.32013	11.0468
ACER3	1167	-0.612998	0.0520609	-11.7746	5.27464e-32	2.70869e-31	OK	1411.27	922.737	1360.78	1452.05	1358.62	1475.7	917.933	970.956	849.29	950.681	10.3137	10.3721	10.3123	10.3869	9.97132	10.0188	9.90665	11.6846
ACHE	5.35822	0.470455	0.739002	0.636609	0.52438	0.608552	OK	4.49224	6.2242	6.05992	2.15573	9.65213	0	5.7825	5.32862	7.74805	6.13882	2.41175	2.3097	2.49736	2.24504	2.4044	2.39282	2.45132	12.0157
ACIN1	5506.32	-0.57626	0.0259545	-22.2027	3.23161e-109	3.96663e-108	OK	6591.63	4421.01	6631.6	6581.13	6679.99	6467.29	4318.43	4306.57	4571.24	4494.3	12.5859	12.5789	12.5926	12.5629	12.2044	12.202	12.2536	12.0757
ACKR2	12.8247	-0.981034	0.453806	-2.16179	0.0306343	0.0493826	OK	17.0245	8.62488	27.4738	13.3325	14.9239	12.288	8.04928	8.90696	8.96659	8.65628	3.92027	3.66156	3.69462	3.63964	3.54506	3.56477	3.56777	13.8815
ACKR3	818.081	1.84904	0.0597226	30.9604	1.83892e-210	3.99632e-209	OK	355.487	1280.67	360.216	367.867	357.483	337.204	1273.21	1325.7	1262.1	1260.87	8.91216	8.92882	8.90647	8.86296	9.99151	10.0297	9.98292	14.8946
ACKR4	534.809	0.514176	0.0674518	7.62287	2.48103e-14	8.21508e-14	OK	440.502	629.116	427.894	452.106	425.814	456.273	603.718	647.874	645.116	619.677	8.86934	8.91457	8.86537	8.92193	9.15914	9.22083	9.21685	9.28596
ACLY	18499.5	-0.358507	0.0193568	-18.521	1.39771e-76	1.29119e-75	OK	20786.3	16212.7	20925	20928.4	21057.7	20236	15888.9	16653.5	16161.7	16144.8	14.2826	14.2827	14.2883	14.2523	14.0373	14.0783	14.0521	11.1008
ACO1	4155.51	-0.384777	0.0264145	-14.5669	4.56117e-48	3.02e-47	OK	4706.41	3604.62	4727.22	4691.62	4659.49	4745.54	3547.11	3571.99	3595.67	3705.47	12.1322	12.1254	12.1192	12.1357	11.8779	11.8839	11.8896	16.6195
ACO2	3534.67	-0.22636	0.032003	-7.07309	1.51519e-12	4.7174e-12	OK	3811.4	3257.95	3891.45	3880.68	3881.39	3590.93	3203.9	3248.5	3333.61	3246.93	11.8717	11.8692	11.8694	11.7998	11.6992	11.7113	11.734	12.5115
ACOT1	492.637	-0.589983	0.0836511	-7.0529	1.75221e-12	5.44166e-12	OK	591.987	393.287	661.664	535.383	597.204	572.141	341.109	407.519	426.619	399.454	9.18954	9.00392	9.09893	9.0614	8.63288	8.77519	8.81293	14.6427
ACOT11	184.211	-2.27211	0.138177	-16.4434	9.34716e-61	7.30417e-60	OK	305.231	63.191	283.055	304.761	316.472	317.493	70.1878	73.7759	62.5023	45.4411	7.75368	7.8176	7.85207	7.85466	6.71348	6.74245	6.64987	10.5743
ACOT12	3.08618	-1.00017	0.915631	-1.09233	0.274687	0.354367	OK	4.11507	2.05729	0.925306	6.20876	4.70285	4.71993	3.0087	2.93295	1.11521	1.07573	1.54654	1.68616	1.6496	1.65001	1.60489	1.60285	1.554	14.4925
ACOT13	711.73	-0.218263	0.0582905	-3.74439	0.000180831	0.000374684	OK	765.466	657.995	791.196	777.251	732.851	761.47	669.549	671.486	638.488	651.553	9.56539	9.54983	9.49887	9.53206	9.42145	9.4239	9.38143	13.4326
ACOT2	2387.9	-0.0363434	0.0331886	-1.09506	0.273491	0.352996	OK	2417.98	2357.83	2395.03	2401.72	2461.03	2412.82	2333.5	2336.71	2328.77	2433.63	11.2241	11.2265	11.2482	11.2306	11.2011	11.2023	11.1993	11.8752
ACOT4	53.1897	1.57239	0.225745	6.96534	3.27605e-12	1.00796e-11	OK	26.769	79.6104	25.1617	30.3752	24.6729	26.9087	70.6377	75.4703	95.955	76.336	5.28724	5.37145	5.27984	5.31731	5.83684	5.88109	6.04512	17.0432
ACOT7	1833.47	-0.639388	0.0414527	-15.4245	1.12004e-53	8.04755e-53	OK	2233.23	1433.7	2246.97	2322.6	2270.57	2094.33	1443.96	1475.54	1398.8	1414.95	11.0113	11.0414	11.0208	10.9475	10.6214	10.6399	10.5946	13.8858
ACOT8	490.76	-0.00590266	0.07225	-0.0816978	0.934887	0.953642	OK	491.764	489.756	462.302	480.243	507.367	517.056	507.16	467.713	468.623	515.616	8.88823	8.92016	8.96659	8.98266	8.9662	8.89799	8.89968	12.7135
ACOT9	2247.35	-0.108599	0.0341016	-3.18459	0.00144962	0.00277126	OK	2331.89	2162.8	2348.72	2315.18	2337.16	2324.63	2166.41	2092.73	2175.37	2218.58	11.1728	11.16	11.1684	11.1636	11.1013	11.071	11.1049	10.8655
ACOX1	2191.03	-0.0233433	0.0350462	-0.666073	0.505365	0.591271	OK	2208.75	2173.3	2126.47	2198.15	2250.05	2260.11	2171.99	2171.6	2200.94	2148.92	11.0709	11.1002	11.1208	11.1248	11.0896	11.0894	11.1013	14.9224
ACOX2	553.936	0.00612285	0.0673205	0.0909509	0.927532	0.948538	OK	552.76	555.111	577.907	554.753	549.538	529.318	586.523	560.852	554.499	518.095	9.14937	9.11447	9.10645	9.07475	9.16201	9.12378	9.11408	16.5834
ACOX3	1089.4	-0.47034	0.0531237	-8.85366	8.46928e-19	3.21895e-18	OK	1265.42	913.374	1312.14	1246.5	1340.64	1161.78	934.591	894.797	907.597	917.13	10.2468	10.2012	10.2659	10.139	9.95106	9.91456	9.92654	11.3289
ACOXL	1.03127	1.73796	1.61475	1.0763	0.281791	0.362347	OK	0.475717	1.58682	0	0	0.919788	0.951951	1.01418	0.988469	1.12256	3.2532	-0.0140201	-0.0133373	0.0132832	0.0142335	0.0160345	0.0152964	0.0190577	13.9578
ACP1	2795.35	0.27401	0.0327809	8.35885	6.33323e-17	2.27523e-16	OK	2530.69	3060.02	2581.13	2498.01	2519.21	2523.81	2970.12	3106.66	2987.23	3176.67	11.3764	11.3479	11.3552	11.3568	11.5006	11.5408	11.5057	11.8365
ACP2	2080.41	0.39664	0.0353283	11.2272	2.9971e-29	1.45649e-28	OK	1796.21	2364.6	1810.19	1848.58	1769.29	1757.53	2392.15	2327.68	2365.44	2372.38	10.8964	10.9146	10.8767	10.871	11.1429	11.1183	11.1328	12.931
ACP5	12.5127	-0.945609	0.473334	-1.99776	0.0457423	0.0715853	OK	16.4727	8.55278	9.67586	11.2138	19.1715	25.8758	7.91057	7.89095	10.9104	7.4529	3.55097	3.58599	3.74798	3.8641	3.51109	3.5128	3.57995	11.078
ACP6	75.4522	0.114725	0.179735	0.638297	0.52328	0.607618	OK	72.4538	78.4506	69.8171	74.6619	76.4472	69.3823	80.6327	89.1744	60.385	83.1171	6.18521	6.22763	6.24278	6.1813	6.27715	6.34401	6.09978	12.6769
ACP7	0.767181	-0.733188	1.90679	-0.384515	0.700597	0.765307	OK	0.958034	0.576328	0.883378	0.991232	1.78785	0	0	0	2.47498	0	-0.412112	-0.409093	-0.385896	-0.43821	-0.437955	-0.438049	-0.369642	11.5038
ACR	2.73401	1.17422	1.0258	1.14469	0.252336	0.330168	OK	1.679	3.78902	0.910719	2.04402	2.76931	0.951419	0	2.96707	7.87416	4.35537	1.3476	1.38128	1.40159	1.34924	1.32157	1.40702	1.5304	14.426
ACRBP	5.17472	-0.607628	0.770811	-0.788297	0.430523	0.519005	OK	6.24863	4.10082	6.3883	12.2791	3.70514	2.8356	5.05445	8.92584	1.12275	1.08659	2.36137	2.49631	2.2911	2.26738	2.32705	2.42203	2.22231	12.3193
ACRV1	1.81245	-2.52572	1.36733	-1.84719	0.064719	0.0987925	OK	3.08856	0.536337	5.02149	2.79437	2.69888	1.805	0	0.933775	0	1.2461	0.922775	0.865404	0.862958	0.838074	0.786821	0.813305	0.78795	12.1871
ACSBG1	17.3996	-0.959842	0.401753	-2.38913	0.0168882	0.0283107	OK	22.9833	11.816	13.6708	28.6174	20.3281	29.4522	12.1637	13.8684	14.5818	6.51473	4.01244	4.27933	4.14181	4.2939	3.98197	4.01724	4.03258	8.4317
ACSBG2	0.608165	-1.58197	1.99803	-0.791761	0.4285	0.516922	OK	0.911773	0.304556	0	0.963849	1.91022	0.964547	1.0267	0	0	0	-0.744153	-0.715938	-0.689189	-0.71592	-0.714293	-0.743875	-0.743409	12.8704
ACSF2	430.297	0.0736471	0.0743695	0.990287	0.322034	0.40569	OK	419.317	441.278	421.188	417.501	431.131	406.781	446.915	410.548	454.78	453.533	8.73085	8.72356	8.75037	8.70194	8.78056	8.70961	8.79521	11.0276
ACSF3	783.975	0.0805046	0.0561869	1.4328	0.151915	0.212367	OK	762.107	805.843	749.237	800.296	769.919	730.061	813.991	826.307	780.276	801.711	9.57532	9.63209	9.59869	9.55322	9.64679	9.65984	9.61021	11.7053
ACSL1	1776.73	-0.102511	0.0400374	-2.56039	0.0104554	0.0180454	OK	1839.83	1713.64	1804.43	1803.22	1802.82	1948.22	1709.34	1716.98	1752.3	1676.54	10.8082	10.8076	10.8074	10.8762	10.7606	10.7645	10.7824	11.4058
ACSL3	4177.91	0.42263	0.0260543	16.2211	3.57594e-59	2.73674e-58	OK	3570.3	4785.52	3580.56	3559.69	3557.56	3582.63	4773.27	4736.87	4731.89	4900.79	11.8877	11.8826	11.8821	11.8882	12.1434	12.1364	12.1354	11.0625
ACSL4	6394.62	0.0794228	0.0238579	3.329	0.000871592	0.00170183	OK	6218.65	6570.6	6103.41	6178.4	6152.19	6440.96	6584.16	6655.99	6476.65	6565.22	12.601	12.6118	12.608	12.6488	12.6685	12.6782	12.6538	15.2955
ACSL5	488.767	0.230214	0.0698403	3.29629	0.000979698	0.00190489	OK	449.853	527.681	444.787	425.718	469.809	458.91	543.294	532.847	525.063	509.707	8.85237	8.81649	8.89795	8.87834	9.02121	9.00461	8.99193	13.7646
ACSL6	1.0036	0.0781783	1.47942	0.052844	0.957856	0.968502	OK	0.976419	1.03079	0.95726	1.05245	0.950744	0.940179	0.973123	0.960638	2.19445	0	-0.0041018	-0.00139154	-0.00429148	-0.00460016	-0.00364234	-0.0040037	0.029969	11.8192
ACSM3	6.97905	0.17433	0.709427	0.245734	0.805888	0.851978	OK	6.5579	7.4002	6.89856	6.43644	1.73254	11.2532	8.25585	8.01998	13.2359	0	2.76101	2.75009	2.62154	2.86432	2.79426	2.78872	2.90433	14.1645
ACSM5	8.62272	-0.517878	0.570516	-0.907737	0.364017	0.450026	OK	10.1539	7.09149	6.85456	12.7119	6.45688	13.4472	2.49353	9.08188	6.28316	11.6526	3.02631	3.15394	3.01277	3.17395	2.89881	3.07641	3.00657	10.0043
ACSS1	191.131	-0.0415368	0.121675	-0.341375	0.732821	0.792381	OK	193.882	188.379	183.717	187.879	209.91	194.474	223.115	180.514	154.81	194.626	7.54546	7.56274	7.64935	7.58942	7.69751	7.5321	7.41856	11.281
ACSS2	1030.26	-0.651383	0.0494158	-13.1817	1.11897e-39	6.55937e-39	OK	1258.97	801.55	1220.17	1268.03	1283.87	1263.59	787.63	792.284	792.549	833.978	10.1465	10.181	10.1923	10.1779	9.76752	9.7724	9.77288	13.5661
ACSS3	211.025	0.987876	0.111301	8.87568	6.9505e-19	2.65039e-18	OK	141.473	280.578	163.886	131.689	142.158	127.698	271.597	283.91	293.451	273.812	7.49729	7.34083	7.39368	7.3183	7.89661	7.93391	7.96098	11.6803
ACTA1	1.01959	0.859885	1.54085	0.558057	0.576805	0.657228	OK	0.724428	1.31476	0	1.01549	0	1.90951	2.04224	0.983546	1.11997	1.08599	-0.0189755	0.0110544	-0.0189149	0.0364915	0.0398265	0.010139	0.0139618	12.8996
ACTA2	19165.1	-0.277201	0.0168218	-16.4786	5.22771e-61	4.09372e-60	OK	21000.7	17329.6	20766.3	20853.3	20998	21383	17085.1	17349.6	17304.7	17581.2	14.2962	14.3	14.3062	14.3226	14.1222	14.1357	14.1334	21.9001
ACTA2-AS1	92.587	-0.521419	0.169392	-3.07817	0.00208274	0.00391389	OK	109.139	76.0353	123.682	96.456	110.416	105.792	90.6858	68.0146	82.968	62.6821	6.72728	6.54915	6.64436	6.61382	6.50729	6.32312	6.44877	12.4312
ACTB	379297	-0.538337	0.0115421	-46.641	0	0	OK	449254	309340	445178	448746	453894	449202	310981	311096	308028	307250	18.6704	18.6777	18.6882	18.6786	18.3492	18.3495	18.3409	14.185
ACTBL2	16.5531	0.251651	0.389741	0.645689	0.518481	0.603329	OK	15.1131	17.9932	14.4944	10.5945	14.3532	20.7058	16.5844	11.5003	23.0934	21.0992	3.99534	3.91594	3.99246	4.11226	4.03624	3.93357	4.15118	12.1811
ACTC1	5987.86	-7.05933	0.0828446	-85.2117	0	0	OK	11886.6	89.1226	12218.4	11803.9	12244.5	11280.4	111.401	78.291	84.6162	81.3919	12.7206	12.6834	12.7229	12.6348	9.03988	8.92806	8.95666	10.4892
ACTG1	198074	-0.540732	0.0129976	-41.6024	0	0	OK	234765	161383	234391	231336	236504	236828	159902	162448	160263	162920	17.7405	17.7285	17.7488	17.75	17.3984	17.4121	17.4003	18.2416
ACTG1P17	1.40424	-0.105685	1.34041	-0.078845	0.937156	0.955169	OK	1.45566	1.35283	0.913479	2.04824	0	2.83883	1.01219	0	2.24726	2.17395	0.453055	0.485195	0.426079	0.507333	0.456146	0.426634	0.490212	17.451
ACTG1P20	19.4351	-0.76293	0.395101	-1.93097	0.0534863	0.0827554	OK	24.4575	14.4128	15.6431	24.7107	25.2952	32.1239	22.0862	5.91057	16.7681	12.9431	4.17584	4.33966	4.35048	4.457	4.29545	3.96254	4.199	12.5123
ACTG1P4	1.33545	-2.03638	1.48923	-1.36741	0.171498	0.236536	OK	2.14742	0.523487	1.83968	2.05814	0.933347	3.7689	1.00271	0	0	1.08084	0.417933	0.423612	0.392129	0.470201	0.394254	0.36526	0.366265	9.57984
ACTG2	110.72	2.0648	0.169381	12.1903	3.50295e-34	1.86439e-33	OK	42.7181	178.722	45.4757	42.5206	34.17	48.8659	195.676	191.157	174.158	153.738	6.11076	6.08098	5.97048	6.15039	7.12365	7.10428	7.02517	12.554
ACTL10	170.746	-0.643783	0.124962	-5.15183	2.57954e-07	6.39424e-07	OK	208.223	133.269	204.987	209.254	222.28	196.505	111.999	153.256	124.732	142.955	7.54505	7.56102	7.61042	7.51104	7.09811	7.32029	7.17285	12.7877
ACTL6A	1777.56	-0.346986	0.0384043	-9.03509	1.63872e-19	6.34002e-19	OK	1990.3	1564.82	1988.17	2050.51	1964.32	1959.17	1543.02	1566.95	1532.66	1615.67	10.8916	10.9192	10.8808	10.8785	10.6692	10.6824	10.6635	12.9889
ACTL7B	0.505116	2.53772	2.4078	1.05395	0.291904	0.373411	OK	0.148418	0.861814	0	0	0	0	3.06226	0.978664	0	0	-1.01342	-1.01269	-1.01339	-1.01329	-0.926784	-0.9845	-1.01138	13.7284
ACTL8	4.80435	-2.66414	0.879873	-3.02787	0.00246287	0.00459057	OK	8.29935	1.30936	8.2039	8.17985	10.1664	6.65765	0	2.97658	2.25045	0	2.30518	2.30294	2.351	2.2668	2.0854	2.17046	2.15197	12.9927
ACTN1	45920.4	0.314815	0.0200033	15.7381	8.28585e-56	6.10469e-55	OK	40929.9	50910.8	41456.7	40978.7	42170.6	39111.5	50311.8	51118	50896.3	51319.4	15.3932	15.383	15.4082	15.3423	15.5662	15.5806	15.5767	14.764
ACTN1-AS1	1.15335	1.97402	1.60849	1.22725	0.219727	0.293249	OK	0.468021	1.83868	1.80939	0	0	0	2.04625	0.975714	1.12516	3.27027	0.193917	0.141737	0.141046	0.141262	0.200022	0.169941	0.174238	11.689
ACTN2	6.84822	4.18623	0.999386	4.1888	2.80434e-05	6.16437e-05	OK	0.713186	12.9832	2.79244	0	0	0	19.0295	10.8347	15.6571	6.47201	2.52974	2.44765	2.44365	2.4449	2.91248	2.73926	2.8411	14.9207
ACTN3	6.06196	-2.24212	0.746438	-3.00377	0.00266661	0.00495044	OK	10.0084	2.11552	12.8928	9.83394	5.58617	11.6349	2.06909	1.91412	4.56462	0	2.70336	2.63686	2.53691	2.67611	2.44626	2.44056	2.51208	12.2158
ACTN4	45543.8	-0.907511	0.0186295	-48.7137	0	0	OK	59413.8	31673.8	59998.3	59352.1	61078.3	57225.1	31429.8	31933.5	31714.1	31619.1	15.7053	15.6952	15.7219	15.6612	15.1273	15.1409	15.135	10.9375
ACTR10	3315.7	0.373861	0.0329193	11.3569	6.85314e-30	3.37099e-29	OK	2888.48	3742.93	2997.29	2821.76	2760.67	2972.16	3661.47	3738.9	3715.61	3857.77	11.6019	11.5494	11.5304	11.5945	11.7798	11.7987	11.793	13.9522
ACTR1A	8038.07	-0.297243	0.0211219	-14.0728	5.58428e-45	3.55048e-44	OK	8863.21	7212.93	8886.23	8904.75	8830.93	8835.26	7389.89	7263.7	7060.03	7133.77	13.0602	13.0621	13.0546	13.055	12.8956	12.8805	12.8556	12.5188
ACTR1B	2245.23	-0.100763	0.0341501	-2.95058	0.00317181	0.00584449	OK	2323.61	2166.86	2271.48	2318.33	2382.67	2322.11	2209.98	2145.95	2169.98	2141.37	11.1426	11.1607	11.1851	11.1622	11.1183	11.0925	11.1023	11.8874
ACTR2	29614.4	0.0696409	0.0149034	4.67282	2.97093e-06	6.96357e-06	OK	28899.8	30329.1	28630.1	29079.3	28924.1	28968.4	30433.6	30228.4	29862.9	30788.6	14.8237	14.8376	14.8328	14.8341	14.8783	14.8723	14.8613	12.0627
ACTR3	16087.6	0.000154014	0.0199042	0.00773774	0.993826	0.995274	OK	16086.7	16088.4	16005.2	15964	15762	16613.3	16049.1	16003.9	15863.1	16439.7	13.969	13.9667	13.9553	14.0024	13.9715	13.9689	13.961	13.1095
ACTR3-AS1	12.5806	0.846764	0.449377	1.88431	0.0595237	0.0913503	OK	8.99111	16.1702	13.8299	4.1287	8.46848	9.34307	13.1809	16.4812	15.7195	19.4934	3.65453	3.43187	3.53641	3.55663	3.64072	3.70743	3.69101	12.1847
ACTR3B	343.611	-0.972371	0.0879868	-11.0513	2.16009e-28	1.03004e-27	OK	455.214	232.008	474.581	453.115	422.48	471.291	247.451	243.187	222.614	214.168	8.67347	8.63253	8.57201	8.66724	8.13376	8.12026	8.05386	12.7901
ACTR3C	9.02875	0.359738	0.539655	0.666608	0.505023	0.591115	OK	7.90888	10.1486	7.45919	5.35146	9.3986	8.80641	16.5481	11.4928	8.79668	4.37677	3.11015	3.05896	3.15561	3.14153	3.30335	3.198	3.14128	8.44921
ACTR5	183.574	-0.451532	0.112559	-4.01153	6.03267e-05	0.000129659	OK	212.069	155.079	222.234	213.638	199.004	213.333	152.809	152.356	150.386	164.832	7.66492	7.63282	7.57682	7.63191	7.37596	7.37368	7.36481	10.7309
ACTR6	589.588	0.323236	0.0678006	4.76745	1.86568e-06	4.42155e-06	OK	523.814	655.362	476.484	520.884	541.273	556.321	646.44	656.802	626.838	691.664	9.02184	9.09556	9.12758	9.15066	9.27917	9.293	9.25246	12.9278
ACTR8	1276.95	-0.145444	0.0452466	-3.21447	0.00130684	0.00250943	OK	1341.26	1212.64	1351.6	1357.84	1288.12	1366.87	1194.76	1180.61	1206.99	1268.79	10.3677	10.3717	10.3254	10.3776	10.2598	10.2495	10.2687	13.468
ACTRT3	210.953	-0.219134	0.111996	-1.95663	0.0503909	0.0782729	OK	226.943	194.962	215.713	249.732	197.274	245.255	196.649	180.841	194.791	207.366	7.73545	7.85267	7.66564	7.8382	7.6633	7.59933	7.65617	11.0889
ACVR1	2754.19	0.49482	0.0354949	13.9406	3.58923e-44	2.2489e-43	OK	2286.45	3221.93	2208.33	2239.63	2259.66	2437.36	3297.81	3160.65	3258.59	3171.5	11.2276	11.2397	11.2473	11.3128	11.5824	11.5438	11.5715	12.7751
ACVR1B	2111.96	0.60411	0.0407267	14.8333	8.92828e-50	6.03423e-49	OK	1676.13	2547.79	1667.38	1672.78	1764.48	1601.45	2612.64	2663.5	2455.54	2457.93	10.8283	10.8311	10.8768	10.794	11.2253	11.2429	11.1688	10.9939
ACVR1C	10.2856	-1.82547	0.543049	-3.36152	0.000775148	0.00152023	OK	16.0443	4.52689	18.9695	15.8486	16.4975	13.1221	3.00011	9.47316	3.20752	2.1662	3.48753	3.42491	3.43937	3.37058	3.12706	3.28927	3.13487	12.4153
ACVR2A	715.663	1.11036	0.0660032	16.8228	1.66052e-63	1.33932e-62	OK	453.095	978.23	453.803	478.656	457.994	423.613	1064.17	973.101	906.004	967.955	9.0689	9.11188	9.0762	9.01454	9.80355	9.72167	9.65673	13.2278
ACVR2B	58.5603	1.11496	0.207858	5.36405	8.13744e-08	2.07763e-07	OK	36.9945	80.1261	29.946	44.7145	32.9959	40.6905	79.4182	86.011	77.7398	76.9661	5.48454	5.68072	5.52829	5.63033	6.02639	6.08075	6.01067	12.4178
ACVR2B-AS1	4.89063	1.98844	0.865739	2.29681	0.0216293	0.035681	OK	1.96882	7.81244	0	5.1566	0	2.8511	4.04711	4.92113	14.571	7.57812	2.06423	2.21292	2.06451	2.14993	2.18343	2.20682	2.42835	9.5956
ACVRL1	3381.27	0.741397	0.0299524	24.7525	2.91212e-135	4.22895e-134	OK	2531.09	4231.46	2535.71	2434.66	2604.84	2545.74	4181.82	4202.95	4312.66	4231.79	11.4569	11.4225	11.4799	11.4603	11.9003	11.905	11.9286	11.9683
ACY1	705.324	-0.0621964	0.0586769	-1.05998	0.289153	0.37048	OK	720.526	690.123	703.539	703.058	734.166	740.682	656.055	702.345	707.186	695.563	9.45969	9.4591	9.49643	9.50407	9.40009	9.45823	9.46413	15.9454
ACYP1	96.1223	-1.20149	0.165309	-7.26812	3.64531e-13	1.16183e-12	OK	133.985	58.2601	143.151	126.154	138.013	128.331	46.5361	65.7115	57.0548	64.0268	6.83529	6.73739	6.8072	6.75209	6.10016	6.29538	6.21487	15.9496
ACYP2	243.918	0.391941	0.102154	3.83677	0.000124661	0.000261867	OK	210.987	276.848	224.907	195.692	208.086	214.59	248.863	277.388	276.547	305.269	7.86054	7.75445	7.80039	7.82405	7.94064	8.02842	8.02565	16.284
ADA	874.269	-0.690468	0.0544304	-12.6853	7.13125e-37	3.9661e-36	OK	1079.58	668.962	1102.61	1088.34	1084.56	1043.97	668.887	699.229	629.431	677.132	9.96382	9.95194	9.94894	9.91469	9.53083	9.5677	9.48102	11.0326
ADA2	662.051	-0.455341	0.0615259	-7.4008	1.35371e-13	4.37996e-13	OK	765.67	558.432	764.658	810.197	729.1	759.489	551.529	562.66	544.624	574.151	9.48993	9.54094	9.44817	9.48393	9.21048	9.22706	9.20023	11.4366
ADAL	531.707	0.201546	0.0679724	2.96511	0.00302576	0.00558813	OK	494.627	568.786	482.452	502.337	493.083	500.973	548.061	613.274	556.18	557.295	8.97134	9.00515	8.98957	9.00283	9.07877	9.17529	9.09127	13.2749
ADAM10	18059.4	0.212123	0.0174022	12.1894	3.54047e-34	1.88328e-33	OK	16734.2	19384.7	16577.6	16560.3	16708.6	17091	19571.7	19451.5	19027.4	19487.6	14.0631	14.0622	14.0701	14.0901	14.2115	14.2059	14.186	10.6687
ADAM11	10.7884	-1.26038	0.509242	-2.47502	0.013323	0.0226929	OK	15.2225	6.35436	11.7667	14.2292	12.7964	22.0622	8.17526	2.97326	4.49053	9.81386	3.41589	3.46713	3.43816	3.61675	3.33456	3.20268	3.24638	13.3062
ADAM12	36695.7	-0.230161	0.0176777	-13.0199	9.43464e-39	5.43443e-38	OK	39616.6	33774.8	40142.6	40322.4	39701.5	38303.7	34033.9	33880.5	33872.8	33308.1	15.2426	15.2467	15.2326	15.2003	15.0948	15.0908	15.0906	13.9178
ADAM15	3488.16	-0.276406	0.0294711	-9.37888	6.66745e-21	2.6807e-20	OK	3821.29	3155.03	3794.01	3827.37	3727.3	3936.91	3070.45	3191.02	3176.31	3181.88	11.8411	11.849	11.8252	11.8743	11.654	11.6875	11.6835	13.9903
ADAM17	2224.52	0.689391	0.0351237	19.6275	8.99999e-86	9.09259e-85	OK	1702.91	2746.12	1697.87	1731.73	1664.16	1720.04	2820.19	2767.08	2670.54	2724.53	10.8713	10.8881	10.8543	10.8823	11.3201	11.3027	11.2702	13.0129
ADAM19	8363.32	-0.0788762	0.0202553	-3.8941	9.85659e-05	0.000208513	OK	8591.88	8134.75	8586.21	8632.27	8660.63	8489.7	8118	8164.6	7991.89	8263.25	13.0532	13.058	13.0609	13.0431	13.0031	13.0082	12.9892	12.434
ADAM1A	48.931	-0.0229185	0.225239	-0.101752	0.918953	0.942674	OK	49.3196	48.5423	47.0451	49.5229	42.2816	58.618	41.1374	60.8354	44.6502	47.357	5.58653	5.61487	5.52959	5.7126	5.5159	5.73471	5.55902	12.3917
ADAM20	3.33398	0.200733	0.876021	0.229142	0.818759	0.862049	OK	3.10241	3.56555	2.80232	2.08099	1.88946	5.66328	7.96377	1.94935	1.11071	3.21196	1.69883	1.67936	1.67332	1.7746	1.83024	1.67523	1.65295	15.9582
ADAM20P1	2.6345	1.43595	1.03589	1.38621	0.165684	0.229558	OK	1.4219	3.8471	0.934137	0	0.946094	3.77749	4.99026	4.89515	4.45831	1.07454	1.31908	1.29305	1.31954	1.39782	1.42875	1.42654	1.41415	13.9208
ADAM21	15.656	-0.310182	0.458779	-0.676103	0.498975	0.58544	OK	17.3326	13.9794	8.34485	27.9651	11.3038	21.6955	5.99596	12.7309	18.9483	18.2636	3.77215	4.14703	3.83985	4.04436	3.71748	3.87097	3.9928	14.3658
ADAM21P1	1.38109	0.409555	1.43991	0.284431	0.77608	0.827632	OK	1.18636	1.57581	0	0	3.77844	0.945658	3.01163	0	2.23518	1.07779	0.393501	0.3944	0.49984	0.421505	0.478812	0.394121	0.457222	12.8184
ADAM22	8.45266	-1.77611	0.606922	-2.92642	0.00342889	0.00629443	OK	13.0849	3.8204	15.13	13.0261	10.2178	10.9806	2.45356	2.41173	2.7502	10.6513	3.15909	3.12113	3.05879	3.07658	2.85581	2.85415	2.86723	14.1442
ADAM23	424.137	-1.07189	0.0797707	-13.4371	3.6656e-41	2.19168e-40	OK	574.829	273.444	578.413	572.947	554.717	594.345	273.452	293.315	241.252	284.653	8.96469	8.95588	8.92753	8.98889	8.34091	8.39513	8.24726	13.5834
ADAM28	1.17745	1.91976	1.72091	1.11555	0.264615	0.343303	OK	0.492284	1.86261	0	1.04561	0.957038	0	1.95951	0	5.45743	0	0.131078	0.16313	0.160447	0.13138	0.189803	0.131635	0.282985	11.1915
ADAM32	39.2653	0.337995	0.268391	1.25934	0.207909	0.279506	OK	34.6867	43.8439	31.7802	25.9228	41.512	39.5059	51.7241	51.4481	45.5633	26.666	5.17712	5.09108	5.30898	5.28339	5.42911	5.42611	5.35808	13.1371
ADAM33	1863.49	0.30937	0.0402335	7.68937	1.47864e-14	4.93473e-14	OK	1664.45	2062.53	1707.91	1588.21	1705.1	1655.88	2163.58	2066.25	2024.26	1996.75	10.7845	10.7221	10.7831	10.7578	10.9937	10.9526	10.9342	13.6105
ADAM8	13.1814	1.22501	0.466848	2.62401	0.0086902	0.0151594	OK	7.89881	18.4641	4.78849	4.16099	8.3935	14.1382	22.0613	20.3577	19.8116	11.7398	3.47871	3.46532	3.56769	3.69514	3.84526	3.81551	3.80315	15.0534
ADAM9	18796.2	-0.630008	0.0155788	-40.44	0	0	OK	22836.3	14756.2	22821.9	22669.4	22906.2	22948.5	14958.5	14711.6	14665.7	14688	14.3636	14.3574	14.367	14.3687	13.9856	13.9712	13.9685	13.9977
ADAMDEC1	0.644135	2.8833	2.03215	1.41884	0.155946	0.217344	OK	0.153762	1.13451	0	0	0	0	1.01081	1.97189	0	2.17039	-0.689877	-0.68945	-0.689839	-0.689717	-0.660139	-0.632892	-0.68909	12.7569
ADAMTS1	40651.9	-0.268554	0.0136908	-19.6156	1.13743e-85	1.14788e-84	OK	44424.6	36879.2	44380.7	44502.9	44131.7	44686	37084.4	37045.9	37098.1	36285.7	15.388	15.3905	15.3829	15.3942	15.2274	15.2265	15.2277	16.5216
ADAMTS10	1275.48	0.35071	0.0493081	7.11263	1.13854e-12	3.55965e-12	OK	1121.21	1429.76	1149.36	1147.71	1165.24	1022.02	1486.94	1404.18	1435.1	1393.33	10.2224	10.2212	10.2343	10.1224	10.4489	10.3978	10.4171	11.4789
ADAMTS12	4586.78	1.38451	0.0301722	45.8871	0	0	OK	2540.56	6633	2655.23	2534.52	2486.44	2487.19	6671.77	6875.37	6525.57	6458.12	11.6391	11.6009	11.5852	11.5855	12.4587	12.4872	12.4377	14.8947
ADAMTS13	199.622	0.936567	0.112473	8.32703	8.28966e-17	2.96832e-16	OK	137.01	262.233	136.762	150.893	135.64	125.275	268.53	257.312	281.196	241.366	7.33082	7.40274	7.32424	7.26914	7.85456	7.81906	7.89204	14.0043
ADAMTS14	508.008	-3.5808	0.101509	-35.2755	1.39349e-272	3.76445e-271	OK	937.653	78.3635	931.858	945.37	966.14	907.445	78.9227	81.3152	79.8706	73.1446	9.30178	9.31512	9.33729	9.27527	7.33739	7.35233	7.34869	14.814
ADAMTS15	1354.56	-0.834299	0.0447172	-18.6572	1.10319e-77	1.03352e-76	OK	1735.66	973.455	1708.51	1801.59	1744.72	1687.84	993.193	945.266	994.639	960.715	10.5923	10.6407	10.6114	10.5812	10.1176	10.0764	10.119	14.1537
ADAMTS16	96.4452	0.427159	0.162096	2.63523	0.00840809	0.0147005	OK	82.2707	110.62	84.3704	82.4396	70.9656	91.1394	121.037	92.1027	121.24	108.267	6.49362	6.47918	6.38505	6.54479	6.74271	6.5519	6.74304	15.4797
ADAMTS17	9.10893	-0.356426	0.535446	-0.665661	0.505628	0.591525	OK	10.2284	7.98941	9.96814	11.2029	11.0193	8.60776	7.11338	2.97763	6.7417	15.2406	3.18749	3.21429	3.21101	3.15608	3.12098	3.01548	3.11297	11.1699
ADAMTS2	39830.8	-0.522147	0.0141549	-36.8881	7.16049e-298	2.10605e-296	OK	46961	32700.6	46870.1	46889.3	47543.7	46535.4	32276.6	32715.4	33079.8	32735.9	15.4217	15.4221	15.4348	15.4151	15.0883	15.1	15.1097	8.61403
ADAMTS3	61.4525	-1.49426	0.204943	-7.2911	3.07443e-13	9.82239e-13	OK	90.7073	32.1977	90.4654	87.7557	87.2601	97.2967	31.7122	32.9673	34.3397	29.8227	6.13603	6.11313	6.11068	6.18781	5.52749	5.5446	5.56728	19.3619
ADAMTS4	1782.5	0.947175	0.0396361	23.8967	3.31133e-126	4.55222e-125	OK	1217.52	2347.49	1249.62	1229.87	1178.07	1212.31	2394.96	2292.32	2406.11	2296.78	10.4685	10.4553	10.4195	10.4433	11.0423	11.002	11.0465	16.5132
ADAMTS5	2629.75	0.00944012	0.0342228	0.275843	0.782668	0.832982	OK	2621.15	2638.35	2593.91	2694.52	2618.79	2579.17	2752.32	2594.82	2666.42	2538.05	11.3484	11.3822	11.3569	11.3434	11.4011	11.3487	11.3728	17.6741
ADAMTS6	1502.98	1.52568	0.0451285	33.8074	1.53624e-250	3.85807e-249	OK	774.885	2231.07	773.814	734.492	785.205	804.427	2306.3	2178.73	2263.52	2177.31	9.93012	9.88936	9.94176	9.96105	10.8855	10.8318	10.8676	15.5621
ADAMTS7	7548.53	-0.103311	0.0279425	-3.69726	0.000217939	0.000449215	OK	7818.69	7278.38	7985.99	7733.65	8166.08	7384	7232.26	7192.22	7417.22	7276.85	12.932	12.9032	12.952	12.8619	12.8434	12.8385	12.8659	11.0531
ADAMTS7P1	81.3965	-0.0521861	0.16897	-0.308847	0.757438	0.812513	OK	82.8685	79.9245	78.0286	79.731	94.2452	79.2957	75.0842	82.5178	86.8552	75.4141	6.31805	6.33214	6.44392	6.32856	6.29377	6.35451	6.38807	10.0775
ADAMTS8	1.69026	-3.27669	1.49252	-2.19541	0.0281344	0.0456461	OK	3.06432	0.316192	2.69754	1.01616	0.908792	7.79547	0	0	0	1.1041	0.722421	0.673628	0.670003	0.854982	0.643254	0.643042	0.64436	11.5907
ADAMTS9	79.9973	-1.31357	0.195423	-6.72169	1.7963e-11	5.37182e-11	OK	114.092	45.9022	91.6029	137.656	107.381	119.403	39.1138	39.3781	55.8734	49.5708	6.36007	6.6584	6.47309	6.55131	5.85548	5.85818	6.04676	13.7302
ADAMTS9-AS2	8.06569	3.10356	0.708597	4.37987	1.18751e-05	2.67301e-05	OK	1.68116	14.4502	3.74593	1.04232	0.944476	0.941272	12.9212	16.5616	14.4503	13.9183	2.80451	2.73012	2.72358	2.72336	3.02891	3.10528	3.05878	13.1612
ADAMTSL1	13445.5	-0.633545	0.0181092	-34.9846	3.85221e-268	1.01842e-266	OK	16351.2	10539.8	16397.3	16356.6	16063.6	16587.4	10499.3	10582.6	10664.4	10412.9	13.8841	13.8818	13.8652	13.8947	13.4859	13.4927	13.4994	14.6801
ADAMTSL2	33.8901	-0.439508	0.274096	-1.60348	0.108828	0.158039	OK	39.0128	28.7675	35.8025	44.3455	47.0612	28.9961	32.9152	29.8853	21.4708	30.6445	5.09813	5.20671	5.24007	5.00068	5.05787	5.01408	4.8851	11.2748
ADAMTSL3	59.8216	-3.00001	0.263042	-11.405	3.94572e-30	1.95068e-29	OK	106.35	13.2936	101.846	112.32	119.729	91.543	15.0501	11.8333	12.3053	13.9458	6.08856	6.16082	6.21365	6.00833	5.06727	4.99821	5.01962	9.08363
ADAMTSL4	1413.4	0.258471	0.0413777	6.24664	4.19383e-10	1.18993e-09	OK	1287.13	1539.68	1292.05	1287.13	1288.64	1279.56	1527.65	1512.11	1584.38	1535.7	10.3848	10.3816	10.3826	10.3765	10.5316	10.5225	10.5639	11.5573
ADAMTSL4-AS1	2.82682	-0.247654	0.930855	-0.26605	0.790201	0.838786	OK	3.06886	2.58479	3.70527	1.03364	2.79958	4.71875	5.02313	0.978965	1.11711	3.23813	1.5102	1.43736	1.48581	1.53655	1.54369	1.43527	1.44046	12.6433
ADAMTSL5	666.287	0.716321	0.0619378	11.5652	6.18599e-31	3.10874e-30	OK	504.193	828.382	481.032	489.777	536.35	509.387	859.615	804.68	819.362	830.094	9.09258	9.10752	9.18176	9.13941	9.5889	9.53002	9.54589	14.2484
ADAP1	398.181	0.984063	0.0813341	12.099	1.0688e-33	5.65122e-33	OK	267.413	528.95	259.036	268.422	277.463	264.499	477.714	547.88	546.092	544.344	8.26307	8.29111	8.31622	8.27957	8.7643	8.88467	8.88129	15.6646
ADAP2	3.65317	0.0396494	0.820192	0.0483417	0.961444	0.971019	OK	3.60297	3.70337	0.913109	6.94978	2.78659	3.82288	4.06802	2.98235	2.25683	5.44582	1.77411	1.93334	1.82703	1.85494	1.86125	1.83258	1.8138	8.97353
ADAR	19802.6	0.302443	0.0177479	17.0411	4.07222e-65	3.3367e-64	OK	17734.4	21870.7	17783.1	17909.4	17329	17918.8	22280.8	21691.1	21964.9	21543.4	14.1754	14.1816	14.1528	14.1821	14.377	14.3528	14.3641	14.9034
ADARB1	2866.88	0.736143	0.0346049	21.2728	2.02775e-100	2.31588e-99	OK	2150.93	3582.84	2132.97	2281.29	2079.33	2112.36	3625.75	3511.79	3513.29	3678.3	11.2127	11.2701	11.1911	11.2045	11.6826	11.6533	11.6536	12.4791
ADAT1	1294.73	-0.353869	0.0444505	-7.96099	1.70675e-15	5.88108e-15	OK	1452.73	1136.73	1450.83	1461.38	1412.36	1486.58	1181.09	1101.41	1134.12	1130.07	10.4353	10.4416	10.4114	10.4569	10.255	10.1954	10.2203	11.4521
ADAT2	151.842	-0.506668	0.130555	-3.88088	0.000104081	0.000219755	OK	178.234	125.449	196.365	151.789	187.963	176.837	121.298	137.876	115.068	127.54	7.43461	7.23684	7.4006	7.35312	7.07516	7.16599	7.04008	13.8377
ADAT3	151.019	-0.610047	0.129126	-4.72443	2.30761e-06	5.44042e-06	OK	182.481	119.557	199.511	169.465	192.188	168.186	114.241	127.56	126.851	110.152	7.44357	7.31433	7.4137	7.30848	7.02619	7.10322	7.10003	14.5315
ADCK1	215.551	-0.441044	0.113844	-3.87412	0.000107013	0.000225662	OK	248.244	182.857	254.299	243.737	270.77	224.814	179.726	211.464	155.943	183.652	7.87711	7.84227	7.92874	7.77757	7.6043	7.72919	7.5004	13.5851
ADCK2	798.114	0.931957	0.0611257	15.2466	1.73523e-52	1.22729e-51	OK	548.935	1047.29	522.375	545.064	611.477	516.314	1048.29	1051.54	1077.78	1012.08	9.26043	9.29507	9.38903	9.25127	9.85757	9.86042	9.88258	12.7703
ADCK5	300.463	-0.600011	0.0920509	-6.51825	7.11339e-11	2.08033e-10	OK	362.058	238.868	353.797	341.716	382.29	371.002	235.085	262.122	219.251	238.44	8.35579	8.3263	8.42167	8.39587	8.02498	8.11003	7.9722	10.3956
ADCY1	20.6376	-1.69268	0.438564	-3.85959	0.000113576	0.000239269	OK	31.5234	9.75184	21.1586	18.9787	26.668	59.3165	7.04425	7.67053	17.5528	6.71173	4.24201	4.19902	4.33082	4.73042	3.9259	3.9417	4.17121	13.9145
ADCY10	1.51236	0.126605	1.24403	0.10177	0.918939	0.942674	OK	1.44604	1.57867	0.853602	2.0996	1.91044	0.954782	3.0342	0.991012	2.25521	0	0.562976	0.59843	0.593457	0.566289	0.623927	0.56744	0.602367	12.6548
ADCY10P1	6.75161	-0.428925	0.5845	-0.733832	0.463051	0.550706	OK	7.74793	5.75528	6.51571	9.3308	8.48533	6.61466	4.98867	4.88592	8.90463	4.28714	2.74082	2.80637	2.78785	2.74325	2.70307	2.70031	2.79615	12.7308
ADCY2	1.207	-1.85977	1.51795	-1.22518	0.220506	0.294161	OK	1.89257	0.52144	1.83481	1.02671	2.8012	1.89238	0	0.984617	1.11633	0	0.283959	0.261075	0.310541	0.285464	0.231551	0.259835	0.26364	9.34774
ADCY3	4375.23	-0.63274	0.0279761	-22.6172	2.93521e-113	3.73369e-112	OK	5319.59	3430.87	5323.36	5284.38	5503.51	5167.47	3434.14	3494.68	3435.41	3358.87	12.2615	12.2547	12.2921	12.2342	11.8717	11.8867	11.872	9.48924
ADCY4	423.671	-0.648869	0.0774587	-8.37696	5.4313e-17	1.95613e-16	OK	517.373	329.97	537.705	504.554	543.8	483.277	340.672	335.021	329.27	315.071	8.91901	8.86329	8.92887	8.82621	8.53532	8.52189	8.50846	9.96426
ADCY5	37.3832	-0.068254	0.254765	-0.267909	0.788769	0.837794	OK	38.2674	36.4991	28.0065	43.7146	41.1677	40.2437	37.6881	30.8389	35.9843	41.422	5.08522	5.29968	5.26861	5.25666	5.22335	5.12856	5.20082	8.84435
ADCY6	3364.21	0.259189	0.0287706	9.00883	2.0827e-19	8.02925e-19	OK	3062.82	3665.6	2997.3	3046.45	3117.7	3088.75	3635.22	3619.55	3675.35	3733.35	11.6126	11.6267	11.6469	11.6388	11.7833	11.7794	11.7931	8.32247
ADCY7	5463.23	0.0229116	0.0238491	0.960691	0.336708	0.421505	OK	5419.85	5506.61	5486.08	5373.02	5517.03	5302.01	5456.77	5546.43	5526.26	5498.26	12.4192	12.4007	12.4242	12.3889	12.4144	12.429	12.4257	8.59878
ADCY8	1.56048	-2.32602	1.41261	-1.64661	0.0996382	0.14595	OK	2.60203	0.518931	2.73046	3.0649	2.77551	1.90876	1.01418	0.990027	0	0	0.667458	0.675671	0.668589	0.644629	0.619591	0.618832	0.591453	11.6294
ADCY9	3896.69	0.0562748	0.0314073	1.79177	0.0731691	0.110465	OK	3820.71	3972.68	3769.84	3823.1	3929.74	3761.84	4206.36	3924.05	3905.16	3853.46	11.8984	11.9108	11.9353	11.8965	11.9961	11.934	11.9297	13.6819
ADCYAP1	4.25314	5.59485	1.21304	4.61224	3.98346e-06	9.2527e-06	OK	0.172436	8.33384	0	0	0	0	5.03588	7.88991	13.5191	7.58023	1.8425	1.84531	1.84275	1.84355	1.99037	2.06421	2.18954	12.5269
ADD1	13915.7	-0.309333	0.0176981	-17.4783	2.0967e-68	1.78662e-67	OK	15401.9	12429.5	15251.8	15242.3	15612.6	15498.2	12464.7	12359.8	12605.1	12291	13.8442	13.8436	13.8653	13.8587	13.6642	13.6568	13.674	10.9023
ADD2	90.052	-1.12829	0.164032	-6.87845	6.05085e-12	1.84357e-11	OK	123.574	56.53	119.454	128.726	124.865	121.225	56.757	54.6103	58.3145	56.4641	6.65745	6.71212	6.69035	6.66801	6.16781	6.14563	6.1851	12.0328
ADD3	12823.9	-0.056582	0.0201634	-2.80617	0.00501346	0.00900811	OK	13075.3	12572.4	12959.3	13168.3	12731.1	13443.2	12711.4	12525.1	12646.1	12406.2	13.6558	13.6701	13.6399	13.6887	13.6385	13.6254	13.6339	12.2163
ADD3-AS1	16.0339	0.131029	0.381447	0.343505	0.731218	0.791201	OK	15.3063	16.7616	16.6306	13.4301	14.028	16.9879	11.0397	17.6444	21.2481	17.2629	4.00792	3.94498	3.95648	4.01472	3.89501	4.02699	4.0904	11.9832
ADGRA2	19368.8	1.34008	0.0209863	63.8551	0	0	OK	10968.7	27769	10938.1	11058.8	11373.2	10500.9	27564.4	27726.7	27724.4	28064.1	13.6976	13.7067	13.73	13.664	14.5206	14.5262	14.5261	15.1545
ADGRA3	830.472	-0.303033	0.0586123	-5.17012	2.33942e-07	5.81145e-07	OK	917.372	743.573	910.469	990.492	865.172	905.362	737.275	787.658	732.151	715.199	9.77478	9.84873	9.73021	9.76984	9.59299	9.64914	9.5872	9.33821
ADGRB1	2.68168	-1.98298	1.13878	-1.74132	0.0816269	0.121895	OK	4.28053	1.08283	0.890364	3.02643	7.18758	5.92269	0	1.00757	3.41879	0	1.32694	1.38853	1.49821	1.4649	1.30181	1.33156	1.39865	10.7514
ADGRB2	717.907	0.479406	0.05783	8.28991	1.13335e-16	4.0473e-16	OK	599.713	836.102	608.291	582.803	589.591	617.765	806.284	849.914	849.971	838.639	9.34015	9.30469	9.31413	9.35318	9.58186	9.62838	9.62829	15.3163
ADGRD1	9115.88	2.86256	0.0230198	124.352	0	0	OK	2203.75	16028	2191.96	2170.54	2217.31	2234.18	16165.6	16011.7	16056.9	15878.8	11.7721	11.7652	11.7805	11.7861	13.5222	13.5126	13.5154	11.0338
ADGRE1	1.41039	2.28751	1.47534	1.5505	0.121023	0.173803	OK	0.479552	2.34123	0	1.02839	0	0.947892	4.03984	1.97713	1.12333	2.16655	0.423772	0.454425	0.423854	0.451932	0.536453	0.481143	0.457255	9.06316
ADGRE5	2322.22	-0.265019	0.0335287	-7.90422	2.69613e-15	9.22518e-15	OK	2534.91	2109.52	2534.23	2518	2572.52	2513.47	2143.68	2051.87	2142.81	2101.18	11.257	11.2513	11.2704	11.2497	11.109	11.071	11.1087	12.7247
ADGRF3	20.8356	-1.25732	0.37501	-3.35275	0.000800135	0.00156758	OK	29.3806	12.2906	30.0843	34.8869	17.9758	34.6732	7.05911	15.9488	15.2105	10.8462	4.4877	4.5563	4.28008	4.55198	4.04942	4.24092	4.22906	15.2732
ADGRF4	6.03295	-0.397738	0.66071	-0.601986	0.547183	0.629583	OK	6.85933	5.20656	10.0237	6.10964	5.55953	5.7587	11.1945	1.98767	3.39586	4.23394	2.66713	2.5734	2.55955	2.56464	2.69135	2.46503	2.50516	9.0512
ADGRF5	311.784	1.73207	0.0933898	18.5467	8.67747e-77	8.05226e-76	OK	144.276	479.292	146.295	131.957	151.909	146.388	486.104	473.753	472.676	485.19	7.62061	7.55211	7.64711	7.62125	8.5898	8.56671	8.5638	12.6411
ADGRG1	70.3249	-2.461	0.219142	-11.2302	2.89802e-29	1.40907e-28	OK	119.031	21.6185	106.768	125.594	115.978	127.674	21.1596	19.495	23.1836	22.7462	6.28903	6.41055	6.35211	6.42594	5.3754	5.34391	5.41512	13.1933
ADGRG2	11.3327	-1.14327	0.49041	-2.33125	0.0197401	0.0327836	OK	15.602	7.06351	24.2292	16.5085	10.2998	11.288	5.02353	6.88754	8.95988	7.46546	3.71417	3.57177	3.44247	3.46455	3.31665	3.36276	3.41304	17.6362
ADGRG4	1.773	-4.20198	1.47218	-2.85425	0.00431388	0.00782451	OK	3.36326	0.182742	0.920677	2.05537	7.47361	3.73434	0	0	0	0	0.742922	0.776062	0.92022	0.823356	0.715896	0.715674	0.717052	17.1336
ADGRG6	2407.81	0.489383	0.0328866	14.8809	4.38514e-50	2.97564e-49	OK	2003.3	2812.32	1955.67	2025.34	2040.25	1992.94	2820.97	2833.53	2819.85	2773.96	11.0454	11.0755	11.0818	11.0616	11.3688	11.3729	11.3684	12.2482
ADGRL1	878.535	0.488832	0.0563246	8.67883	3.9987e-18	1.4908e-17	OK	731.105	1025.97	730.101	724.127	715.351	754.268	1062.75	970.405	1091.9	979.383	9.61356	9.6068	9.59646	9.64107	9.93952	9.85876	9.96367	13.3791
ADGRL2	5730.09	-0.759633	0.0256037	-29.6689	1.93542e-193	3.8748e-192	OK	7204.73	4255.45	7268.97	7285.42	7010.53	7255.85	4368.92	4177.83	4148.52	4324.69	12.6848	12.6868	12.6514	12.6831	12.2304	12.1922	12.1862	11.8316
ADGRL3	1.8468	-2.63955	1.43236	-1.84279	0.0653594	0.0996389	OK	3.18283	0.510775	1.91229	7.1782	1.89728	1.86319	1.92346	0	0	0	0.838708	0.976704	0.838282	0.837311	0.839023	0.782558	0.783988	8.48024
ADGRL4	2861.07	0.839171	0.0342522	24.4998	1.48592e-132	2.11157e-131	OK	2051.67	3670.48	2129.26	2069.98	1937.54	2071.55	3761.89	3658.09	3576.1	3684.17	11.2053	11.1815	11.1258	11.182	11.7114	11.6856	11.6647	11.969
ADH1A	2.38885	0.542147	1.04599	0.518309	0.604243	0.68167	OK	1.94521	2.83249	1.85318	4.13899	0	1.89101	2.00906	5.89791	2.24163	1.07904	1.21425	1.27553	1.16049	1.21537	1.21878	1.32053	1.22524	12.2212
ADH1B	1272.21	-2.67797	0.0543279	-49.2927	0	0	OK	2200.56	343.862	2224.7	2146.73	2228.7	2201.41	335.003	348.734	358.159	334.273	10.6752	10.6401	10.677	10.6649	9.05788	9.0859	9.10631	14.4559
ADH1C	9.49192	-0.113661	0.488774	-0.232542	0.816117	0.859829	OK	9.86563	9.11821	10.1964	11.388	7.52589	10.3642	7.00194	10.7728	11.1554	7.53072	3.25786	3.28338	3.19635	3.26155	3.18439	3.2704	3.27795	9.74772
ADH4	5.31922	1.28188	0.777434	1.64886	0.0991773	0.145309	OK	3.10019	7.53826	6.61095	1.04856	0.952076	3.76724	4.94603	14.5016	2.21288	8.51448	2.38718	2.23796	2.23288	2.31275	2.34437	2.5662	2.27191	12.1432
ADH5	9503.46	0.116928	0.0261156	4.47733	7.55826e-06	1.72263e-05	OK	9118.55	9888.37	9192.64	8823.38	8840.06	9616.69	9841.91	10039.6	9718.8	9954.58	13.1841	13.1478	13.1494	13.2243	13.245	13.2629	13.2337	13.5011
ADH6	7.69441	-0.603828	0.579455	-1.04206	0.297383	0.379322	OK	9.28152	6.1073	9.72278	4.33982	10.3946	12.7883	9.83523	7.1396	3.49082	3.84414	2.97305	2.84556	2.98823	3.0388	2.97621	2.91338	2.82544	11.7095
ADHFE1	42.9624	0.431445	0.245296	1.75887	0.0785993	0.117867	OK	36.5858	49.3389	51.4711	27.7817	35.5589	31.1906	47.3274	48.1723	51.4485	50.7484	5.51271	5.20683	5.3169	5.25569	5.4649	5.47482	5.51081	9.3056
ADI1	4127.75	-0.561799	0.0270967	-20.7331	1.74024e-95	1.89204e-94	OK	4921.43	3334.06	4950.89	4926.18	4882.34	4926.7	3262.59	3378.88	3263.67	3430.73	12.1665	12.1619	12.1538	12.162	11.7963	11.8264	11.7966	10.2355
ADIPOR1	4288.23	0.523972	0.0255821	20.482	3.11698e-93	3.32269e-92	OK	3517.96	5058.5	3487.78	3485.78	3499.56	3598.41	5050.16	5060.68	5046.88	5076.56	11.8772	11.8767	11.8801	11.9042	12.206	12.2079	12.2054	10.5456
ADIPOR2	2984.4	-0.0713534	0.0342255	-2.0848	0.0370873	0.05892	OK	3058.19	2910.61	2989.24	3027.54	3024.82	3190.87	2775.11	3018.58	2955.75	2893.29	11.5443	11.5556	11.5548	11.6025	11.4788	11.553	11.5343	9.64376
ADIRF	813.138	-2.12108	0.0697635	-30.4038	4.88986e-203	1.03126e-201	OK	1322.31	303.966	1412.59	1372.89	1255.23	1249.03	273.846	329.282	304.091	308.143	10.0653	10.0376	9.95265	9.94788	8.67707	8.81036	8.75329	10.8835
ADK	1188.06	-0.705059	0.0473659	-14.8853	4.10346e-50	2.78957e-49	OK	1472.72	903.394	1517.86	1503.5	1402.98	1467.54	922.584	897.131	881.396	911.481	10.4192	10.4105	10.348	10.3886	9.98302	9.95956	9.945	10.7428
ADM	15816	0.247976	0.0187418	13.2312	5.79751e-40	3.41575e-39	OK	14460.1	17171.9	14531.7	14319.8	14571.1	14416	16698.4	17476.3	17069.3	17445.5	13.8721	13.8592	13.8745	13.8651	13.9961	14.0372	14.0159	11.9436
ADM2	2619.56	5.53886	0.108182	51.1993	0	0	OK	110.32	5128.81	115.384	110.504	135.684	78.7907	5041.38	5267.05	5137.65	5070.08	8.51746	8.5028	8.59501	8.3622	11.5645	11.6106	11.5841	14.1407
ADM5	9.17758	0.0130432	0.514975	0.0253278	0.979794	0.984248	OK	9.13609	9.21907	13.5184	5.06654	6.37623	11.5171	7.17063	10.9176	9.01814	9.83605	3.28191	3.08987	3.12083	3.23913	3.14103	3.22595	3.18378	8.0979
ADNP	3635.33	-0.0550537	0.0298277	-1.84573	0.0649319	0.0990687	OK	3704.68	3565.98	3657.38	3702.32	3646.8	3812.64	3660.9	3530.05	3630.44	3442.11	11.8331	11.8439	11.8305	11.8701	11.8339	11.8016	11.8265	11.7876
ADNP2	1183.4	0.315167	0.0501834	6.2803	3.37928e-10	9.61312e-10	OK	1054.65	1312.15	1059.09	1070.98	963.847	1125.26	1321.75	1310.63	1321.84	1293.77	10.1093	10.119	10.0291	10.1616	10.3031	10.2955	10.3031	15.8694
ADNP-AS1	15.9379	-0.788609	0.427845	-1.84321	0.0652983	0.0995622	OK	20.1886	11.6872	14.9052	24.6464	24.4264	16.5217	4.82436	8.44203	17.303	16.434	3.9396	4.11707	4.11273	3.97184	3.71093	3.7988	3.98626	15.4106
ADO	2103.49	0.621156	0.0368718	16.8464	1.11557e-63	9.0174e-63	OK	1657.53	2549.45	1608.1	1651.77	1749.22	1620.12	2521.93	2544.82	2572.78	2559.17	10.7946	10.8175	10.8665	10.801	11.1905	11.1987	11.2086	10.5974
ADORA1	148.55	-1.33776	0.144887	-9.23311	2.62893e-20	1.03787e-19	OK	212.878	84.222	212.482	233.231	220.414	186.241	105.941	85.7133	74.3945	69.9846	7.44474	7.52105	7.4749	7.33698	6.9163	6.77576	6.69034	12.1272
ADORA2A	66.7116	1.2999	1.04078	1.24896	0.211679	0.283896	OK	38.5381	94.8852	64.4862	0	61.5671	27.9377	85.7352	72.7087	108.505	112.753	5.93652	4.93783	5.90716	5.49781	6.12633	6.01376	6.29346	13.4778
ADORA2A-AS1	5.46539	-1.4159	0.76394	-1.85342	0.0638223	0.0975281	OK	7.95095	2.97982	11.2743	9.75757	3.51051	6.91044	1.9668	0.956156	8.29861	1.04878	2.54105	2.50433	2.34741	2.43519	2.30549	2.27564	2.46758	11.16
ADORA2B	262.893	0.633207	0.102275	6.19122	5.97009e-10	1.68004e-09	OK	206.109	319.677	205.965	215.302	196.426	207.001	349.513	288.127	290.23	350.582	7.835	7.86886	7.79987	7.83898	8.25892	8.0994	8.10509	12.2688
ADPGK	2523.84	-0.157699	0.0324759	-4.85588	1.19855e-06	2.8724e-06	OK	2661.65	2386.04	2638.61	2698.39	2654.17	2655.14	2333.87	2377.83	2369.42	2463.32	11.3402	11.3601	11.3454	11.3457	11.2318	11.2481	11.2451	10.8304
ADPGK-AS1	10.9096	-0.0264208	0.476259	-0.0554757	0.95576	0.967278	OK	11.0095	10.8097	14.4294	6.09572	13.7444	9.60246	14.2773	6.94855	12.3794	9.79947	3.51099	3.32521	3.49675	3.40701	3.50663	3.34547	3.46701	13.3856
ADPRH	571.054	0.384019	0.0772349	4.9721	6.62331e-07	1.60914e-06	OK	495.497	646.61	465.842	501.032	475.659	538.916	646.409	566.84	651.96	721.773	8.98235	9.0421	8.99932	9.10282	9.25831	9.14555	9.26559	14.2579
ADPRHL1	115.478	0.158653	0.153989	1.03029	0.302874	0.385441	OK	109.135	121.821	110.671	117.198	120.548	87.6946	106.199	117.024	145.279	119.21	6.81688	6.85745	6.87774	6.66059	6.78832	6.85641	7.01377	11.1495
ADPRHL2	1707.92	0.603862	0.0421976	14.3103	1.88661e-46	1.22382e-45	OK	1355.61	2060.23	1391.87	1389.19	1372.83	1269.39	2016.75	2142.21	2009.49	2071.66	10.5497	10.5481	10.538	10.4717	10.8761	10.931	10.8728	14.8825
ADPRM	283.351	0.707605	0.0960765	7.36502	1.77124e-13	5.70801e-13	OK	215.223	351.478	206.431	205.107	233.761	215.144	358.494	325.467	336.289	386.112	7.88189	7.87766	7.97741	7.9133	8.32667	8.24511	8.27216	9.42226
ADRA1B	110.047	-0.717619	0.146579	-4.8958	9.79069e-07	2.35767e-06	OK	136.866	83.2283	137.042	144.965	130.405	135.38	78.5526	91.6886	80.1378	82.207	6.92695	6.9687	6.8897	6.91722	6.5413	6.64107	6.55495	12.5069
ADRA1D	114.88	2.21261	0.167174	13.2354	5.48043e-40	3.23098e-39	OK	40.7727	188.987	31.9445	36.1658	51.1248	43.7699	176.52	199.084	189.106	191.324	5.94763	6.01097	6.18439	6.10343	7.05005	7.15093	7.10556	9.74295
ADRA2A	826.127	0.378917	0.0589803	6.42446	1.32339e-10	3.82985e-10	OK	718.257	933.996	710.136	700.388	724.167	737.622	881.108	918.762	908.632	1028.2	9.55668	9.54527	9.5731	9.58867	9.74152	9.77814	9.76834	13.5589
ADRA2B	5.11844	-3.13232	0.923812	-3.39065	0.000697269	0.00137345	OK	9.18892	1.04795	9.96555	7.12312	9.15952	10.5434	3.06477	0	0	1.09113	2.42062	2.35127	2.4016	2.43274	2.24632	2.15757	2.16132	13.2355
ADRA2C	1550.54	-3.64522	0.06248	-58.3422	0	0	OK	2871.57	229.509	2920	2704.95	2961.74	2899.95	237.474	229.87	218.268	232.083	10.9469	10.8697	10.9612	10.9397	8.82345	8.8022	8.77313	11.1898
ADRB2	28.5401	-1.40288	0.317535	-4.41804	9.96009e-06	2.25234e-05	OK	41.4173	15.6629	40.4651	49.3524	46.5426	29.4159	19.1093	12.8009	11.1938	19.4406	4.95124	5.05895	5.02784	4.79361	4.62096	4.49734	4.46914	8.99339
ADRM1	4642.63	-0.119131	0.0260019	-4.58165	4.61329e-06	1.06796e-05	OK	4834.2	4451.05	4904.8	4861.15	4874.25	4694.37	4498.48	4360.81	4506.84	4440.32	12.2294	12.2214	12.2238	12.1901	12.1523	12.1248	12.1539	9.83357
ADSL	2273.21	0.0537085	0.0335014	1.60317	0.108897	0.158126	OK	2230.9	2315.52	2261.28	2243.88	2206.26	2213.67	2339.43	2355.47	2277.1	2288.59	11.1457	11.1389	11.124	11.127	11.1758	11.1819	11.1519	11.8165
ADSS	2564.33	0.201782	0.0334666	6.02935	1.64617e-09	4.55106e-09	OK	2385.29	2743.36	2365.91	2362.31	2349.83	2462.29	2778.56	2672.54	2700	2823.16	11.2523	11.251	11.2463	11.2873	11.3946	11.3598	11.3689	13.9702
ADSSL1	65.8075	1.11429	0.202934	5.49091	3.99878e-08	1.03795e-07	OK	41.586	90.029	42.5476	46.9313	34.0982	42.8424	103.631	71.2562	97.9158	87.2375	5.74838	5.80223	5.63955	5.75285	6.30455	6.04895	6.26221	14.9552
ADTRP	57.4472	1.22701	0.22039	5.56743	2.58529e-08	6.77051e-08	OK	34.3912	80.5032	30.7795	28.0884	42.5574	35.8154	67.8855	76.2297	78.353	99.8687	5.46802	5.4319	5.62599	5.53881	5.89781	5.97346	5.99004	12.0533
AEBP1	30088.3	0.514894	0.0231349	22.2561	9.84655e-110	1.21423e-108	OK	24775.4	35401.2	25109.8	25172.3	25512.9	23304.9	34966.4	35775	35397.9	35467.2	14.7093	14.7115	14.7232	14.6447	15.0056	15.0266	15.0169	15.3458
AEBP2	1337.69	0.148413	0.0485017	3.05996	0.00221367	0.0041465	OK	1268.95	1406.44	1235.47	1268.56	1353.44	1218.73	1338.42	1476.44	1369.23	1441.27	10.3154	10.3383	10.3948	10.3036	10.385	10.4716	10.405	14.9907
AEN	1994.48	0.225107	0.0366593	6.14051	8.22567e-10	2.30222e-09	OK	1839.19	2149.76	1823.33	1871.54	1824.84	1836.15	2114.14	2085.36	2172.7	2227.74	10.8817	10.9044	10.8824	10.8878	11.0119	10.9997	11.0362	12.0187
AES	13503.7	0.413411	0.0212835	19.424	4.83368e-84	4.787e-83	OK	11582	15425.3	11631.7	11478.1	11767.6	11447.3	14900.7	15524.1	15365.1	15914.8	13.5845	13.573	13.5947	13.5707	13.8048	13.8419	13.8325	13.3977
AFAP1	20439.5	1.01398	0.0164008	61.825	0	0	OK	13538.4	27340.5	13497.9	13689.4	13504.8	13465.7	27817.5	27172.1	26958.7	27409.5	13.9285	13.9405	13.929	13.9265	14.5746	14.5526	14.5452	14.2362
AFAP1-AS1	72.3162	0.715971	0.191373	3.74124	0.000183118	0.00037938	OK	54.7313	89.901	49.5783	56.506	47.5537	65.4127	102.562	83.9248	99.5508	73.4415	5.93172	6.00664	5.90931	6.09322	6.39183	6.25323	6.36937	13.5392
AFAP1L1	440.961	0.945845	0.0764619	12.3701	3.79128e-35	2.04423e-34	OK	301.376	580.546	304.52	290.447	317.294	292.619	615.655	586.555	559.253	561.344	8.45719	8.42187	8.49013	8.42638	9.04901	9.00599	8.96398	9.82352
AFAP1L2	3.68658	1.76583	0.946611	1.86543	0.0621216	0.0950544	OK	1.67545	5.69771	0.932776	0	0	5.76725	4.75514	7.9802	5.67994	4.37735	1.75562	1.72946	1.72728	1.88877	1.86258	1.94299	1.88481	11.1882
AFDN	1599.98	0.177751	0.0419817	4.23401	2.29557e-05	5.07546e-05	OK	1501.54	1698.42	1488.83	1588.72	1446.02	1485.24	1750.87	1706.21	1661.71	1672.23	10.5798	10.6366	10.5546	10.5777	10.7225	10.6995	10.6761	11.1881
AFDN-DT	1.67459	-1.70983	1.37981	-1.23918	0.215279	0.28812	OK	2.56505	0.784124	1.81729	0	4.59704	3.83106	2.02623	0	1.12508	0	0.724224	0.672754	0.79887	0.778539	0.729865	0.67242	0.705167	13.0718
AFF1	2464.07	-0.400664	0.036244	-11.0546	2.08154e-28	9.92837e-28	OK	2804.05	2124.09	2879.28	2708.11	2779.59	2850.1	2236.1	2130.27	2066.81	2062.3	11.4018	11.3464	11.3699	11.3925	11.1767	11.1346	11.1085	12.5356
AFF1-AS1	77.7525	0.687925	0.190155	3.6177	0.000297227	0.000605715	OK	59.5585	95.9466	42.2625	68.8322	64.42	63.0885	104.07	100.21	102.239	76.8981	5.90785	6.18353	6.14242	6.12975	6.45954	6.43288	6.44572	11.7829
AFF2	75.5598	-3.82052	0.278816	-13.7027	9.78393e-43	6.00264e-42	OK	141.13	9.98914	131.385	132.459	144.206	155.928	4.90091	10.6078	12.3245	12.6667	6.40439	6.40821	6.48099	6.54663	4.92652	5.06466	5.12941	11.8738
AFF3	651.292	-0.590805	0.0631471	-9.35602	8.27972e-21	3.31671e-20	OK	782.816	519.768	762.708	827.419	752.426	789.776	548.716	510.932	519.784	498.578	9.47436	9.54647	9.46239	9.50517	9.19194	9.13296	9.14734	14.2017
AFF4	10500.5	0.1746	0.0252229	6.92226	4.4449e-12	1.36374e-11	OK	9865.84	11135.1	10007.6	10214.9	9436.98	9806.73	11425.2	10960.2	11289.8	10862.3	13.3144	13.3326	13.2626	13.2964	13.433	13.3956	13.4222	12.9182
AFG1L	146.916	0.138201	0.127982	1.07985	0.28021	0.360565	OK	139.885	153.947	131.335	137.865	148.566	141.531	154.518	151.628	173.167	136.719	7.11501	7.15033	7.20535	7.16939	7.23475	7.22059	7.32106	12.8702
AFG3L1P	155.773	-0.917411	0.133161	-6.88949	5.59909e-12	1.70939e-11	OK	203.697	107.849	214.797	184.855	196.878	218.328	101.564	112.697	89.9566	127.107	7.50984	7.38859	7.4392	7.52271	6.95183	7.02221	6.87478	9.00567
AFG3L2	2745.09	-0.0101446	0.0304039	-0.333659	0.738637	0.797136	OK	2754.74	2735.43	2724.55	2747.57	2763.72	2782.29	2714.23	2716.12	2761.41	2750.78	11.416	11.4234	11.4286	11.4346	11.4126	11.4132	11.4279	12.3339
AFMID	378.128	0.0817059	0.079827	1.02354	0.306054	0.388753	OK	367.423	388.832	370.375	370.223	366.776	362.293	406.228	392.656	403.337	353.133	8.54496	8.54464	8.53689	8.52678	8.62193	8.59351	8.61589	13.4594
AFP	13.3926	0.336346	0.452881	0.742679	0.457676	0.545782	OK	11.8384	14.9467	17.7717	14.59	3.78791	11.2955	14.9117	16.554	11.1141	17.1157	3.81038	3.74744	3.49858	3.67853	3.7541	3.78659	3.67568	13.7251
AFTPH	1342.06	0.634196	0.0456717	13.886	7.70453e-44	4.80149e-43	OK	1051.74	1632.38	1007.51	1085.89	1046.05	1069.85	1657.02	1699.29	1565.04	1605.83	10.1325	10.1958	10.1641	10.1831	10.567	10.5899	10.5154	11.3156
AGA	1047.4	0.187521	0.0495953	3.78102	0.000156184	0.000325286	OK	979.423	1115.37	996.795	993.9	979.74	947.14	1068.82	1117.34	1103.2	1172.24	9.98844	9.98596	9.97357	9.94456	10.0491	10.088	10.0767	12.7279
AGAP1	1580.69	0.68319	0.134896	5.06457	4.09329e-07	1.00619e-06	OK	1213.27	1948.12	1442.68	1254.91	1233.06	924.764	2025.91	2068.36	1908.25	1787.62	10.53	10.4101	10.3951	10.1573	10.8333	10.8523	10.7787	12.1553
AGAP11	42.0423	-1.08649	0.260881	-4.16468	3.11793e-05	6.827e-05	OK	57.1651	26.9195	63.5286	57.6967	45.795	61.5285	32.1512	22.6315	35.7398	17.267	5.59441	5.53314	5.40058	5.57391	5.22133	5.07343	5.27224	9.92244
AGAP12P	64.1271	0.115245	0.209316	0.550579	0.581923	0.661726	OK	61.5672	66.687	64.096	40.0185	61.3508	80.4473	63.5636	69.1161	67.2134	67.2109	5.99507	5.73546	5.96848	6.14003	5.98996	6.0417	6.02398	13.1523
AGAP1-IT1	1.6739	-0.522957	1.35373	-0.38631	0.699267	0.764274	OK	1.974	1.37379	1.82309	5.10882	0.925557	0	0	0	3.36402	2.1697	0.700991	0.787797	0.675175	0.648095	0.648636	0.648435	0.74186	11.5235
AGAP2	16.238	0.925017	0.397856	2.32501	0.0200717	0.0332926	OK	11.2036	21.2724	9.59175	12.3639	13.5813	9.19211	14.138	28.6219	25.1694	17.2458	3.84715	3.90738	3.93387	3.8371	3.94588	4.20137	4.14363	13.39
AGAP2-AS1	889.581	-0.573217	0.0611606	-9.37232	7.09557e-21	2.84851e-20	OK	1064.02	715.144	1105.44	1108.83	1089.4	951.778	728.596	679.979	694.25	758.382	9.97919	9.98181	9.96604	9.84605	9.61651	9.55891	9.57637	13.9845
AGAP3	3418.11	-0.0190292	0.0337599	-0.563662	0.572984	0.653998	OK	3440.65	3395.57	3508.13	3392.88	3612.55	3246.41	3427.2	3375.63	3462.16	3319.92	11.7619	11.7322	11.7881	11.6932	11.7411	11.7277	11.7501	13.9584
AGAP4	136.069	0.257338	0.164658	1.56286	0.118086	0.170059	OK	123.965	148.172	175.472	108.502	110.758	100.881	157.33	151.851	155.517	128.238	7.27241	6.91809	6.9316	6.86777	7.18759	7.16058	7.1782	10.4656
AGAP5	111.19	-0.32651	0.170948	-1.91	0.0561338	0.0865488	OK	123.719	98.6612	108.391	122.325	138.735	125.039	110.707	78.8943	128.643	76.786	6.76895	6.85518	6.94878	6.87146	6.78384	6.55753	6.89156	11.2825
AGAP6	264.033	-0.00160868	0.104408	-0.0154076	0.987707	0.990528	OK	264.18	263.886	238.994	271.769	284.863	260.309	252.289	233.037	307.921	263.083	7.96345	8.06596	8.10428	8.03129	8.00633	7.94386	8.16775	12.8899
AGAP7P	14.5201	-0.930006	0.493674	-1.88385	0.0595858	0.0914306	OK	19.0446	9.99565	20.1868	18.4861	26.9674	10.426	14.1021	5.92228	17.9061	2.16408	3.92182	3.88874	4.0385	3.72343	3.80285	3.61729	3.87685	12.2668
AGAP9	204.133	-0.111326	0.11685	-0.952724	0.34073	0.425804	OK	212.005	196.261	235.729	229.018	194.426	188.442	198.421	171.817	216.037	199.171	7.7851	7.76171	7.63311	7.60911	7.64889	7.53965	7.71529	12.5341
AGBL2	7.75684	-0.29085	0.617392	-0.471094	0.637574	0.711174	OK	8.5361	6.97758	8.37191	2.07532	12.2613	11.3452	11.9841	3.90348	8.89788	3.21548	2.94113	2.78132	3.02886	3.00889	3.02202	2.8294	2.9526	11.245
AGBL3	8.52773	-0.0168101	0.526382	-0.0319352	0.974524	0.980653	OK	8.57741	8.47804	9.11704	9.77744	6.13593	9.14896	8.5999	4.71109	10.1266	10.6048	3.09326	3.10769	3.01968	3.09208	3.08062	2.98262	3.11465	12.1696
AGBL4	0.51058	0.169964	2.50678	0.0678017	0.945944	0.960873	OK	0.480539	0.540621	0	0	1.86616	0	0	0	2.21847	0	-1.03667	-1.03574	-0.980948	-1.03653	-1.03594	-1.03625	-0.975656	10.8696
AGBL5	966.016	-0.309212	0.0547608	-5.6466	1.63653e-08	4.3284e-08	OK	1069.14	862.887	1030.35	1050.68	1088.64	1107.05	802.51	920.551	839.814	888.536	9.96916	9.98631	10.0177	10.0326	9.7541	9.87102	9.79258	10.3717
AGER	44.8792	0.278405	0.24193	1.15077	0.249827	0.327275	OK	40.5623	49.1961	36.0809	46.8627	45.467	33.6212	55.8226	34.6759	57.1556	49.3474	5.36537	5.50115	5.48478	5.3326	5.60045	5.34685	5.61332	11.759
AGFG1	3459	0.14259	0.0309169	4.61203	3.98751e-06	9.26094e-06	OK	3288.2	3629.79	3320.22	3370.69	3355.92	3107.98	3614.56	3646.8	3637.83	3617.99	11.7192	11.7325	11.7286	11.6613	11.7946	11.8026	11.8004	9.62767
AGFG2	632.158	-1.21471	0.0662204	-18.3434	3.72863e-75	3.40215e-74	OK	883.605	380.711	921.426	870.939	887.344	853.492	375.799	357.509	379.705	411.05	9.59936	9.54757	9.56483	9.52933	8.83481	8.79599	8.84343	15.1346
AGGF1	1559.95	0.0359222	0.0411635	0.872671	0.382843	0.470043	OK	1540.53	1579.37	1576.37	1504.4	1482.46	1598.1	1565.67	1593.28	1589.69	1569.67	10.6163	10.5754	10.5625	10.6284	10.6103	10.6257	10.6237	15.0915
AGK	858.189	-0.173803	0.0657365	-2.64394	0.00819475	0.0143478	OK	909.82	806.558	931.86	904.29	911.255	888.761	712.165	905.948	765.393	845.84	9.81509	9.78875	9.79548	9.77367	9.58423	9.79036	9.64514	13.7495
AGL	1468.55	-0.510641	0.0437432	-11.6736	1.73883e-31	8.83649e-31	OK	1725.77	1211.34	1724.39	1744.82	1650.78	1783.75	1268.87	1190.18	1206.49	1179.17	10.6557	10.6663	10.6165	10.6863	10.3856	10.3309	10.3426	12.8547
AGMAT	178.549	-0.950581	0.122728	-7.74546	9.52383e-15	3.20204e-14	OK	235.332	121.766	216.843	252.342	211.43	260.975	126.06	118.498	125.385	116.86	7.60658	7.73053	7.5861	7.75923	7.19578	7.15258	7.19302	12.9072
AGMO	23.4246	-1.87138	0.354648	-5.27671	1.3152e-07	3.31732e-07	OK	36.7931	10.056	29.4102	37.8774	36.2361	43.4269	6.90929	8.6684	12.1312	12.737	4.57103	4.69268	4.67222	4.76881	4.13559	4.17647	4.25841	13.2179
AGO1	2169.81	-0.102763	0.0361099	-2.84585	0.00442934	0.00801835	OK	2247.06	2092.56	2208.96	2294.19	2220.98	2266.71	2171.74	2115.15	2072.02	2008.73	11.0988	11.1324	11.1036	11.1217	11.0837	11.0604	11.0423	12.9782
AGO2	3037.63	0.0323792	0.0329644	0.982246	0.325978	0.40988	OK	3003.55	3071.72	3058.37	3040.44	3019.56	2896.71	3217.2	2988.23	3066.33	3014.24	11.5746	11.5694	11.5633	11.5266	11.6197	11.554	11.5769	12.8035
AGO3	431.065	0.274869	0.0763078	3.6021	0.000315652	0.000641922	OK	390.125	472.006	380.853	407.87	391.512	380.587	498.789	439.809	454.127	494.977	8.64667	8.70303	8.66924	8.64613	8.87262	8.76589	8.79281	11.011
AGO4	799.92	0.436828	0.0600797	7.27081	3.5733e-13	1.13986e-12	OK	679.734	920.106	707.329	699.822	688.648	623.18	968.11	880.687	948.303	883.283	9.53244	9.52351	9.50985	9.42654	9.80541	9.7216	9.78686	13.6714
AGPAT1	4291.32	0.097961	0.0290805	3.36862	0.000755462	0.00148398	OK	4145.68	4436.96	4261.49	4149.4	4214.83	3957.79	4466.72	4542.66	4378.24	4359.44	12.0606	12.037	12.0508	11.9953	12.1026	12.1177	12.0847	9.47199
AGPAT2	1768.63	0.385068	0.0418608	9.19877	3.62056e-20	1.42421e-19	OK	1533.99	2003.27	1557.88	1568.26	1583.85	1425.03	1934.01	2047.86	2025.53	2006.62	10.6731	10.6789	10.6874	10.5967	10.8633	10.9147	10.9048	15.1085
AGPAT3	5284.79	0.546744	0.025662	21.3056	1.0078e-100	1.15527e-99	OK	4295.21	6274.37	4426.69	4366.97	4230.13	4157.12	6246.35	6298.16	6327.34	6225.56	12.203	12.1913	12.1637	12.1487	12.5103	12.5178	12.522	14.6167
AGPAT4	499.002	-0.50211	0.0757248	-6.63072	3.34045e-11	9.90026e-11	OK	584.972	413.033	532.73	573.907	599.047	634.435	427.097	399.969	387.452	437.382	9.01061	9.07471	9.11221	9.16262	8.82506	8.77146	8.74615	13.6458
AGPAT4-IT1	9.79801	-1.73389	0.556155	-3.11764	0.00182308	0.00344792	OK	15.0664	4.52958	17.4003	16.4261	14.8807	11.3037	3.02268	0.99021	7.84891	6.51156	3.40438	3.3829	3.35375	3.27728	3.07461	3.01683	3.19834	14.5753
AGPAT5	982.884	0.92257	0.0530409	17.3936	9.233e-68	7.78887e-67	OK	678.907	1286.86	661.747	677.964	646.772	729.619	1306.25	1319.2	1256.57	1264.95	9.58225	9.60224	9.56362	9.66252	10.1712	10.1802	10.1357	12.5943
AGPS	2909.76	-0.0108637	0.0301606	-0.360195	0.718701	0.780798	OK	2920.71	2898.8	2963.88	2933.57	2936.9	2850.12	2918.02	2919.78	2864.33	2891.46	11.523	11.5139	11.5149	11.4883	11.5092	11.5097	11.4927	13.395
AGRN	22543.2	1.76543	0.0249906	70.6437	0	0	OK	10247.5	34839	10383.7	10283.6	10719.8	9596.45	34291.1	34897	35309	34865.1	13.712	13.7042	13.7377	13.649	14.7735	14.7904	14.8017	12.3882
AGT	38.7695	1.15591	0.276924	4.17412	2.99145e-05	6.55858e-05	OK	24.0189	53.5202	26.4937	12.2856	33.2509	23.7153	53.5912	62.4438	54.938	43.4379	5.04994	4.79729	5.15252	5.00524	5.40725	5.50086	5.42016	13.3051
AGTPBP1	620.131	0.077408	0.0637849	1.21358	0.224908	0.298981	OK	603.498	636.764	577.77	585.373	609.211	640.995	619.084	634.974	623.488	670.154	9.21587	9.22695	9.26077	9.3043	9.27449	9.29618	9.28054	12.0034
AGTR1	208.013	-0.0571767	0.105105	-0.543995	0.586445	0.665881	OK	212.134	203.892	209.017	230.184	201.532	208.092	199.802	202.212	206.114	207.152	7.70384	7.78002	7.67538	7.70036	7.66873	7.67801	7.69292	20.0552
AGTRAP	1618.88	0.97649	0.0417545	23.3865	5.86887e-121	7.83036e-120	OK	1091.01	2146.75	1063.27	1055.08	1135.01	1109.23	2133.96	2096.03	2140.93	2217.51	10.2743	10.2681	10.3284	10.3094	10.8839	10.8674	10.8868	12.1998
AHCTF1	2890.75	-0.0869506	0.0330388	-2.63177	0.00849415	0.0148398	OK	2977.84	2803.67	2996.79	2867.67	2927.31	3116.81	2820.66	2749.79	2846.57	2800.4	11.5289	11.4898	11.508	11.564	11.4752	11.4527	11.4832	11.8315
AHCTF1P1	72.5268	-0.215949	0.180455	-1.19669	0.231426	0.306526	OK	77.9447	67.1088	73.9161	78.8381	81.8712	77.3735	80.8112	61.8946	60.7087	64.8008	6.18939	6.23069	6.25584	6.21883	6.24709	6.07988	6.06939	13.1552
AHCY	3909.43	-0.455018	0.0277356	-16.4055	1.74544e-60	1.35879e-59	OK	4520.87	3297.98	4628.87	4514.63	4498.65	4440.5	3215.63	3351.52	3305.75	3319.88	12.0792	12.0564	12.0532	12.0414	11.7555	11.7914	11.7795	10.5507
AHCYL1	6588.42	0.0745551	0.0214573	3.47459	0.00051164	0.00101883	OK	6418.22	6758.62	6345.7	6379.29	6511.48	6436.67	6760.12	6786.24	6713.57	6774.26	12.6522	12.6568	12.6751	12.6648	12.7085	12.712	12.7024	13.3714
AHCYL2	584.321	-0.223236	0.0688828	-3.24082	0.00119188	0.00229771	OK	629.439	539.203	580.178	661.882	659.601	616.244	550.383	521.88	574.167	510.234	9.18251	9.29571	9.29281	9.2341	9.1379	9.09339	9.17367	11.5648
AHDC1	1904.23	-0.406614	0.0427983	-9.5007	2.08493e-21	8.47441e-21	OK	2170.81	1637.64	2311.96	2149.13	2157.64	2062.13	1604.97	1594.32	1624.19	1729.46	11.0631	10.9976	11.0012	10.9607	10.7417	10.736	10.7519	9.66671
AHI1	796.141	-0.481426	0.0632598	-7.61029	2.73476e-14	9.04392e-14	OK	927.758	664.524	980.21	934.296	839.779	955.623	687.008	608.777	686.198	677.237	9.81255	9.76969	9.67592	9.78988	9.50362	9.40276	9.50275	11.3492
AHNAK	105250	-0.68132	0.0403581	-16.8819	6.11958e-64	4.9617e-63	OK	129650	80849.3	127823	134332	125981	130467	85427.8	77734.7	82804.1	77428.9	16.8474	16.8933	16.834	16.8663	16.4856	16.404	16.4585	13.6313
AHNAK2	5227.34	-0.384963	0.0305212	-12.613	1.79137e-36	9.87704e-36	OK	5920.65	4534.02	6027.45	6089.53	5689.69	5878.41	4795.56	4435.56	4475.8	4426.69	12.4755	12.4847	12.4234	12.4528	12.2713	12.2034	12.2112	10.0032
AHR	5009.95	-0.177138	0.027232	-6.50475	7.78241e-11	2.27241e-10	OK	5317.13	4702.77	5195.94	5473.38	5287	5315.79	4894.92	4628.87	4629.9	4653.78	12.3221	12.3688	12.3377	12.3426	12.2689	12.2196	12.2198	15.9846
AHRR	3794.2	-1.18325	0.0299092	-39.5612	0	0	OK	5268.4	2319.99	5227.26	5284.95	5429.33	5132.61	2327.99	2351.95	2348.52	2250.97	12.1457	12.156	12.1814	12.1286	11.4293	11.4378	11.4367	13.5021
AHSA1	3604.8	-0.216119	0.0317258	-6.8121	9.61822e-12	2.90204e-11	OK	3874.3	3335.3	3745.16	3818.09	3900.89	4033.83	3259	3414.76	3247.23	3419.42	11.8483	11.8655	11.8847	11.9149	11.7254	11.7663	11.7223	12.7611
AHSA2P	885.438	-0.264611	0.066429	-3.98337	6.7945e-05	0.00014541	OK	966.413	804.464	1006.69	960.416	956.889	942.182	913.837	759.933	836.481	707.084	9.89962	9.85804	9.85485	9.84125	9.81453	9.65631	9.73804	13.4058
AICDA	4.55946	-0.637863	0.742517	-0.859056	0.39031	0.477651	OK	5.5513	3.56762	9.40834	6.27317	3.78725	2.82473	5.93408	3.89431	2.21825	2.13555	2.28962	2.21367	2.15033	2.12423	2.20568	2.15327	2.10938	11.675
AIDA	7265	0.190081	0.0238205	7.9797	1.46684e-15	5.07135e-15	OK	6787.1	7742.91	6695.3	6652.12	6757.63	7043.83	7847.53	7822.06	7577.16	7724.41	12.7533	12.7476	12.7614	12.7981	12.8948	12.8919	12.8633	13.7161
AIF1L	52.4136	1.93315	0.235083	8.22326	1.98042e-16	7.02363e-16	OK	21.7535	83.0738	19.9777	18.7396	24.0207	24.101	87.3675	69.8903	83.6272	91.5851	5.15263	5.13705	5.22371	5.22657	5.94402	5.79177	5.91084	14.6517
AIFM1	1373.14	-0.389429	0.0457398	-8.51402	1.68001e-17	6.14127e-17	OK	1557.35	1188.93	1547.82	1576.63	1605.65	1500.29	1169.64	1215.51	1121.75	1247.82	10.5248	10.5413	10.5577	10.497	10.2798	10.3127	10.2443	17.1931
AIFM2	1433.19	1.21587	0.0449555	27.046	4.25663e-161	7.18824e-160	OK	862.64	2003.74	885.274	856.428	895.933	812.095	1953.38	2033.34	1982.33	2046.75	10.0335	10.0068	10.0433	9.9638	10.7254	10.7627	10.7389	13.4578
AIFM3	13.2373	1.64074	0.454795	3.60765	0.000308982	0.000628703	OK	6.42857	20.046	6.39043	4.10322	6.45337	8.72783	26.9169	18.8425	15.2892	19.1748	3.51581	3.463	3.51754	3.57175	3.91151	3.77833	3.71023	14.0279
AIG1	930.938	0.833893	0.0565571	14.7443	3.34954e-49	2.25232e-48	OK	669.141	1192.74	644.06	716.375	632.005	685.539	1202.01	1169.49	1137.27	1260.76	9.53116	9.61911	9.51572	9.58242	10.0701	10.0452	10.0199	12.3921
AIM2	13.8353	2.24519	0.490229	4.57988	4.65238e-06	1.07687e-05	OK	4.81982	22.8508	3.5712	4.97833	2.30594	8.06502	32.2508	16.7525	21.2649	21.4936	3.4441	3.48634	3.42124	3.56239	4.01886	3.75548	3.83904	9.92964
AIMP1	1794.75	0.0749763	0.0403056	1.86019	0.0628583	0.096134	OK	1748.12	1841.37	1656.98	1839.96	1751.21	1746.6	1837.1	1884.93	1842.27	1798.9	10.7393	10.8312	10.7876	10.7853	10.8298	10.8526	10.8323	13.6039
AIMP2	1305.96	0.245248	0.0461613	5.31285	1.07924e-07	2.7389e-07	OK	1195.23	1416.7	1208.85	1184.68	1233.2	1152.76	1454.53	1331.42	1439.89	1442.4	10.2817	10.2643	10.299	10.2409	10.444	10.3659	10.435	11.9758
AIP	1730.71	-0.276881	0.0407394	-6.79639	1.07275e-11	3.23201e-11	OK	1896.28	1565.14	1965.28	1842.8	1955.15	1820.25	1530.78	1585.42	1591.08	1554.89	10.8677	10.8103	10.8631	10.7994	10.6479	10.6782	10.6813	12.5245
AIPL1	0.511078	0.121607	2.19493	0.0554035	0.955817	0.967283	OK	0.489551	0.532605	0	1.0258	0	0.948819	0	0.991762	1.12224	0	-1.00444	-0.97435	-1.00441	-0.97632	-1.00406	-0.975197	-0.973026	9.53847
AIRE	0.748349	0.142007	1.72399	0.0823711	0.934352	0.953358	OK	0.711548	0.78515	0	1.00161	0.897994	0.967746	1.02947	0.995592	0	1.09437	-0.445719	-0.416314	-0.419179	-0.417236	-0.415565	-0.416477	-0.444796	10.5132
AJAP1	242.375	-2.1536	0.121445	-17.7332	2.32578e-70	2.0303e-69	OK	395.795	88.9552	415.845	353.558	390.138	423.657	105.478	74.371	91.6354	84.3202	8.27114	8.12406	8.21323	8.28747	7.17986	6.96443	7.09066	11.7352
AJM1	170.85	0.0157977	0.116663	0.135413	0.892285	0.922044	OK	169.914	171.785	177.502	161.885	160.061	179.975	166.328	163.511	179.405	178.13	7.44529	7.37526	7.36659	7.45581	7.39568	7.38279	7.4532	13.1685
AJUBA	3070.32	0.605301	0.029595	20.4528	5.67223e-93	6.03964e-92	OK	2435.51	3705.14	2412.73	2478.41	2451	2401.82	3721.35	3751.92	3655.38	3689.98	11.3634	11.3865	11.3769	11.3595	11.7474	11.7549	11.731	12.9452
AK1	3787.56	-1.11274	0.0380977	-29.2077	1.55018e-187	3.04443e-186	OK	5179.88	2395.25	5245.33	5251.29	5430.17	4793.93	2343.35	2481.11	2294.49	2460.83	12.1516	12.1527	12.1841	12.0678	11.4383	11.4858	11.421	14.2503
AK2	4851.39	0.370837	0.033168	11.1806	5.07521e-29	2.45289e-28	OK	4231.29	5471.49	4353.06	4278.82	4309.06	3984.84	5211.77	5629.64	5377.62	5666.27	12.1444	12.1295	12.1356	12.0681	12.3042	12.3737	12.3324	10.6554
AK3	3903.11	0.640029	0.0336761	19.0054	1.53741e-80	1.46623e-79	OK	3051.26	4754.96	2949.81	3087.69	2953.48	3214.99	4570.1	4947.22	4703.43	4798.16	11.6743	11.7134	11.6753	11.7483	12.061	12.1338	12.0873	12.5653
AK4	5796.34	1.82104	0.0251502	72.4065	0	0	OK	2557.2	9035.48	2578.21	2591.34	2537.88	2523.76	9072.13	9147.45	8833.41	9086.53	11.7223	11.7264	11.7098	11.7053	12.836	12.8439	12.8103	14.7667
AK5	902.181	-0.75762	0.0566943	-13.3632	9.91397e-41	5.9029e-40	OK	1133.77	670.592	1145.33	1176.72	1157.63	1054.77	640.845	656.765	673.214	712.183	10.0126	10.0369	10.0222	9.93856	9.51165	9.53173	9.55239	11.6787
AK6	733.19	0.107008	0.0682356	1.56821	0.116832	0.168449	OK	706.011	760.368	744.212	620.436	717.159	741.182	714.693	808.464	720.591	798.78	9.52956	9.37557	9.49771	9.52605	9.49477	9.60143	9.50182	12.2455
AK7	1.54102	0.128462	1.32103	0.0972434	0.922533	0.945314	OK	1.47246	1.60959	0	1.0565	2.87631	1.90416	0.997195	0	4.4635	1.03054	0.543265	0.57488	0.625627	0.598761	0.573033	0.543957	0.665531	13.5642
AK8	9.77917	0.447653	0.476238	0.939979	0.347228	0.432817	OK	8.27404	11.2843	8.15051	8.14346	8.26388	8.57927	11.1738	12.9275	9.00422	11.9907	3.24622	3.24673	3.24896	3.25647	3.31433	3.35151	3.2667	13.7201
AK9	81.6818	1.10972	0.186059	5.96435	2.45603e-09	6.73685e-09	OK	51.7295	111.634	42.0991	62.0891	51.9771	51.6649	106.428	131.725	90.3463	117.124	5.91859	6.1385	6.03232	6.03063	6.494	6.65044	6.37777	12.46
AKAP1	583.61	-0.143722	0.0691272	-2.07909	0.0376089	0.0596618	OK	612.656	554.564	658.26	601.325	639.733	550.681	565.39	542.722	563.575	547.193	9.29121	9.21319	9.2665	9.13845	9.16073	9.12623	9.15805	10.3353
AKAP10	1506.4	0.451517	0.0437542	10.3194	5.75821e-25	2.54444e-24	OK	1272.57	1740.22	1216.19	1322.67	1270.15	1283.89	1814.9	1751.45	1661.47	1730.46	10.3659	10.4377	10.4029	10.4121	10.7172	10.6851	10.6377	14.115
AKAP11	3874.45	0.171184	0.0275109	6.2224	4.89598e-10	1.38407e-09	OK	3644.86	4104.04	3654.3	3625.9	3561.58	3737.38	4162.56	4091.2	4127.47	4035.21	11.8671	11.8603	11.8446	11.887	11.983	11.9675	11.9754	11.1414
AKAP12	14614.5	-1.08912	0.0175237	-62.1514	0	0	OK	19883	9345.98	19911.9	19995.5	19572.7	20056.2	9418.45	9402.16	9225.11	9333.99	14.0876	14.0915	14.0715	14.0944	13.4197	13.4182	13.4023	9.92894
AKAP13	3639.14	-0.0838509	0.0327075	-2.56366	0.0103574	0.0178913	OK	3744.86	3533.41	3701.24	3756.4	3837.26	3683.24	3691.98	3384.36	3643.66	3414.98	11.844	11.8572	11.8763	11.8397	11.8418	11.7649	11.8301	12.1942
AKAP17A	2324	0.199111	0.035864	5.55185	2.82669e-08	7.38673e-08	OK	2163.88	2484.12	2232.91	2082.96	2217.19	2118.77	2424.65	2452.3	2549.37	2513.82	11.1458	11.0852	11.1396	11.1	11.2187	11.2288	11.2635	13.4802
AKAP2	13110.8	0.567667	0.0173751	32.6712	4.00071e-234	9.50694e-233	OK	10564.2	15657.5	10456.3	10667.4	10526.8	10608.1	15822	15505	15715.1	15586.1	13.4701	13.4875	13.4759	13.4826	13.8401	13.8216	13.8339	12.9984
AKAP3	10.0327	0.554171	0.499354	1.10978	0.267095	0.34595	OK	8.12915	11.9362	7.35139	9.26074	12.1882	3.78797	16.0008	10.8356	8.95729	11.8794	3.24571	3.29109	3.3559	3.15592	3.4332	3.32626	3.28449	10.3118
AKAP5	43.5487	-2.80514	0.300993	-9.31965	1.16726e-20	4.64973e-20	OK	76.1957	10.9018	80.5562	74.4955	91.3918	58.4299	10.6595	11.4951	8.77142	12.5905	5.67051	5.61295	5.76209	5.45459	4.71861	4.7367	4.68505	11.6285
AKAP6	62.5472	-0.670669	0.197082	-3.403	0.000666513	0.00131412	OK	76.8291	48.2652	84.3804	79.248	71.0655	72.6831	41.7027	52.5287	43.2536	55.5154	6.14441	6.10133	6.03129	6.04574	5.72562	5.84925	5.74623	8.96446
AKAP7	204.848	0.0520259	0.105561	0.492851	0.622118	0.697552	OK	201.154	208.541	200.665	210.691	198.515	194.858	204.147	203.532	203.285	223.088	7.66192	7.69998	7.65357	7.63917	7.67532	7.67296	7.67204	13.5941
AKAP8	1349.05	-0.453347	0.0473864	-9.56702	1.10036e-21	4.49913e-21	OK	1559.28	1138.82	1529.59	1564.06	1632.34	1510.63	1197.45	1089.54	1179.21	1089.58	10.503	10.5229	10.5615	10.4918	10.288	10.2074	10.2749	13.4795
AKAP8L	1356.73	0.174474	0.0446356	3.90886	9.27334e-05	0.000196668	OK	1274.79	1438.66	1289.91	1216.99	1322.6	1267.03	1416.99	1403.52	1500.54	1436.22	10.3607	10.3105	10.3826	10.3452	10.4431	10.4346	10.4937	11.1734
AKAP9	3320.76	-0.145923	0.036507	-3.99713	6.41145e-05	0.000137529	OK	3488.56	3152.96	3544.17	3509.12	3397.89	3505.26	3400.31	3104.43	3138.61	2966.31	11.7545	11.7456	11.7168	11.7446	11.7174	11.6369	11.6465	11.4446
AKIP1	1055.95	-0.055281	0.0529545	-1.04394	0.296515	0.378397	OK	1076.18	1035.72	1055.71	1066.88	1157.97	1024.03	1074.68	992.621	1006.28	1069.43	10.0436	10.0528	10.1247	10.0172	10.0592	9.99026	10.0021	12.442
AKIRIN1	4683.7	0.474269	0.024956	19.0042	1.57429e-80	1.50063e-79	OK	3920.71	5446.7	3981.23	3830.4	3950.79	3918.54	5444.58	5453.04	5397.36	5493.67	12.044	12.0105	12.0373	12.0302	12.3228	12.3242	12.3149	11.4381
AKIRIN2	2297.33	0.433962	0.0375683	11.5513	7.27251e-31	3.64687e-30	OK	1954.39	2640.26	2038.85	1981.8	1950.42	1844.61	2584.61	2579.14	2693.34	2705.84	11.0554	11.0309	11.017	10.9692	11.2655	11.2636	11.3027	13.6172
AKNA	1051.34	0.896872	0.0494686	18.1301	1.84304e-73	1.65321e-72	OK	734.682	1368	754.298	693.877	746.601	742.612	1354.74	1360.19	1357.01	1401.39	9.73223	9.664	9.72374	9.71943	10.2418	10.2455	10.2432	14.862
AKNAD1	2.4178	1.57323	1.08717	1.44709	0.147873	0.207514	OK	1.21629	3.61931	0.933633	2.0829	0.945764	0.943245	0.995809	6.82032	5.55032	1.0704	1.18395	1.21761	1.18441	1.18432	1.1863	1.34305	1.30897	11.8632
AKR1A1	1790.41	-0.317712	0.0400036	-7.94208	1.98821e-15	6.8395e-15	OK	1986.75	1594.06	1983.66	2007.56	2024.46	1929.62	1516.03	1574.61	1625.33	1661.98	10.894	10.9047	10.9122	10.8694	10.6588	10.6912	10.7186	12.3014
AKR1B1	6913.62	0.593114	0.0237851	24.9364	2.99889e-137	4.43125e-136	OK	5512.16	8315.09	5387.92	5454.17	5661.6	5545.54	8285.25	8385.27	8112.12	8477.12	12.5264	12.537	12.5693	12.5513	12.9093	12.9203	12.89	18.5941
AKR1B10	18.0213	-1.62449	0.389744	-4.1681	3.07155e-05	6.72863e-05	OK	27.2158	8.82675	28.5179	28.8035	24.348	27.3893	13.0624	8.85544	6.71856	6.47535	4.30147	4.30354	4.23285	4.28294	4.02009	3.92692	3.88123	16.9619
AKR1C1	1448	-1.31145	0.0454415	-28.8602	3.77782e-183	7.2281e-182	OK	2064.27	831.726	2046.72	2130.82	2007.02	2074.21	882.412	821.867	819.309	801.618	10.7685	10.8061	10.7502	10.781	10.0305	9.97286	9.97075	12.306
AKR1C2	1209.35	-2.14337	0.0517926	-41.3836	0	0	OK	1972.27	446.426	1900.31	1992.23	2000.58	1996.04	454.071	440.891	441.633	449.052	10.5452	10.5903	10.5946	10.5923	9.31334	9.29088	9.29317	13.5331
AKR1C3	1066.36	-1.14119	0.0524792	-21.7455	7.61992e-105	9.00179e-104	OK	1467.41	665.305	1507.73	1379.03	1514.71	1466.1	657.484	639.798	676.308	689.714	10.3353	10.2531	10.3396	10.3095	9.61455	9.59257	9.63764	12.5335
AKR1E2	102.589	-0.152308	0.1637	-0.930411	0.352158	0.437639	OK	108	97.179	114.14	92.9764	99.742	124.928	77.2311	105.976	94.5595	111.16	6.75139	6.60912	6.65663	6.81699	6.48868	6.69871	6.62076	10.9652
AKR7A2	2068.1	-0.496283	0.0352215	-14.0903	4.35419e-45	2.776e-44	OK	2420.34	1715.85	2419.21	2386.59	2459.01	2416.42	1683.62	1753.65	1714.59	1711.69	11.1476	11.1352	11.1624	11.1465	10.8281	10.8631	10.8438	13.7181
AKR7A2P1	4.29124	-0.442838	0.739021	-0.599222	0.549025	0.63135	OK	4.94472	3.63776	7.33488	3.08039	4.63301	4.72691	6.06114	2.96052	3.36283	2.17024	2.17024	2.06248	2.10293	2.10531	2.13844	2.05904	2.07034	13.7335
AKR7A3	6.25142	-0.713933	0.636815	-1.1211	0.262245	0.340803	OK	7.7674	4.73544	7.22287	6.09406	9.12351	8.63036	5.12974	3.95686	1.1257	8.72829	2.65379	2.62589	2.69893	2.68696	2.60187	2.57141	2.49761	9.24611
AKR7L	6.26023	-0.291191	0.661583	-0.440142	0.659834	0.730471	OK	6.88986	5.63059	6.98618	0.977134	11.4795	8.01549	4.24526	4.13376	7.0567	7.18777	2.64279	2.48339	2.74758	2.66694	2.57399	2.57085	2.6434	13.3438
AKT1	11278.7	-0.0739413	0.0201095	-3.67694	0.000236046	0.000484975	OK	11567.6	10989.7	11581.6	11418.5	11814.8	11450.6	10772.1	10992.2	11247.5	10952	13.4848	13.4721	13.5027	13.4746	13.4202	13.4382	13.4586	11.3021
AKT1S1	5017.37	-0.395078	0.0273567	-14.4417	2.82807e-47	1.85398e-46	OK	5700.11	4334.64	5726.21	5617.08	5928.79	5527.16	4419.08	4325.98	4258.68	4336.02	12.4069	12.3895	12.4383	12.375	12.1764	12.1579	12.1444	13.4879
AKT2	7451.7	-0.207271	0.0255592	-8.10942	5.08604e-16	1.78131e-15	OK	7986.07	6917.33	8232.83	7687.1	8164.41	7853.9	6873.21	6797.28	7095.39	6909.5	12.9516	12.8898	12.944	12.9091	12.7904	12.7806	12.8185	14.527
AKT3	5510.03	0.652951	0.0300699	21.7145	1.49746e-104	1.76565e-103	OK	4283.99	6736.07	4464.67	4249.91	4304.17	4116.65	6437.96	6957.04	6850.02	6699.84	12.2306	12.1882	12.199	12.1608	12.5565	12.6277	12.6134	12.1291
AKTIP	1216.18	0.718907	0.0452267	15.8956	6.79361e-57	5.07783e-56	OK	919.282	1513.08	929.742	904.076	925.632	916.746	1526.96	1485.2	1554.07	1487.02	10.0029	9.97967	9.99921	9.99111	10.4368	10.4117	10.4527	15.0825
ALAD	1828.52	-0.919818	0.038738	-23.7446	1.24983e-124	1.70932e-123	OK	2392.45	1264.59	2348.56	2466.79	2414.06	2341.76	1290.64	1262.6	1257.05	1246.68	11.0391	11.0843	11.0644	11.0364	10.5125	10.4941	10.4906	11.4462
ALAS1	1832.21	0.0786462	0.0374873	2.09794	0.0359104	0.0571775	OK	1782.28	1882.14	1792.73	1802.19	1798.37	1735.88	1914.24	1836.45	1857.55	1920.29	10.8199	10.8246	10.8227	10.7917	10.8778	10.8412	10.8512	13.3217
ALB	0.855605	-1.18308	1.87027	-0.632574	0.527012	0.610923	OK	1.188	0.523208	0	0	0.948919	3.78461	0.999612	0	1.11171	0	-0.282255	-0.281698	-0.254359	-0.176384	-0.25295	-0.281871	-0.24994	13.4304
ALCAM	19722.3	-1.70726	0.0184896	-92.3358	0	0	OK	30197	9247.58	29438.1	30431.1	30097.4	30820.4	9287.26	9181.47	9312.46	9210.05	14.567	14.5988	14.5882	14.6111	13.543	13.5338	13.5453	10.2331
ALDH16A1	1372.8	-1.12172	0.0455432	-24.6297	6.07506e-134	8.75365e-133	OK	1881.13	864.469	1894.23	1879.31	1903	1846.9	821.637	885.88	912.145	839.3	10.6801	10.6726	10.6843	10.6566	9.95347	10.0146	10.0388	12.7818
ALDH18A1	7770.36	-0.0253169	0.0211471	-1.19718	0.231237	0.306341	OK	7838.54	7702.19	7932.7	7870.55	7859.02	7690.83	7656.25	7722.7	7838.17	7592.69	12.9422	12.9352	12.9339	12.9145	12.9105	12.9182	12.9315	13.4521
ALDH1A1	27.9854	3.75256	0.444882	8.43496	3.31305e-17	1.20091e-16	OK	3.86584	52.1049	3.73719	4.15786	7.56272	0	47.705	53.3819	45.4602	61.878	4.06075	4.08178	4.16708	3.94772	4.87948	4.94981	4.84693	14.1555
ALDH1A2	5.65855	-0.604043	0.631662	-0.956275	0.338933	0.423843	OK	6.82613	4.49096	6.57632	7.33323	7.64798	5.76204	4.07518	4.99452	3.40663	5.47247	2.52038	2.53884	2.54605	2.50024	2.4577	2.48105	2.44153	10.7889
ALDH1A3	6501.62	-0.368981	0.0231644	-15.9288	3.99779e-57	2.99899e-56	OK	7328.54	5674.7	7328.86	7411.69	7355.75	7215.67	5552	5615.15	5702.57	5831.24	12.7703	12.7805	12.7737	12.7563	12.5239	12.5337	12.5471	13.827
ALDH1B1	4511.55	0.412291	0.0275899	14.9436	1.71577e-50	1.17372e-49	OK	3871.25	5151.86	3904.03	3891.85	3931.54	3758.03	5021.08	5262.62	5060.56	5262.73	12.007	12.0043	12.0132	11.9739	12.2307	12.2733	12.2377	11.6492
ALDH1L1	0.503578	1.43485	2.27145	0.631689	0.52759	0.611399	OK	0.271944	0.735211	0	0	0.918821	0	2.02343	0	0	1.08637	-1.01773	-1.01697	-0.990384	-1.0176	-0.959382	-1.01747	-1.01565	11.5542
ALDH1L2	10551.9	1.16092	0.0230625	50.3381	0	0	OK	6521.58	14582.3	6404.65	6611.38	6416.6	6655.6	14925.7	14452.6	14833.2	14115.7	12.8952	12.9217	12.8968	12.9273	13.6488	13.6185	13.6429	13.4319
ALDH2	2138.91	0.384264	0.0366973	10.4712	1.17175e-25	5.26422e-25	OK	1855.73	2422.09	1885.83	1799.5	1916.17	1818.58	2341.57	2408.49	2468.04	2473.11	10.9483	10.9082	10.9621	10.9172	11.1388	11.164	11.1859	12.3489
ALDH3A1	1.29674	-1.31943	1.49365	-0.883363	0.37704	0.463892	OK	1.85158	0.741913	0.996891	1.11884	1.62147	3.74121	0	2.89555	0	0	0.353022	0.356576	0.370881	0.428197	0.324477	0.405454	0.325291	14.7434
ALDH3A2	1166.41	-0.382249	0.0491959	-7.76994	7.85239e-15	2.64631e-14	OK	1320.03	1012.78	1275.19	1352.97	1284.55	1367.08	1048.1	951.974	1041.06	1010.34	10.262	10.3147	10.2685	10.324	10.0907	10.0088	10.085	12.6352
ALDH3B1	1755.49	-0.570257	0.043006	-13.2599	3.95179e-40	2.33274e-39	OK	2097.98	1412.99	2114.74	2126.47	2194.6	1956.05	1375.85	1459.02	1415.36	1401.78	10.935	10.94	10.9688	10.8646	10.5572	10.6073	10.5814	10.4555
ALDH3B2	5.90983	-0.83843	0.632844	-1.32486	0.185218	0.252791	OK	7.58034	4.23932	9.06134	7.11788	7.33065	6.72429	3.07286	2.95998	4.48911	6.52251	2.62923	2.58284	2.58849	2.57363	2.48142	2.47791	2.51873	9.56313
ALDH4A1	1223.17	-0.933406	0.0458734	-20.3474	4.8925e-92	5.1856e-91	OK	1605.61	840.732	1562.19	1605.32	1645.29	1610.07	856.708	837.221	832.191	836.391	10.4516	10.4764	10.499	10.4791	9.92798	9.90893	9.90424	11.7074
ALDH5A1	72.2938	-0.318556	0.18834	-1.69139	0.0907631	0.134178	OK	80.2429	64.3446	78.5724	91.9475	74.8423	76.0521	54.0651	81.4089	59.1028	62.359	6.22277	6.32752	6.1912	6.2015	5.99545	6.24586	6.04742	11.2431
ALDH6A1	498.244	-0.208209	0.0704713	-2.95453	0.00313148	0.00577418	OK	534.135	462.353	516.678	555.49	557.545	507.858	462.222	482.332	441.539	462.291	8.98992	9.05173	9.05501	8.97529	8.89621	8.93178	8.85852	12.3312
ALDH7A1	5048.51	0.411302	0.0267533	15.3739	2.44955e-53	1.75053e-52	OK	4333.7	5763.32	4377.79	4190.79	4307.19	4456.52	5647.58	5815.22	5689.19	5903.8	12.171	12.1331	12.1568	12.1866	12.3976	12.4242	12.4043	12.7938
ALDH8A1	9.54369	0.835053	0.513561	1.626	0.103949	0.151713	OK	6.85629	12.2311	4.6575	6.25264	9.65018	6.68799	10.1551	8.89037	19.2177	10.8381	3.10588	3.1481	3.22812	3.15778	3.23931	3.21056	3.41994	10.4762
ALDH9A1	4208.5	0.244508	0.0270061	9.05381	1.38065e-19	5.35609e-19	OK	3852.72	4564.28	3775.29	3854.6	3869.83	3911.59	4534.67	4554.08	4468.18	4699.77	11.9416	11.9598	11.9632	11.9726	12.1041	12.1079	12.0908	15.0583
ALDOA	55292	0.554943	0.0186648	29.732	2.96607e-194	5.95749e-193	OK	44786.9	65797	45409.2	44805.3	45722	43207.9	64698.2	66031.4	65336.1	67125.4	15.572	15.5603	15.578	15.5289	15.8888	15.9075	15.8978	8.65456
ALDOB	2.81514	-2.6164	1.12935	-2.31672	0.0205189	0.0339645	OK	4.84087	0.789423	5.58516	6.21537	3.75592	3.75516	0.989754	0	2.21979	0	1.5349	1.54893	1.48774	1.48773	1.41197	1.38343	1.44664	19.7201
ALDOC	394.494	0.311118	0.0867758	3.58531	0.000336682	0.000682521	OK	352.122	436.866	346.701	383.597	336.819	341.739	374.66	473.337	454.557	444.543	8.51362	8.59643	8.49038	8.50206	8.57698	8.77344	8.73875	15.1009
ALG1	1762.79	-0.249966	0.0395339	-6.32283	2.56812e-10	7.35292e-10	OK	1915.12	1610.45	1940.53	1886.4	1967.01	1865.65	1541.95	1656.54	1613.7	1630.51	10.8669	10.8417	10.879	10.8319	10.6653	10.7273	10.7045	11.11
ALG10	135.411	-0.36378	0.13301	-2.73499	0.00623823	0.0110843	OK	152.393	118.429	147.976	155.943	168.57	137.189	123.685	116.079	123.191	110.654	7.14195	7.1811	7.24082	7.08577	7.01072	6.96595	7.0082	14.4323
ALG10B	235.187	0.191194	0.10072	1.89827	0.057661	0.0887707	OK	219.626	250.748	212.102	223.028	206.503	237.26	261.954	254.968	251.828	233.853	7.7951	7.83434	7.77444	7.88302	7.96265	7.94078	7.93059	12.2774
ALG11	811.79	0.180535	0.0600901	3.00441	0.00266098	0.00494296	OK	761.064	862.517	774.149	811.929	681.916	777.77	880.443	869.201	868.599	830.316	9.6226	9.66363	9.51505	9.62661	9.73411	9.72288	9.72222	9.72974
ALG12	978.205	-0.264341	0.0544836	-4.85175	1.22378e-06	2.93249e-06	OK	1067.57	888.838	1097.96	1123.65	1055.74	994.079	869.103	938.766	887.429	858.912	10.0328	10.0532	9.9983	9.94561	9.82999	9.89596	9.84779	16.4359
ALG13	1028.21	0.261135	0.0563049	4.63787	3.52018e-06	8.21257e-06	OK	935.412	1121.02	884.452	928.186	912.573	1014.15	1058.24	1085.71	1202.08	1140.33	9.87413	9.9151	9.90064	9.99136	10.0285	10.0509	10.1406	9.82061
ALG14	293.032	-0.360989	0.0912575	-3.95572	7.63056e-05	0.000162758	OK	329.503	256.561	339.631	313.174	329.469	334.794	232.544	253.622	268.556	272.465	8.31255	8.24496	8.28713	8.30053	8.00742	8.07497	8.1205	15.3996
ALG1L	2.39583	-2.01624	1.26805	-1.59004	0.111827	0.161913	OK	3.84193	0.949731	0.980473	1.09945	8.39736	5.02602	3.66333	0	0	0	1.17217	1.17649	1.37125	1.28347	1.24816	1.14308	1.14491	9.95024
ALG1L2	0.86551	-0.318571	1.80298	-0.176691	0.859751	0.895606	OK	0.960683	0.770337	0.910942	2.04349	0.923859	0	3.04579	0	0	0	-0.23275	-0.201157	-0.23238	-0.2594	-0.174015	-0.259221	-0.258565	10.8667
ALG1L9P	10.1245	-0.0438123	0.56964	-0.0769122	0.938693	0.956183	OK	10.2782	9.97076	16.5895	9.44404	5.82996	9.08836	6.79966	2.70924	9.49525	21.0398	3.41302	3.26621	3.17411	3.25828	3.20126	3.09287	3.26747	17.3141
ALG2	2505.74	0.401736	0.0332146	12.0952	1.11981e-33	5.91927e-33	OK	2159.1	2852.38	2129.27	2140.43	2218.88	2147.88	2783.89	2930.38	2831.84	2863.36	11.1444	11.149	11.1799	11.1519	11.3803	11.4263	11.3955	9.5788
ALG3	1752.95	-0.131425	0.041372	-3.17667	0.00148977	0.00284509	OK	1832.74	1673.16	1878.75	1890	1810.39	1750.83	1645.97	1614.4	1679.53	1753.74	10.8362	10.8415	10.8033	10.7738	10.7197	10.7029	10.7373	12.9553
ALG5	1079.28	0.165335	0.0508231	3.25315	0.00114135	0.00220419	OK	1017.5	1141.05	1075.29	957.36	1007.21	1027.73	1146.44	1090.1	1181.75	1148.32	10.0715	9.97148	10.0149	10.0323	10.1276	10.0834	10.1543	12.9525
ALG6	302.383	-0.520968	0.0889148	-5.85919	4.65131e-09	1.2613e-08	OK	356.394	248.372	355.296	368.415	347.197	355.181	234.241	267.873	239.748	251.112	8.36572	8.39614	8.34634	8.36555	8.02904	8.13413	8.04752	13.2849
ALG8	1019.07	-0.237015	0.0492992	-4.80768	1.52695e-06	3.64204e-06	OK	1102.59	935.548	1076.35	1156.89	1095.98	1082	946.658	922.537	945.383	926.755	10.0391	10.1026	10.055	10.0437	9.9276	9.9055	9.92649	9.65506
ALG9	1028.44	-0.235946	0.0478218	-4.93386	8.06213e-07	1.95078e-06	OK	1112.35	944.529	1127.56	1110.69	1123.54	1087.59	935.17	951.788	944.46	946.721	10.0853	10.072	10.0821	10.0535	9.92261	9.93768	9.93112	8.5343
ALK	2.07021	-1.19776	1.17955	-1.01544	0.309895	0.392985	OK	2.8834	1.25702	1.56797	7.30702	3.1748	0	0.878481	1.72039	0.971956	0.941102	0.891403	1.01974	0.940855	0.842623	0.869948	0.896298	0.873485	12.3834
ALKAL2	3.32583	2.21946	0.96742	2.29421	0.0217785	0.035915	OK	1.17579	5.47587	1.82423	1.02594	1.82291	0	9.183	3.93704	3.37029	5.44321	1.64097	1.61896	1.64093	1.58725	1.83028	1.70007	1.68461	12.7153
ALKBH1	303.257	-0.0770463	0.0912365	-0.844468	0.398408	0.486009	OK	311.353	295.161	318.466	326.033	295.938	305.939	285.928	326.768	269.595	297.387	8.28356	8.30282	8.2236	8.25065	8.19585	8.30474	8.14918	13.5199
ALKBH2	370.667	-0.11205	0.0784615	-1.42808	0.153268	0.214001	OK	385.054	356.28	376.76	393.376	386.41	383.858	361.886	351.879	343.001	368.166	8.54704	8.58299	8.56812	8.56258	8.51371	8.49064	8.46989	13.1776
ALKBH3	681.874	0.338715	0.0645518	5.24718	1.54442e-07	3.88544e-07	OK	602.194	761.553	593.679	562.803	622.471	629.705	753.948	812.385	778.643	701.356	9.29222	9.24824	9.33191	9.34166	9.49631	9.5615	9.52428	13.4179
ALKBH3-AS1	0.985221	-1.48935	1.68442	-0.884191	0.376593	0.463474	OK	1.45294	0.5175	0.927683	2.06764	2.81969	0	0	0.963662	1.10309	0	-0.0404248	-0.00866315	0.0125768	-0.0675198	-0.0671949	-0.039382	-0.0354908	12.862
ALKBH4	423.594	-0.47528	0.0867487	-5.47882	4.28175e-08	1.10954e-07	OK	492.744	354.444	536.153	503.938	498.085	432.212	312.887	366.467	352.502	386.511	8.92062	8.86647	8.85656	8.73551	8.47247	8.59889	8.56769	12.3273
ALKBH5	6554.94	0.624864	0.0296311	21.0881	1.02283e-98	1.14978e-97	OK	5157.18	7952.71	5003.08	5311.35	5279.18	5038.43	8154.03	8144.23	7999.84	7509.4	12.4305	12.482	12.4767	12.4365	12.8656	12.8645	12.848	8.84647
ALKBH6	466.782	-0.119319	0.0712285	-1.67515	0.0939045	0.138337	OK	486.073	447.49	483.37	475.9	506.697	478.597	466.544	457.677	430.991	434.477	8.89551	8.8823	8.9356	8.88709	8.86557	8.84946	8.79955	16.867
ALKBH7	1509.22	-0.176436	0.0463533	-3.80632	0.000141048	0.000294589	OK	1601.39	1417.05	1700.55	1527.11	1611.6	1564.02	1343.04	1422.99	1410.01	1494.41	10.6641	10.5687	10.6163	10.5898	10.457	10.5069	10.499	9.46474
ALKBH8	431.531	-0.189576	0.0951193	-1.99303	0.0462581	0.0723072	OK	459.843	403.219	449.762	425.565	452.006	511.05	349.822	397.417	376.718	489.91	8.78463	8.73815	8.78884	8.89389	8.57752	8.6813	8.63765	17.9722
ALMS1	916.236	-0.407152	0.0565315	-7.20221	5.92443e-13	1.87567e-12	OK	1044.67	787.799	1038.27	1085.28	961.542	1093.91	817.952	759.134	804.786	769.012	9.94388	9.98287	9.87647	9.98995	9.73708	9.67443	9.72344	10.0171
ALMS1-IT1	7.78055	-0.930595	0.576617	-1.61389	0.106552	0.155037	OK	10.2064	5.3547	15.4957	5.31155	7.68002	12.2182	3.89315	4.78669	5.49486	7.36419	3.102	2.87381	2.93139	3.03465	2.83606	2.85924	2.87872	10.1503
ALMS1P1	2.37811	1.23725	1.05617	1.17145	0.241418	0.317945	OK	1.4166	3.33962	3.69237	1.03306	0	0.944877	4.02739	4.92286	2.24001	2.16432	1.26229	1.18927	1.15814	1.18608	1.27046	1.29369	1.22281	12.9036
ALOX12	8.17963	-0.0261035	0.560397	-0.0465803	0.962848	0.972172	OK	8.25362	8.10563	9.99786	5.10147	4.61107	13.3046	6.08987	11.9058	8.98959	5.43678	3.05655	2.94072	2.92694	3.12707	2.96502	3.09732	3.03286	9.91268
ALOX12-AS1	19.4068	0.386998	0.360785	1.07266	0.283426	0.364247	OK	16.8194	21.9942	22.1706	11.367	19.6922	14.0251	29.2541	22.4282	16.8187	19.4986	4.31379	4.10965	4.27005	4.16215	4.42626	4.31786	4.21785	15.0645
ALOX12P2	0.511173	-1.2065	2.26353	-0.533016	0.594022	0.672727	OK	0.713271	0.309074	0	2.04338	0.926298	0	0	0	1.11971	0	-1.01374	-0.954376	-0.985931	-1.01361	-1.0132	-1.0135	-0.9822	11.2284
ALOX15B	3.71558	2.41486	0.939867	2.56936	0.0101886	0.017616	OK	1.17346	6.2577	0.922883	1.03662	1.87029	0.886949	7.25988	10.115	5.41423	2.21884	1.75224	1.75733	1.78034	1.75057	1.92307	1.99096	1.8765	13.0254
ALOX5AP	3.83587	5.44774	1.2299	4.42941	9.44926e-06	2.14047e-05	OK	0.171839	7.49989	0	0	0	0	9.128	4.89825	11.2307	5.42994	1.71669	1.71924	1.71692	1.71764	1.96656	1.86013	2.0121	12.1627
ALOXE3	2.48954	0.147965	1.02146	0.144857	0.884824	0.915847	OK	2.36199	2.6171	2.72275	1.01855	0	5.70882	4.05848	1.9856	2.24599	2.17616	1.30037	1.25314	1.2225	1.37817	1.33552	1.28007	1.28739	10.7727
ALPK1	558.428	0.405844	0.0654122	6.2044	5.49068e-10	1.54866e-09	OK	480.396	636.46	487.045	482.801	453.758	497.775	618.044	640.272	648.441	639.289	9.00523	8.99812	8.94692	9.02337	9.20735	9.23808	9.24898	12.8466
ALPK2	9142.34	0.637956	0.0227932	27.9889	2.21822e-172	4.00856e-171	OK	7153.28	11131.4	7264.94	7275.45	6876.03	7198.66	11255.4	11144.6	11249.2	10874.5	12.9445	12.9458	12.8972	12.9366	13.3359	13.3268	13.3354	14.0627
ALPK3	75.6346	-1.05365	0.187945	-5.60616	2.06861e-08	5.44405e-08	OK	102.088	49.1809	99.681	101.818	95.4816	110.914	42.676	44.7036	65.1731	44.629	6.39435	6.40821	6.3638	6.47084	5.87517	5.89847	6.11275	9.46928
ALPL	1251.7	-1.0842	0.048917	-22.164	7.64037e-109	9.34724e-108	OK	1701.08	802.32	1673.45	1706.97	1784.68	1637.96	785.27	776.071	799.048	850.137	10.5191	10.5372	10.5786	10.4993	9.86164	9.85203	9.87603	13.0061
ALS2	1494.36	-0.0251111	0.0447968	-0.560555	0.575101	0.655729	OK	1507.37	1481.36	1513.57	1515.68	1466.81	1532.68	1403.8	1544.41	1554.98	1422.98	10.5562	10.5575	10.5287	10.5673	10.4904	10.574	10.58	11.1263
ALS2CL	93.0344	0.739838	0.159381	4.64195	3.45129e-06	8.0559e-06	OK	69.689	116.38	74.0163	70.1905	74.7806	59.6153	112.658	117.191	113.598	122.226	6.3712	6.33945	6.37786	6.24096	6.65538	6.68441	6.66095	15.1546
ALS2CR12	5.17528	0.880746	0.692167	1.27245	0.203214	0.274228	OK	3.64286	6.70769	1.56794	7.47769	2.9115	2.88561	6.12724	6.99255	6.84326	6.59643	2.24445	2.40183	2.28562	2.28482	2.36942	2.3908	2.38611	10.7545
ALX1	0.59678	-2.62789	2.10189	-1.25025	0.211209	0.283368	OK	1.02735	0.166206	0	1.03017	0.936315	2.80776	0	0	0	0	-0.78238	-0.752526	-0.754981	-0.702828	-0.782038	-0.78211	-0.781659	14.0921
ALX3	51.9553	0.0947199	0.239036	0.396258	0.691915	0.75764	OK	50.2504	53.6603	60.7432	61.5688	35.1754	43.5718	52.6904	47.5958	44.0481	70.2493	5.78036	5.78774	5.48334	5.59159	5.69591	5.6391	5.59844	13.0138
ALX4	2.25881	-1.76035	1.16646	-1.50914	0.131262	0.186731	OK	3.48803	1.02958	3.62722	1.01845	5.5049	3.84647	0	2.98239	0	1.09101	1.1932	1.12175	1.24146	1.19856	1.09255	1.17555	1.09393	13.3634
ALYREF	3463.45	-0.866115	0.0334848	-25.8659	1.61086e-147	2.52927e-146	OK	4472.95	2453.96	4599.6	4512.91	4557.42	4221.63	2401.37	2496.56	2406.56	2511.57	11.9956	11.9779	11.9871	11.9164	11.4192	11.452	11.4211	8.77753
AMACR	1136.47	-0.698321	0.0512318	-13.6306	2.63286e-42	1.60523e-41	OK	1406.27	866.668	1371.89	1335.75	1418.46	1499.39	855.815	908.049	838.719	863.685	10.3037	10.2796	10.3339	10.3843	9.89364	9.9433	9.87703	11.018
AMBP	1.13945	-0.213967	1.47295	-0.145264	0.884502	0.915685	OK	1.22379	1.05511	0	3.06544	0.922508	0.948286	1.01616	0.988516	0	2.1747	0.133239	0.219781	0.160541	0.161317	0.16332	0.162512	0.134625	12.9439
AMBRA1	1331.68	-0.208278	0.0426979	-4.87795	1.07194e-06	2.57464e-06	OK	1427.64	1235.72	1445.15	1421.08	1412.77	1430.52	1225.34	1216.22	1276.33	1226.07	10.4498	10.4349	10.4298	10.4408	10.3054	10.299	10.3407	11.1302
AMD1	3610	-1.02357	0.0294866	-34.7132	4.98018e-264	1.29813e-262	OK	4839.48	2380.52	4742.53	4888.19	4753.68	4974.37	2381.52	2384.39	2344.8	2410.56	12.038	12.0662	12.0402	12.0825	11.4285	11.4295	11.4156	10.5996
AMDHD1	0.518027	1.45074	2.25418	0.643579	0.519848	0.604578	OK	0.277503	0.758551	0	0	0.944087	0	0	0.974582	2.22555	0	-1.01227	-1.01164	-0.983916	-1.01214	-1.01185	-0.983107	-0.950832	15.2271
AMDHD2	374.343	-0.460147	0.0850979	-5.40727	6.39939e-08	1.64314e-07	OK	433.54	315.146	423.985	404.642	428.652	476.902	284.074	329.363	325.73	321.394	8.64608	8.60634	8.6554	8.74703	8.31872	8.43625	8.42754	13.7626
AMER1	297.447	-0.433432	0.0923054	-4.69563	2.65791e-06	6.23854e-06	OK	341.796	253.099	357.676	354.241	328.802	325.915	251.4	228.53	257.32	275.694	8.3636	8.35515	8.29289	8.28553	8.07583	8.00184	8.0944	15.6881
AMFR	5406.98	0.406658	0.0269016	15.1165	1.26043e-51	8.77758e-51	OK	4649.94	6164.02	4645.79	4841.28	4667.39	4448.05	6153.28	6183.33	6071.24	6245.48	12.262	12.2981	12.2661	12.2243	12.5123	12.5167	12.5001	11.0885
AMH	29.1372	1.20428	0.31329	3.84397	0.000121058	0.000254557	OK	17.6363	40.638	19.8328	7.90147	24.3477	18.0195	45.324	34.3327	43.3241	40.0151	4.65774	4.41622	4.7374	4.62688	5.03558	4.89153	5.00916	13.3384
AMIGO1	188.293	0.55172	0.115102	4.79332	1.64047e-06	3.90376e-06	OK	152.722	223.865	164.151	152.47	159.746	134.056	230.564	203.534	234.319	227.505	7.44172	7.38748	7.42146	7.29438	7.7069	7.60722	7.71953	11.3562
AMIGO2	2442.87	1.68106	0.0365081	46.0463	0	0	OK	1161.43	3724.3	1182.04	1128.2	1136.5	1197.86	3661.52	3731.04	3662.9	3842.89	10.562	10.5254	10.5309	10.5727	11.5557	11.5736	11.556	13.2982
AMIGO3	172.736	-0.0861364	0.119098	-0.723242	0.469531	0.556843	OK	177.891	167.581	166.638	193.374	171.604	180.555	184.081	162.135	149.685	173.813	7.40373	7.51816	7.42606	7.46502	7.47987	7.38321	7.3246	15.8083
AMMECR1	1322.24	0.338959	0.0437484	7.7479	9.34246e-15	3.1422e-14	OK	1167.62	1476.86	1161.08	1164.16	1167.25	1178.16	1424.27	1536.55	1469.34	1477.09	10.2529	10.2552	10.2574	10.2654	10.4309	10.4983	10.4584	12.7221
AMMECR1L	2091.8	0.637941	0.0357526	17.8432	3.26537e-71	2.86805e-70	OK	1636.71	2546.89	1627.81	1645.41	1657.24	1618.03	2582.03	2614.64	2504.13	2485.13	10.8012	10.8104	10.8165	10.7961	11.2085	11.22	11.1805	10.4052
AMN	2.2781	1.26338	1.12554	1.12247	0.261663	0.34019	OK	1.33983	3.21638	4.35347	0	0.879012	0	4.19723	2.01316	4.56259	2.21938	1.21031	1.0892	1.11345	1.08829	1.20443	1.14635	1.21277	8.35817
AMN1	101.577	0.00132745	0.155366	0.00854398	0.993183	0.994737	OK	101.531	101.624	89.6143	98.8291	121.406	96.307	99.2554	102.315	95.8542	109.039	6.57951	6.64565	6.79109	6.62787	6.64851	6.66944	6.62497	12.9365
AMOT	232.268	-1.94777	0.113105	-17.2209	1.85103e-66	1.54189e-65	OK	368.909	95.6276	344.489	388.233	371.595	371.643	92.9441	100.488	97.0739	91.6816	8.09509	8.20055	8.16218	8.16225	7.093	7.14199	7.12305	13.7415
AMOTL1	5514.89	0.108608	0.0240193	4.52168	6.13497e-06	1.40532e-05	OK	5307.41	5722.38	5241.17	5325.96	5414.29	5248.19	5635.72	5795.74	5799.52	5658.55	12.3836	12.3978	12.4124	12.3847	12.4481	12.4732	12.4737	13.1623
AMOTL2	16946.4	0.269107	0.0178662	15.0623	2.86479e-51	1.98535e-50	OK	15370.4	18522.3	15384.4	15508.4	15622.5	14965.7	18554.8	18488.3	18711.5	18335.6	13.9608	13.9679	13.9743	13.9366	14.1282	14.1249	14.1358	9.70955
AMPD2	4018.4	-0.136916	0.0273064	-5.01405	5.32956e-07	1.30266e-06	OK	4208.94	3827.86	4225.2	4247.76	4292.79	4069.16	3788.22	3841.38	3850.89	3831.79	12.0166	12.0214	12.0308	11.983	11.9196	11.9319	11.9341	13.9165
AMPD3	1012.2	0.602884	0.0503966	11.9628	5.56492e-33	2.90437e-32	OK	803.733	1220.67	834.462	809.479	806.106	764.149	1203.59	1203.31	1266.59	1209.92	9.8069	9.78144	9.77781	9.73321	10.1259	10.1257	10.1717	12.365
AMPH	393.52	-0.782701	0.0813018	-9.6271	6.14388e-22	2.52994e-21	OK	497.724	289.316	469.835	527.494	508.58	485.889	278.764	307.976	271.694	297.925	8.75301	8.85374	8.82196	8.78207	8.32391	8.40212	8.30464	14.1314
AMT	103.66	0.565707	0.1681	3.36529	0.000764626	0.00150041	OK	83.5927	123.727	78.4616	93.7326	89.5625	72.9351	158.756	104.486	119.719	111.625	6.49452	6.6117	6.58089	6.44905	6.99633	6.6862	6.78258	14.0001
AMY2B	36.0119	0.652624	0.271873	2.40047	0.0163739	0.0275231	OK	28.0027	44.021	32.0908	31.4985	19.9898	28.3177	40.6256	32.7982	46.3654	56.4089	5.09374	5.08569	4.90074	5.03751	5.2098	5.104	5.27934	11.7529
AMZ1	146.489	1.86673	0.143283	13.0283	8.44946e-39	4.86998e-38	OK	63.0458	229.932	70.2687	66.6814	65.59	51.0908	217.777	224.5	252.928	223.074	6.59341	6.56221	6.55677	6.40322	7.41845	7.44206	7.54267	17.6935
AMZ2	2137.98	0.188887	0.0404585	4.66866	3.0317e-06	7.10152e-06	OK	1998.22	2277.74	1974.53	1975.83	2141.15	1901.34	2187.98	2345.13	2278.33	2299.58	10.9909	10.9915	11.062	10.9582	11.0812	11.1429	11.1171	11.4557
AMZ2P1	132.463	0.39812	0.139385	2.85626	0.00428665	0.00777748	OK	114.301	150.624	122.372	123.809	98.0506	113.416	147.167	169.84	153.431	131.615	6.98504	6.9936	6.83175	6.93129	7.12045	7.23034	7.15149	11.7735
ANAPC1	2383.57	-0.295205	0.0364494	-8.09904	5.53944e-16	1.93828e-15	OK	2626.59	2140.55	2626.32	2687.56	2473.3	2720.77	2147.33	2164.25	2111.45	2137.57	11.3026	11.3233	11.2491	11.3343	11.1248	11.1316	11.1102	14.6013
ANAPC10	227.615	0.00314698	0.100183	0.0314123	0.974941	0.980966	OK	227.367	227.864	239.213	225.977	231.433	213.058	233.086	222.408	226.282	229.464	7.86967	7.82449	7.84337	7.77828	7.84904	7.81191	7.82555	11.9531
ANAPC11	2755.39	-0.373047	0.0375418	-9.93684	2.87806e-23	1.22173e-22	OK	3109.65	2401.12	3146.53	3099.34	3275.76	2914.98	2319.62	2406.64	2478.79	2401.43	11.5425	11.5289	11.5787	11.474	11.2738	11.3054	11.331	14.1073
ANAPC13	2725.86	-0.185038	0.0334234	-5.53618	3.09141e-08	8.06259e-08	OK	2900.43	2551.29	2977.89	2918.05	2880.49	2823.5	2471.29	2529.44	2659.96	2546.26	11.4902	11.4721	11.4605	11.4427	11.3252	11.3455	11.3898	12.3389
ANAPC15	864.573	-1.17533	0.0584062	-20.1235	4.59811e-90	4.79417e-89	OK	1198.48	530.665	1162.55	1214.68	1256.78	1159.65	496.466	539.689	520.129	566.644	9.98269	10.0228	10.0544	9.98036	9.25558	9.32181	9.293	13.0436
ANAPC16	1545.82	0.431881	0.0418761	10.3133	6.13528e-25	2.70848e-24	OK	1316.15	1775.48	1288.05	1293.96	1305.65	1377.07	1786.85	1775.56	1712.17	1827.22	10.4305	10.4345	10.4421	10.4879	10.7177	10.712	10.6793	13.4464
ANAPC2	1573.72	-0.59119	0.0447145	-13.2215	6.59714e-40	3.88317e-39	OK	1891.73	1255.72	1985.45	1831.45	1936.48	1810.57	1245.92	1201.47	1275.3	1303.15	10.8184	10.7451	10.7957	10.7348	10.4079	10.3771	10.4278	14.0083
ANAPC4	713.431	-0.064068	0.0591657	-1.08286	0.278872	0.359117	OK	729.27	697.593	709.388	714.071	753.679	739.464	659.77	717.708	688.809	724.559	9.4734	9.47905	9.52568	9.50919	9.41157	9.48342	9.44822	13.0777
ANAPC5	5409.63	-0.48211	0.0237859	-20.2687	2.42975e-91	2.56214e-90	OK	6305.19	4514.07	6306.44	6224.57	6361.3	6330.19	4575.69	4555.05	4412.99	4510.82	12.5333	12.5213	12.5412	12.5367	12.2472	12.2433	12.2159	14.06
ANAPC7	1476.4	-0.481654	0.0423561	-11.3715	5.79605e-30	2.85632e-29	OK	1720.59	1232.21	1708.96	1730.27	1703.32	1741.01	1187.08	1296.74	1212.83	1230.97	10.6514	10.6625	10.6484	10.6681	10.3328	10.4082	10.3511	13.0579
ANG	210.281	0.301752	0.114867	2.62696	0.00861507	0.0150411	OK	188.37	232.192	181.903	194.648	212.226	163.508	260.187	214.377	214.37	241.03	7.5991	7.65113	7.71843	7.51954	7.88111	7.72635	7.72625	12.2113
ANGEL1	524.788	0.0721834	0.0700295	1.03076	0.302655	0.385278	OK	511.662	537.913	521.107	545.313	489.382	491.582	565.085	516.275	513.818	555.739	9.029	9.06756	8.97616	8.97992	9.09801	9.02113	9.01713	11.334
ANGEL2	941.776	0.0299918	0.0527588	0.56847	0.569716	0.650708	OK	931.987	951.565	928.649	926.623	972.617	899.459	984.805	897.166	969.671	955.219	9.8668	9.86491	9.90702	9.83921	9.91789	9.83702	9.90435	12.6254
ANGPT1	911.455	0.23049	0.0531898	4.33334	1.46863e-05	3.28666e-05	OK	838.801	984.109	832.386	899.326	806.407	818.225	971.256	973.207	983.352	1007.48	9.75224	9.81868	9.72532	9.73763	9.88567	9.88743	9.89646	12.3251
ANGPT2	84.951	-3.25188	0.235809	-13.7903	2.91558e-43	1.80307e-42	OK	153.761	16.1411	160.079	155.253	140.88	158.487	20.2259	5.90004	19.5323	19.2493	6.68158	6.65344	6.57558	6.67371	5.4057	5.1062	5.40223	13.8795
ANGPT4	11.4432	-4.78956	0.92199	-5.1948	2.04938e-07	5.10597e-07	OK	22.0878	0.798643	15.325	31.3315	19.2306	22.4823	1.02873	1.00738	1.14041	0	3.44805	3.73577	3.52774	3.58885	3.08567	3.08389	3.09464	15.1498
ANGPTL1	1764.97	0.719762	0.0418306	17.2066	2.37017e-66	1.97167e-65	OK	1333.61	2196.33	1315.99	1310.78	1274.25	1431.39	2142.15	2191.23	2239.57	2214.38	10.5171	10.5138	10.49	10.5884	10.9444	10.9651	10.9849	8.01602
ANGPTL2	3589.76	0.312545	0.0333407	9.37428	6.96479e-21	2.79722e-20	OK	3202.43	3977.09	3109.36	3177.29	3348.45	3172.73	3761.99	4034.02	4099.64	4014.58	11.6807	11.6994	11.7452	11.6981	11.8485	11.9111	11.9256	12.3572
ANGPTL4	3042.18	1.80776	0.0355795	50.8091	0	0	OK	1351.78	4732.58	1393.23	1382.87	1377.99	1251.58	4613.77	4757.83	4727.29	4832.87	10.8202	10.8145	10.8115	10.7362	11.8746	11.9041	11.8978	11.9335
ANGPTL5	21.863	-2.26421	0.398328	-5.68429	1.31358e-08	3.49667e-08	OK	36.1922	7.53388	26.5962	38.8203	44.7571	34.6833	12.4728	3.78834	5.45182	8.33439	4.42364	4.60522	4.68682	4.55059	4.15512	3.94185	3.99462	11.7726
ANGPTL6	32.7221	3.13813	0.352366	8.90586	5.29743e-19	2.02543e-18	OK	6.6754	58.7689	4.59059	10.4132	5.30408	6.74333	59.4249	56.1606	60.3979	58.7424	4.27542	4.43197	4.292	4.33705	5.19207	5.15711	5.19946	12.4284
ANGPTL8	1.04638	2.69141	1.75068	1.53735	0.124207	0.177812	OK	0.28055	1.8122	0	0	0.909031	0	1.03168	0.976602	0	5.4537	-0.0402932	-0.0395734	-0.01235	-0.0400237	-0.00867022	-0.0102973	-0.0389675	13.1781
ANK1	254.981	-1.72647	0.115911	-14.8948	3.56287e-50	2.42388e-49	OK	391.619	118.343	367.785	383.571	401.813	413.131	152.149	106.204	113.166	102.031	8.22401	8.26042	8.30245	8.32705	7.51266	7.26609	7.30882	10.8902
ANK2	1107.56	0.230262	0.0509222	4.52185	6.13029e-06	1.40442e-05	OK	1019.36	1195.76	1008.86	977.313	1065.09	1025.37	1274.66	1135.81	1187.2	1186.16	10.0306	10.0036	10.0773	10.0446	10.2351	10.1334	10.1722	9.48117
ANK3	417.382	-2.04783	0.0911114	-22.4762	7.10152e-112	8.91726e-111	OK	672.195	162.568	662.298	656.114	634.844	735.109	172.623	151.064	179.633	147.37	9.01022	9.00098	8.97101	9.10753	7.90217	7.81038	7.93223	11.4871
ANKAR	28.5396	-0.14495	0.294998	-0.491361	0.623171	0.69852	OK	29.9721	27.1071	33.5373	40.157	23.9113	22.5504	25.4031	29.9081	25.3612	27.4882	4.90045	4.9888	4.75308	4.73013	4.77755	4.84747	4.77752	12.6999
ANKDD1A	164.924	-0.689771	0.118459	-5.82288	5.78426e-09	1.56305e-08	OK	203.616	126.232	205.994	202.678	204.304	201.515	134.695	120.731	124.3	125.176	7.52548	7.51197	7.51887	7.5078	7.20161	7.12397	7.14539	14.1605
ANKDD1B	4.35191	-0.13118	0.713844	-0.183766	0.854197	0.890921	OK	4.54963	4.15419	3.71734	3.10599	4.68477	6.65597	3.99255	3.91515	4.45412	4.2894	2.10162	2.08588	2.12696	2.17628	2.10902	2.10696	2.12089	11.3131
ANKEF1	5.43813	-1.8563	0.748635	-2.47958	0.0131537	0.0224333	OK	8.52249	2.35377	3.72873	11.438	7.539	11.3416	0.996392	1.95203	2.22308	4.28618	2.35089	2.53742	2.44903	2.53745	2.27496	2.30204	2.31186	15.4235
ANKFN1	12.2864	0.0546271	0.491218	0.111207	0.911452	0.937362	OK	12.0538	12.519	11.0536	16.4956	7.51092	13.2436	14.0754	8.82564	4.46566	22.6208	3.56196	3.67405	3.48024	3.60919	3.62612	3.51191	3.40941	13.2877
ANKFY1	5144.07	0.0194713	0.0267472	0.727977	0.466628	0.553965	OK	5109.36	5178.78	5115.18	5202.63	5066.76	5056.45	5375.2	5195.9	5158.02	4982.43	12.3236	12.3387	12.3151	12.3133	12.3679	12.3375	12.331	14.082
ANKH	10435.8	-0.291717	0.0240328	-12.1383	6.61908e-34	3.50781e-33	OK	11487.3	9384.34	11652.6	11625.7	11740.2	10929.8	9232.04	9347.6	9373.6	9585.21	13.446	13.4439	13.4527	13.3882	13.2384	13.2493	13.2517	12.9471
ANKHD1	2207.16	-0.364179	0.0507942	-7.1697	7.51612e-13	2.36788e-12	OK	2484.27	1930.06	2395.2	2476.12	2419.51	2644.67	2046.41	1702.13	2054.74	1918.53	11.1762	11.2061	11.1853	11.2656	11.0369	10.8782	11.0404	11.7758
ANKHD1-EIF4EBP3	994.967	0.0903708	0.123165	0.733737	0.463109	0.550739	OK	963.815	1026.12	1010.3	846.931	1062.36	935.676	910.687	1244.85	988.941	959.993	9.96896	9.81739	10.013	9.90242	9.87918	10.1542	9.95034	13.7434
ANKIB1	6553.73	0.373301	0.0239196	15.6065	6.57271e-55	4.78928e-54	OK	5710.53	7396.92	5611.63	5843.15	5617.96	5774.39	7421.92	7558.2	7213.25	7389.31	12.5376	12.5728	12.5386	12.5625	12.7859	12.8024	12.7602	13.0413
ANKK1	0.798856	3.18278	1.91066	1.66581	0.0957521	0.140802	OK	0.158494	1.43922	0	0	0	0	2.02969	0	1.11587	3.24529	-0.403537	-0.403011	-0.40349	-0.40334	-0.344778	-0.403174	-0.370758	9.82608
ANKLE1	11.9756	0.354182	0.440223	0.804552	0.421078	0.509638	OK	10.5129	13.4383	9.64675	9.87614	12.1463	10.2857	10.9939	10.0409	14.2551	18.5601	3.51978	3.52579	3.57524	3.53511	3.55047	3.52957	3.61813	12.6021
ANKLE2	7061.34	0.419491	0.0217531	19.2842	7.29666e-83	7.1273e-82	OK	6041.9	8080.77	5945.6	6159.36	6110.67	5954.62	8057.45	8144.34	8084.72	8033.92	12.6291	12.6599	12.653	12.6304	12.8998	12.9096	12.9029	15.1006
ANKMY1	310.851	0.113423	0.0868035	1.30666	0.191327	0.25983	OK	298.638	323.064	316.92	291.461	305.664	280.004	319.903	320.558	332.942	319.354	8.29521	8.2272	8.26565	8.19502	8.30286	8.30455	8.33568	11.3122
ANKMY2	796.733	0.051442	0.0542937	0.947477	0.343396	0.428644	OK	782.53	810.936	774.747	769.216	802.621	783.583	831.863	810.265	812.131	789.442	9.6137	9.60757	9.64416	9.62345	9.67518	9.65236	9.65434	9.08528
ANKRA2	661.385	1.15736	0.0617952	18.7289	2.87548e-78	2.70344e-77	OK	409.465	913.306	403.138	410.034	406.697	417.646	914.384	895.603	948.234	895.347	8.92233	8.93617	8.92926	8.95021	9.61986	9.60104	9.65277	13.0604
ANKRD1	4291.51	2.47817	0.0304049	81.5057	0	0	OK	1306.01	7277	1263.65	1349.87	1300.17	1313.4	7305.1	7378.86	7173.45	7247.57	10.8946	10.9443	10.9158	10.9234	12.4282	12.4381	12.4102	7.16571
ANKRD10	530.151	0.0537381	0.0678155	0.792416	0.428118	0.516581	OK	520.278	540.023	488.767	555.098	527.719	510.518	532.931	535.231	542.834	548.106	8.9815	9.08898	9.04599	9.01801	9.05433	9.05798	9.06995	13.2957
ANKRD11	13191.1	0.858491	0.0262222	32.7391	4.34094e-235	1.03819e-233	OK	9378.22	17004	9404.87	9633.03	9644.64	8831.42	17395.6	16918.6	17215.2	16485.6	13.3703	13.3908	13.3918	13.317	13.9202	13.8943	13.9105	14.5943
ANKRD12	2450.56	0.206904	0.0343474	6.02387	1.70297e-09	4.70528e-09	OK	2275.14	2625.99	2178.54	2304.37	2304.69	2314.77	2682.47	2661.8	2562.92	2594.95	11.1545	11.2034	11.2035	11.2074	11.3381	11.3312	11.2974	8.99373
ANKRD13A	7317.41	0.468012	0.0259418	18.0408	9.31056e-73	8.27165e-72	OK	6140.82	8493.99	6071.51	5979.04	6246.89	6266.85	8799.58	8597.04	8385.41	8192.93	12.6664	12.6531	12.6912	12.6939	12.9979	12.9766	12.9538	13.5183
ANKRD13B	460.706	-0.00660409	0.0745371	-0.0886014	0.929399	0.950028	OK	461.76	459.651	448.9	440.809	511.734	444.861	453.395	459.067	459.58	467.3	8.82542	8.81027	8.93639	8.81789	8.8338	8.84422	8.84516	14.9856
ANKRD13C	2245.51	-0.0858746	0.0342595	-2.50659	0.0121902	0.0208784	OK	2312.32	2178.7	2261.17	2344.68	2303.75	2340.23	2207.78	2176.71	2213.45	2116.29	11.1387	11.1709	11.1552	11.1692	11.1176	11.1051	11.1199	8.65792
ANKRD13D	857.307	0.0936974	0.0601637	1.55737	0.119382	0.171766	OK	829.478	885.137	850.321	804.159	866.808	797.435	869.945	980.724	839.607	849.459	9.7357	9.68772	9.75234	9.68053	9.75546	9.86027	9.72478	11.4289
ANKRD16	227.151	-0.0563411	0.110967	-0.507728	0.611644	0.688179	OK	231.586	222.716	221.827	198.694	264.336	241.235	206.9	236.776	236.517	210.922	7.80685	7.72168	7.94737	7.87342	7.75269	7.85854	7.8576	12.6526
ANKRD17	5776.73	-0.290528	0.0285118	-10.1898	2.20306e-24	9.5933e-24	OK	6356.43	5197.03	6550.31	6457.68	6217.15	6202.91	5341.04	5241.65	5263.76	4939.37	12.6064	12.5935	12.5593	12.5573	12.424	12.4076	12.4113	13.0028
ANKRD18A	0.521056	1.44859	2.25072	0.643609	0.519829	0.604578	OK	0.279431	0.762681	0.951398	0	0	0	0	0	1.10222	2.11483	-0.976732	-1.00478	-1.00539	-1.00529	-1.00499	-1.00517	-0.973758	9.68733
ANKRD18B	12.6753	0.429766	0.495342	0.867615	0.385605	0.472966	OK	10.8012	14.5494	9.56833	13.6943	6.66474	13.2055	18.6331	5.78669	25.383	8.46675	3.55468	3.64446	3.48548	3.63469	3.74226	3.46386	3.85761	7.05665
ANKRD18CP	3.45092	-1.03731	0.90746	-1.14309	0.253002	0.330829	OK	4.64072	2.26112	0.961765	6.33504	5.72674	5.63502	4.84689	1.91252	2.18937	0	1.69218	1.83319	1.81948	1.81734	1.79717	1.71894	1.72747	12.8767
ANKRD19P	8.84241	-0.386472	0.554599	-0.696848	0.485898	0.573067	OK	10.0197	7.66509	10.1241	8.23448	13.9616	7.58816	6.04424	5.8965	15.6488	3.24141	3.14838	3.10468	3.23141	3.08912	3.05186	3.04791	3.26184	13.2183
ANKRD2	17.7451	-2.28441	0.443146	-5.15499	2.53638e-07	6.29146e-07	OK	29.446	6.04434	37.0805	30.484	28.2958	22.0067	4.0972	7.91067	2.2514	9.83487	4.3744	4.27388	4.24204	4.13414	3.74613	3.8413	3.70234	9.46884
ANKRD20A11P	2.73053	-0.970734	0.976098	-0.994504	0.319977	0.40351	OK	3.616	1.84505	0.905448	5.0915	1.83271	6.68895	2.04728	1.97249	1.12531	2.18054	1.37215	1.48686	1.3992	1.52796	1.4057	1.40347	1.38056	13.4726
ANKRD20A12P	6.17772	1.66884	0.780782	2.13739	0.0325662	0.0522111	OK	2.95614	9.39929	8.90017	1.07711	0	1.88478	3.87717	15.334	9.93269	8.41581	2.62059	2.41653	2.37951	2.43669	2.49318	2.76274	2.6429	9.26224
ANKRD20A2	1.48617	-2.21239	1.52178	-1.45382	0.145996	0.205237	OK	2.4448	0.527531	4.7462	3.12675	0.940847	0.922938	0	0	2.1526	0	0.623645	0.580382	0.520267	0.519695	0.493301	0.493123	0.554086	10.1864
ANKRD20A5P	6.21236	0.29603	0.615286	0.481125	0.630427	0.704783	OK	5.57722	6.8475	4.8461	2.12474	8.62533	6.60519	6.81576	6.69438	7.68054	6.30684	2.5923	2.52172	2.68453	2.63636	2.64144	2.63852	2.66147	8.37603
ANKRD20A9P	2.05741	-1.0902	1.2505	-0.871805	0.383315	0.470498	OK	2.79977	1.31504	1.93637	7.38432	0.952122	0.927887	0	0.938626	4.31992	0	0.97311	1.11591	0.944202	0.943322	0.91607	0.943713	1.03799	13.7312
ANKRD22	2.00544	1.20854	1.13309	1.06659	0.286157	0.367172	OK	1.21137	2.79952	0	1.05797	2.87736	0.948047	2.96239	3.88998	1.11145	3.19635	0.926993	0.95888	1.00914	0.955145	1.0113	1.03606	0.960634	10.0115
ANKRD23	39.6009	-0.0918276	0.241726	-0.379883	0.704032	0.768415	OK	40.8608	38.341	36.9746	40.5606	49.2515	36.5046	37.8698	34.7385	40.5333	40.3742	5.2704	5.31714	5.42227	5.2643	5.28255	5.24054	5.31666	8.01864
ANKRD24	51.9583	1.16296	0.230598	5.04325	4.57684e-07	1.12238e-06	OK	32.0813	71.8353	30.3303	21.1619	37.8088	38.8884	67.0515	82.7368	63.1414	74.5471	5.37661	5.23569	5.48167	5.49677	5.80781	5.94719	5.76908	9.32844
ANKRD26	593.592	0.0941524	0.0651387	1.44542	0.148341	0.207998	OK	574.23	612.955	599.016	545.232	553.84	598.471	641.296	607.238	613.423	590.22	9.2205	9.14096	9.15403	9.21973	9.27906	9.23216	9.2408	12.2641
ANKRD26P1	6.94708	-1.5215	0.628523	-2.42076	0.0154883	0.0261292	OK	10.3048	3.58939	10.3559	6.26782	12.3242	12.2725	5.93162	1.94582	2.2177	4.26119	2.8436	2.74849	2.88579	2.88478	2.74013	2.63657	2.64692	11.1336
ANKRD27	2019.74	0.342073	0.0385729	8.86823	7.43144e-19	2.83087e-18	OK	1781.41	2258.08	1823.28	1697.6	1744.35	1859.02	2246.83	2258.3	2204.68	2323.9	10.8869	10.8256	10.8488	10.9038	11.0712	11.0757	11.0542	12.0427
ANKRD28	2838.02	0.172061	0.0349477	4.92341	8.5051e-07	2.05449e-06	OK	2668.98	3007.05	2723.19	2605.26	2547.4	2799.88	2990.28	3016.43	2932.88	3088.83	11.4331	11.3943	11.3747	11.4576	11.5161	11.5239	11.4988	12.2446
ANKRD29	46.1974	0.359158	0.225492	1.59277	0.111211	0.161096	OK	40.4765	51.9183	40.7311	31.9708	44.9558	44.1258	53.6153	57.5272	49.3344	47.319	5.45708	5.34202	5.5088	5.49881	5.60705	5.64859	5.55932	12.6962
ANKRD30B	58.6592	0.925752	0.213569	4.33467	1.45982e-05	3.26852e-05	OK	40.4592	76.8592	36.1285	45.2399	48.542	31.9432	64.7372	72.759	79.6525	90.2713	5.58173	5.69715	5.73448	5.52407	5.90367	5.97796	6.0359	7.47833
ANKRD31	8.49664	0.977435	0.601787	1.62422	0.104329	0.152196	OK	5.72364	11.2696	1.90641	13.7054	1.90909	5.6347	14.6805	10.6552	9.94128	9.54057	2.87182	3.15703	2.87194	2.9722	3.17853	3.09251	3.07549	8.65036
ANKRD33	0.652287	2.89723	1.90934	1.5174	0.129165	0.184114	OK	0.154388	1.15019	0	0	0	0	2.03187	0.982657	1.11883	1.08494	-0.666599	-0.666163	-0.66656	-0.666436	-0.608051	-0.637543	-0.633999	9.56035
ANKRD33B	1051.41	-0.0024218	0.0535178	-0.0452522	0.963906	0.972817	OK	1052.29	1050.53	1051.44	1075.49	1023.66	1058.79	1089.19	1032.55	1122.58	957.592	10.0377	10.0574	10.0144	10.0437	10.0685	10.0219	10.0949	12.957
ANKRD34A	247.659	-0.954379	0.102358	-9.32398	1.1206e-20	4.46484e-20	OK	326.713	168.605	304.153	341.996	342.219	318.943	166.464	180.504	174.485	152.508	8.09458	8.1937	8.19479	8.13443	7.6204	7.67984	7.65562	10.4446
ANKRD35	190.213	-0.731288	0.116099	-6.29886	2.99851e-10	8.55749e-10	OK	237.415	143.011	245.626	215.49	233.923	254.53	142.223	152.626	151.361	125.925	7.75992	7.65304	7.71971	7.78902	7.33737	7.38845	7.38304	9.39152
ANKRD36	156.187	-0.77307	0.176025	-4.39181	1.12409e-05	2.53611e-05	OK	197.06	115.314	205.826	175.731	230.679	172.693	177.454	90.2551	92.5371	104.322	7.47433	7.34838	7.56695	7.33544	7.35528	6.87088	6.89151	9.78725
ANKRD36B	137.717	-0.545605	0.305979	-1.78314	0.0745631	0.112314	OK	163.452	111.982	180.311	166.988	176.73	127.656	56.754	126.914	144.823	121.562	7.28769	7.22684	7.27058	7.02479	6.49522	7.0209	7.11739	12.6229
ANKRD36BP1	224.574	-0.296407	0.109387	-2.7097	0.00673441	0.0119168	OK	247.563	201.585	252.253	242.469	240.309	254.738	227.413	168.788	215.656	194.97	7.90003	7.8679	7.86087	7.90807	7.81683	7.58879	7.77508	8.22712
ANKRD36C	115.086	-0.822459	0.159292	-5.16321	2.42754e-07	6.02631e-07	OK	147.03	83.1421	157.991	162.554	125.473	142.921	103.361	84.8321	66.561	76.9954	7.05967	7.08092	6.88504	6.98236	6.74672	6.61425	6.46679	8.38322
ANKRD37	1252.95	1.90642	0.0505393	37.7214	0	0	OK	527.693	1978.2	536.449	492.629	526.149	553.915	1903.71	2008.28	1978.6	2023.84	9.48888	9.42501	9.47414	9.51363	10.5836	10.6345	10.6201	9.81377
ANKRD39	202.992	-0.396975	0.107738	-3.68464	0.000229023	0.000471258	OK	230.745	175.239	222.758	233.494	220.165	246.408	177.839	165.408	185.117	172.749	7.73356	7.77087	7.72423	7.81434	7.55901	7.50511	7.58946	12.8099
ANKRD40	3134.61	0.185453	0.0308724	6.00707	1.88902e-09	5.20695e-09	OK	2933.42	3335.81	2948.13	2837.92	2903.32	3043.13	3400.84	3304.96	3324.9	3313.7	11.5588	11.5255	11.5454	11.5868	11.6857	11.6601	11.6655	8.11173
ANKRD42	678.175	0.435825	0.0607783	7.17073	7.45971e-13	2.3505e-12	OK	576.511	779.838	603.079	583.097	569.355	551.011	754.875	815.662	784.926	763.391	9.30001	9.27186	9.25187	9.22467	9.49272	9.56094	9.52687	13.6552
ANKRD44	544.126	0.198689	0.0683871	2.90535	0.00366839	0.0067102	OK	506.716	581.535	508.175	520.05	484.512	513.64	607.198	534.961	592.935	591.535	9.02867	9.04808	8.98901	9.03758	9.18023	9.07186	9.15964	9.04682
ANKRD45	6.97455	0.916612	0.603357	1.51919	0.128716	0.18353	OK	4.83056	9.11855	8.41634	5.20436	2.83369	2.8307	5.96738	8.77157	10.0034	11.769	2.81042	2.73193	2.66815	2.66805	2.75083	2.81848	2.84515	14.3146
ANKRD46	232.928	0.523327	0.106539	4.91209	9.01114e-07	2.17389e-06	OK	191.139	274.718	196.921	164.36	206.131	196.807	266.124	291.843	250.421	290.82	7.72322	7.58891	7.75828	7.72266	7.96172	8.03811	7.91205	13.1072
ANKRD49	266.012	0.313773	0.105033	2.98737	0.00281387	0.00521601	OK	237.197	294.826	208.601	270.653	221.077	249.788	317.899	314.141	270.143	275.789	7.85998	8.06445	7.90447	8.00013	8.19685	8.18696	8.06291	13.0059
ANKRD50	2867.19	-0.238086	0.032759	-7.26779	3.65421e-13	1.16446e-12	OK	3103.24	2631.14	3094.14	3173.39	3017.87	3129.03	2698.84	2627.22	2679.8	2517.22	11.5516	11.5742	11.5293	11.5616	11.4303	11.4068	11.4241	11.4072
ANKRD52	8312.91	-0.115574	0.0228843	-5.05037	4.4096e-07	1.08222e-06	OK	8645.7	7980.11	8681.95	8563	8759.23	8577.09	8207.52	7820.88	8130.28	7763.3	13.0596	13.0472	13.0675	13.0487	13.0093	12.9665	13.0009	12.9974
ANKRD53	27.7441	-0.138514	0.292615	-0.473366	0.635952	0.709592	OK	29.075	26.4133	34.2176	32.801	28.5511	20.6048	27.7143	23.7965	28.9429	25.325	4.8848	4.86374	4.80156	4.67239	4.78862	4.72626	4.80704	7.9444
ANKRD54	888.319	-0.258347	0.0515036	-5.01609	5.27328e-07	1.28942e-06	OK	967.644	808.994	989.272	960.455	963.82	956.472	788.529	812.477	812.655	822.871	9.88704	9.86104	9.86414	9.85742	9.69095	9.71631	9.71656	13.137
ANKRD55	0.761477	2.16172	1.87807	1.15103	0.249721	0.327207	OK	0.278192	1.24476	0	0	0	0.951961	3.02563	0.989395	1.12483	0	-0.448298	-0.447795	-0.448253	-0.420172	-0.362869	-0.419144	-0.415561	10.5096
ANKRD6	528.203	-0.112316	0.0688847	-1.63049	0.102997	0.150478	OK	548.754	507.653	564.216	544.871	537.689	547.127	485.182	495.802	555.559	495.18	9.10044	9.07059	9.05932	9.07415	8.97283	8.99089	9.08713	9.87718
ANKRD61	6.90828	-0.470001	0.638381	-0.736239	0.461585	0.549385	OK	8.02372	5.79283	11.032	3.08887	13.0935	4.7167	7.05022	1.9656	7.83248	6.48683	2.85543	2.66473	2.89872	2.70585	2.76382	2.63372	2.78185	7.29986
ANKRD63	5.51419	-3.7022	1.01399	-3.65113	0.000261085	0.000534585	OK	10.2415	0.78685	8.10755	10.1676	8.21483	14.5382	3.08535	0	0	0	2.45183	2.49875	2.4543	2.59531	2.32092	2.23048	2.23452	10.6725
ANKRD65	65.0582	-0.590175	0.19153	-3.08136	0.00206056	0.00387495	OK	78.1827	51.9338	89.7375	72.0167	79.3246	71.463	56.1271	49.8761	48.903	53.0178	6.22317	6.07607	6.13959	6.07125	5.92483	5.85805	5.84899	9.3402
ANKRD7	6.47717	0.214797	0.629545	0.341195	0.732957	0.792436	OK	5.99588	6.95846	4.81559	11.6885	4.80656	2.79383	7.78183	5.76788	9.93268	4.23049	2.62914	2.78808	2.62889	2.57548	2.70209	2.65319	2.74978	11.247
ANKRD9	1808.44	-0.326868	0.0393106	-8.31501	9.1745e-17	3.28262e-16	OK	2012.43	1604.44	2070.95	1929.7	2057.07	1991.67	1618.69	1645.75	1564.72	1588.93	10.9379	10.8748	10.9319	10.903	10.7207	10.735	10.6916	13.089
ANKS1A	1123.61	-0.361882	0.0475432	-7.61164	2.70631e-14	8.95143e-14	OK	1263.8	983.424	1291.28	1239.93	1286.22	1237.14	1022.78	948.879	977.205	985.456	10.2526	10.2166	10.2491	10.2147	10.0488	9.9851	10.01	12.1519
ANKS1B	11.2262	-1.24672	0.495259	-2.51732	0.0118253	0.0202815	OK	15.796	6.65649	11.1241	24.101	12.9556	14.6588	7.27406	6.22952	4.05538	9.41137	3.44642	3.69559	3.48666	3.52043	3.35631	3.32992	3.27695	9.11249
ANKS3	896.952	0.15272	0.0546463	2.7947	0.00519486	0.00931781	OK	849.522	944.382	848.838	804.511	893.324	849.877	981.931	896.664	963.899	936.571	9.76031	9.7146	9.80438	9.76138	9.88685	9.80761	9.87057	11.9275
ANKS6	1804.24	-0.0960703	0.0404648	-2.37417	0.0175884	0.0294075	OK	1864.29	1744.19	1891.95	1845.92	1937.93	1781.09	1801.54	1735.97	1764.46	1675.08	10.8587	10.8369	10.88	10.8053	10.8154	10.7828	10.7971	14.0118
ANKZF1	694.419	0.911947	0.0637167	14.3125	1.82719e-46	1.18652e-45	OK	481.97	906.868	474.659	524.018	488.828	441.083	898.448	895.756	951.038	881.523	9.09774	9.17844	9.12152	9.03934	9.64299	9.64032	9.69417	12.9192
ANLN	4147.73	-3.0293	0.0336145	-90.1188	0	0	OK	7390.24	905.21	7420.25	7468.13	7254.59	7418.65	882.942	924.981	894.4	917.869	12.3775	12.3839	12.355	12.3773	10.5316	10.5644	10.5413	11.5344
ANO1	15.0915	0.413616	0.423019	0.977774	0.328186	0.412217	OK	12.9428	17.2401	11.3144	12.973	15.839	11.7845	13.5435	27.1809	8.5278	19.5687	3.81421	3.85239	3.90902	3.82487	3.86278	4.10914	3.75494	10.5334
ANO10	2968.41	-0.417002	0.030954	-13.4717	2.29609e-41	1.37773e-40	OK	3394.45	2542.37	3329.74	3369.09	3504.94	3374.01	2537.45	2539.75	2504	2588.34	11.6334	11.644	11.68	11.6454	11.3929	11.3937	11.3815	12.7339
ANO2	11.9615	0.343536	0.486012	0.706846	0.479662	0.56753	OK	10.544	13.3789	5.48049	14.3273	16.7564	5.69238	13.1214	11.8691	8.97254	19.4723	3.40086	3.60241	3.65173	3.40715	3.57771	3.55125	3.48811	10.6862
ANO3	4.07619	0.61237	0.77307	0.792128	0.428286	0.516744	OK	3.22385	4.92852	6.52158	3.32334	2.00675	0.991873	4.74553	5.57438	4.24896	5.19709	2.07742	1.99602	1.96015	1.9317	2.03276	2.05394	2.0198	12.732
ANO4	398.436	-0.702716	0.0805524	-8.72372	2.69214e-18	1.00997e-17	OK	493.598	303.274	472.077	467.551	494.682	540.109	306.959	308.869	297.359	299.883	8.76776	8.75922	8.80824	8.88527	8.4111	8.41596	8.38648	13.4788
ANO6	6763.31	0.278265	0.0268132	10.3779	3.12504e-25	1.39083e-24	OK	6113.08	7413.55	5835.46	6205.93	6064.49	6348.32	7596.38	7327.37	7446.75	7281.78	12.5913	12.645	12.6248	12.665	12.8256	12.793	12.8076	13.1038
ANO7	46.4287	2.1493	0.262864	8.17649	2.92236e-16	1.03052e-15	OK	17.0815	75.7758	13.5585	16.2446	14.6185	23.9743	71.4999	64.4816	76.5	90.552	4.89488	4.95573	4.91749	5.09387	5.68404	5.61655	5.72737	12.2711
ANO8	549.801	-0.0534347	0.0688075	-0.776583	0.437405	0.525934	OK	559.981	539.62	547.339	543.952	610.017	537.235	522.586	524.122	562.751	550.404	9.09843	9.09317	9.19132	9.08265	9.05936	9.06181	9.12202	12.0735
ANOS1	12.4396	0.731805	0.504668	1.45007	0.147038	0.20653	OK	9.35058	15.5287	12.5011	1.05744	11.4563	12.2909	18.5592	21.1312	8.80572	13.7151	3.60438	3.32704	3.58181	3.5999	3.72529	3.77268	3.52369	11.8054
ANP32A	2558.59	-0.310937	0.03219	-9.65942	4.48384e-22	1.85212e-21	OK	2833.25	2283.93	2813.19	2849.09	2812.33	2860.04	2320.78	2316.35	2283	2213.94	11.4029	11.4142	11.4026	11.4177	11.2327	11.231	11.2185	10.9118
ANP32A-IT1	4.72078	-1.79613	0.852472	-2.10697	0.03512	0.0559863	OK	7.33071	2.11084	11.0345	3.08608	2.80759	12.285	2.00658	0	2.2346	4.31193	2.33379	2.13538	2.12687	2.36081	2.105	2.04577	2.11284	9.5091
ANP32AP1	0.66274	1.8717	1.95534	0.957223	0.338455	0.423302	OK	0.28446	1.04102	0	1.03343	0	0	0	0.975989	1.12285	2.16965	-0.649784	-0.619298	-0.649744	-0.649618	-0.649396	-0.620829	-0.616989	13.7291
ANP32B	5908.42	0.0623385	0.0290046	2.14926	0.0316136	0.0508287	OK	5780.79	6036.05	5800.52	5912.34	5881.79	5528	5745.71	6118.24	6058.77	6221.98	12.5119	12.5289	12.5242	12.4692	12.5034	12.5594	12.5507	12.7246
ANP32E	3451.8	-0.61143	0.0289224	-21.1404	3.38379e-99	3.81761e-98	OK	4172.5	2731.1	4133.08	4080.72	4256.03	4219.93	2777.48	2722.72	2693.5	2730.95	11.9052	11.8935	11.932	11.9242	11.5522	11.5351	11.5259	10.3567
ANPEP	29006.3	-0.185891	0.0185058	-10.045	9.66451e-24	4.14809e-23	OK	30872.5	27140.2	31170.2	30961.3	31543	29814	26783	27373.7	27005.3	27400	14.8878	14.8817	14.8985	14.8477	14.7521	14.7714	14.7594	11.4387
ANTXR1	15506	-0.0737088	0.0176245	-4.18218	2.88725e-05	6.33911e-05	OK	15902.1	15110	15607.8	16192.4	15938.2	15873.9	15290.9	15077.2	15131.4	14936.5	13.9262	13.9592	13.945	13.9414	13.9079	13.8953	13.8985	11.2031
ANTXR2	6876.52	1.02325	0.0288478	35.4707	1.39352e-275	3.79214e-274	OK	4535.22	9217.81	4430.92	4302.83	4636.71	4769.5	9345.04	8965.05	9244.32	9317.76	12.3367	12.3122	12.3749	12.3988	13.0002	12.9614	12.99	12.8505
ANXA1	21847.8	0.325488	0.0229748	14.1672	1.46214e-45	9.37983e-45	OK	19393.6	24301.9	19267.8	18874.6	18972.2	20457.3	24216.1	24340.2	23917.2	24736.9	14.3009	14.2829	14.2874	14.3536	14.5048	14.5094	14.4935	11.7665
ANXA10	94.4716	-2.92367	0.209436	-13.9597	2.74571e-44	1.72504e-43	OK	166.942	22.0016	150.209	175.322	158.395	183.474	23.8079	14.5728	22.222	27.7712	6.7292	6.85559	6.77272	6.89655	5.59427	5.42668	5.57644	13.0816
ANXA11	11389.1	-0.32628	0.0241885	-13.4891	1.81417e-41	1.09103e-40	OK	12671.5	10106.7	12904.8	12574.5	13069.5	12132.3	9853.46	10059.3	10286	10232.7	13.5848	13.5613	13.5962	13.529	13.3445	13.3625	13.382	9.99886
ANXA2	117835	-0.401504	0.0161458	-24.8673	1.68026e-136	2.46708e-135	OK	134126	101543	133854	132200	133081	137367	99656.9	102302	100833	103382	16.9569	16.9456	16.9517	16.9804	16.694	16.7168	16.7042	11.8879
ANXA2P1	22.4307	-0.544483	0.352941	-1.5427	0.122903	0.176204	OK	26.6139	18.2475	27.6203	17.5325	27.2691	33.8851	11.0992	20.5152	14.5379	26.9863	4.55214	4.37897	4.54638	4.64598	4.25008	4.43291	4.32305	12.0951
ANXA2P2	4395.7	-0.377736	0.0286217	-13.1976	9.06224e-40	5.32234e-39	OK	4967.89	3823.51	5154.1	4769.07	4977.2	4966.99	3813.55	3748.36	3854.84	3881.46	12.2407	12.1707	12.2092	12.2073	11.973	11.9581	11.9823	9.14503
ANXA2P3	1.15164	1.1645	1.49294	0.780002	0.43539	0.524055	OK	0.710546	1.59273	0.91783	0	1.8764	0	1.00776	0.977867	3.35505	1.07818	0.170496	0.144038	0.19797	0.143563	0.173183	0.172301	0.236635	11.7019
ANXA2R	22.0228	-0.920312	0.345301	-2.66525	0.00769321	0.0135168	OK	28.8182	15.2274	29.8081	29.0672	20.5982	35.9823	13.9925	19.5396	10.0096	17.1851	4.55907	4.54652	4.40915	4.64594	4.28656	4.39045	4.20908	9.46376
ANXA3	126.815	2.07837	0.156727	13.2611	3.89105e-40	2.29834e-39	OK	48.5574	205.073	57.7428	45.7266	40.4763	50.1234	215.05	196.467	187.92	221.016	6.3451	6.22173	6.15614	6.26644	7.29413	7.21844	7.17962	13.6396
ANXA4	3811.67	-0.189055	0.0283001	-6.68037	2.38343e-11	7.1013e-11	OK	4061.06	3562.28	4146.75	4045.76	4054.24	3996.99	3620	3468.56	3514.3	3646.74	11.9705	11.9483	11.9502	11.9375	11.8495	11.8119	11.8234	9.86182
ANXA5	49193.6	-0.305194	0.0139122	-21.9372	1.14735e-106	1.38181e-105	OK	54377.6	44009.6	54229.5	53832.3	54234	55210.7	43906.4	43739.4	43816.8	44579.9	15.6714	15.6647	15.6714	15.6876	15.4827	15.4794	15.4809	13.7206
ANXA6	22147.2	-0.392364	0.0201869	-19.4365	3.78873e-84	3.75815e-83	OK	25140.4	19154	24863	25046.4	25206.8	25447.1	18572.3	19694.6	18762.7	19584.8	14.5347	14.5414	14.5471	14.5558	14.2755	14.3265	14.2843	10.4038
ANXA7	6653.73	0.00560844	0.0275847	0.203317	0.838887	0.878755	OK	6640.79	6666.66	6586.68	6547.84	6417.91	7010.28	6578.62	6741.75	6544.59	6802.15	12.6908	12.6855	12.6677	12.7465	12.6897	12.7115	12.6851	13.2358
ANXA8	138.284	0.942529	0.18223	5.1722	2.31348e-07	5.74853e-07	OK	94.6536	181.914	80.748	114.023	98.9191	85.0326	115.466	193.179	181.095	237.809	6.70268	6.93381	6.83523	6.73597	6.94265	7.33319	7.28032	11.1391
ANXA8L1	97.8353	0.787261	0.215029	3.66118	0.000251056	0.000514863	OK	71.7848	123.886	80.7358	48.0029	61.0768	97.1146	169.137	107.875	128.809	89.9312	6.44858	6.14486	6.27585	6.57274	6.98735	6.64645	6.77504	9.25862
ANXA9	10.5136	-0.576856	0.466835	-1.23567	0.21658	0.289569	OK	12.5879	8.43922	11.8695	11.2629	12.9609	14.1679	9.09844	5.95019	10.1016	8.69704	3.41711	3.4037	3.44013	3.46474	3.35609	3.2821	3.3786	12.3156
AOC2	27.36	1.0265	0.296426	3.46292	0.000534344	0.00106233	OK	18.0173	36.7026	16.143	20.8054	15.9738	19.324	40.7729	33.2827	33.0833	39.4946	4.54625	4.63495	4.54405	4.60754	4.93435	4.83219	4.82839	13.928
AOC3	37.0994	0.878813	0.26242	3.34888	0.000811396	0.00158864	OK	26.1368	48.062	21.1946	32.9165	23.3943	27.12	40.6061	42.5803	56.985	51.9987	4.94231	5.12749	4.9793	5.04246	5.23138	5.25656	5.41987	11.4056
AOX1	1925.75	0.506687	0.0400132	12.663	9.48282e-37	5.25662e-36	OK	1591.01	2260.49	1507.81	1630.98	1601.16	1625.85	2249.02	2277.91	2163.81	2349.46	10.6917	10.7589	10.743	10.7561	11.0426	11.0541	11.0077	8.82875
AP1AR	783.339	0.748705	0.0590513	12.6789	7.74101e-37	4.30007e-36	OK	584.519	982.158	559.79	560.649	588.509	628.814	973.786	1031.57	968.122	955.468	9.31455	9.31606	9.3555	9.41033	9.78917	9.84114	9.78377	10.5341
AP1B1	4977.89	-0.649668	0.0305063	-21.2962	1.23169e-100	1.41104e-99	OK	6080.13	3875.64	6080.15	6239.87	6229.85	5770.43	3724.34	3976.76	3938.6	3863.09	12.4507	12.4745	12.473	12.4028	12.0159	12.0721	12.0639	9.65412
AP1G1	5049.88	-0.339532	0.0280729	-12.0947	1.12713e-33	5.95625e-33	OK	5641.39	4458.37	5581.76	5624.48	5540.89	5821.88	4616.53	4489.59	4268.61	4455.29	12.3884	12.3953	12.3818	12.4264	12.2193	12.195	12.1513	12.0307
AP1G2	347.32	-0.0764074	0.0834222	-0.915912	0.359713	0.445387	OK	356.515	338.125	355.859	379.148	360.128	331.804	345.441	346.022	317.623	342.534	8.45961	8.51232	8.46951	8.40201	8.43506	8.43644	8.36677	10.761
AP1M1	2969.02	0.192519	0.0312135	6.1678	6.92463e-10	1.94365e-09	OK	2771.22	3166.83	2715.44	2708.12	2785.76	2874.84	3207.15	3118.69	3178.14	3164.06	11.456	11.4537	11.4784	11.5061	11.6034	11.5784	11.5953	8.42123
AP1M2	1.83202	-1.8334	1.32983	-1.37868	0.167995	0.232303	OK	2.86119	0.802855	3.65869	3.07674	3.71043	0.942555	0	0	0	3.26776	0.898443	0.882093	0.899691	0.823171	0.796357	0.796139	0.797497	10.8311
AP1S1	3918.07	-0.189489	0.0284102	-6.66974	2.56255e-11	7.62398e-11	OK	4175.01	3661.13	4177.85	4151.85	4271.77	4098	3558.23	3721.21	3610.8	3754.84	11.9922	11.9866	12.0121	11.9749	11.8499	11.8892	11.8627	12.332
AP1S2	1159.95	-0.484135	0.0476291	-10.1647	2.85002e-24	1.23815e-23	OK	1352.77	967.131	1349.51	1302.38	1346.21	1412.03	956.376	962.177	944.157	1006.78	10.3071	10.2753	10.3049	10.3479	10.0069	10.012	9.9962	12.9583
AP1S3	160.929	-0.883546	0.127677	-6.92017	4.51113e-12	1.38384e-11	OK	208.723	113.135	192.71	212.548	226.797	203.367	107.63	131.88	110.062	102.435	7.44595	7.52404	7.57777	7.48909	7.01649	7.15827	7.03295	12.6514
AP2A1	13406.1	-0.451756	0.0188395	-23.9793	4.57781e-127	6.32611e-126	OK	15488.1	11324.2	15450.4	15522.9	15824.2	15152.5	11218	11351.7	11466	11263.4	13.8333	13.8375	13.8551	13.8155	13.5474	13.5578	13.5665	16.3111
AP2A2	5652.31	0.496011	0.0265489	18.6829	6.81624e-78	6.39225e-77	OK	4690.12	6614.51	4666.61	4658.14	4659.09	4776.14	6503.47	6575.35	6451.12	6928.59	12.289	12.2874	12.2876	12.3091	12.5842	12.5942	12.5768	12.9522
AP2B1	11809.1	-0.247718	0.0198051	-12.5078	6.76914e-36	3.69713e-35	OK	12820.4	10797.7	12679.1	13174.1	12536.1	12895	10857.9	10708.6	10840.5	10781.2	13.5897	13.6243	13.5795	13.6049	13.4513	13.4391	13.4499	14.3912
AP2M1	37924	-0.37044	0.0192281	-19.2656	1.04532e-82	1.01731e-81	OK	42766.3	33081.7	42642.3	42266.7	43914.5	42236.1	32040.6	33043	33285.3	33963.9	15.3127	15.3046	15.3393	15.304	15.0583	15.085	15.0914	12.2184
AP2S1	9047.85	-0.168767	0.0233433	-7.22977	4.83807e-13	1.53566e-12	OK	9576.46	8519.24	9512.04	9332.65	9813.17	9647.73	8310.15	8742.13	8370.27	8654.65	13.1873	13.1702	13.2154	13.2	13.067	13.1118	13.0734	12.6398
AP3B1	3885.28	-0.304056	0.0266052	-11.4284	3.01487e-30	1.49327e-29	OK	4293.19	3477.36	4343.52	4292.21	4280.57	4256.2	3413.87	3521.49	3482.84	3491.52	12.021	12.0103	12.0079	12.0027	11.8075	11.8345	11.8249	12.795
AP3B2	5.28637	0.142057	0.681246	0.208525	0.834819	0.875185	OK	5.02631	5.54642	3.62166	7.22095	3.76	5.55027	9.12586	1.98655	4.48809	6.53755	2.3413	2.4319	2.34524	2.39153	2.47618	2.29803	2.36494	8.43391
AP3D1	12229.7	-0.223495	0.0209008	-10.6931	1.09599e-26	5.04224e-26	OK	13175.1	11284.4	13214.4	13173.9	13575.8	12733.4	11181	11263	11374.8	11321.6	13.6462	13.6434	13.6706	13.6128	13.4971	13.5035	13.5122	13.4466
AP3M1	2200.95	0.18755	0.0383926	4.88506	1.03399e-06	2.48701e-06	OK	2058.09	2343.81	2014.25	2135.85	1988.71	2095.41	2425.38	2273	2260.05	2414.92	11.0249	11.0762	11.0138	11.0594	11.1891	11.1312	11.1261	13.1389
AP3M2	546.777	0.200849	0.070475	2.84994	0.00437276	0.0079221	OK	508.777	584.776	498.647	502.098	527.757	507.602	600.893	611.901	517.264	608.052	9.01544	9.02127	9.06302	9.03031	9.17372	9.18939	9.0462	12.1739
AP3S1	4898.25	0.302189	0.0330459	9.1445	5.99039e-20	2.34696e-19	OK	4387.12	5409.38	4210.37	4544.3	4252.9	4540.8	5174.2	5325.03	5476.92	5661.5	12.1223	12.1888	12.131	12.1881	12.3042	12.33	12.3553	13.7796
AP3S2	1376.28	0.424947	0.0661812	6.42096	1.35417e-10	3.91648e-10	OK	1175.04	1577.52	1013.29	1262.89	1199.83	1224.86	1702.72	1382.65	1581.31	1642.69	10.1576	10.3449	10.3007	10.3184	10.6099	10.4239	10.5431	10.0879
AP4B1	494.12	-0.696225	0.0786319	-8.85423	8.42657e-19	3.20469e-18	OK	611.087	377.154	659.561	537.947	598.487	647.318	357.22	392.477	387.966	371.987	9.18523	9.0065	9.0993	9.1685	8.66746	8.74292	8.73393	8.97448
AP4B1-AS1	10.9857	-1.91451	0.609569	-3.14076	0.00168512	0.00320039	OK	17.3651	4.60631	14.8335	23.8041	5.64738	25.4244	8.98801	4.89276	0	4.29551	3.44857	3.61654	3.23355	3.64759	3.31769	3.21445	3.08244	12.2748
AP4E1	1861.87	0.896434	0.0387292	23.1462	1.58692e-118	2.09025e-117	OK	1301.34	2422.4	1305.57	1321.21	1253.94	1326.23	2477.67	2463.54	2391.37	2355.45	10.5342	10.5442	10.5006	10.5473	11.0989	11.0936	11.0662	12.2931
AP4M1	627.873	-0.00401522	0.0679458	-0.0590944	0.952877	0.965744	OK	628.747	627	631.282	667.454	638.367	579.492	665.082	656.014	608.406	576.89	9.29826	9.34613	9.30782	9.22558	9.34306	9.33124	9.26682	14.0761
AP4S1	206.723	-0.0980641	0.119436	-0.821058	0.411613	0.499616	OK	213.746	199.7	181.305	239.916	213.976	220.997	228.079	185.595	207.711	176.207	7.58754	7.80626	7.71574	7.74131	7.76625	7.60573	7.69235	11.1209
AP5B1	1897.05	-0.0521858	0.0367927	-1.41837	0.156082	0.217488	OK	1931.36	1862.75	1960.38	1899.5	1948.99	1915.54	1805.6	1901.45	1881.48	1863.49	10.9184	10.8905	10.9133	10.898	10.846	10.8915	10.8821	12.9836
AP5M1	1341.24	-0.10833	0.0485634	-2.23069	0.0257019	0.0419563	OK	1391.57	1290.9	1307.39	1366.98	1421.37	1471.05	1361.82	1268.82	1233.81	1298.64	10.3663	10.4053	10.4397	10.4701	10.402	10.3402	10.3161	9.76385
AP5S1	856.153	-0.476377	0.0567184	-8.39898	4.50377e-17	1.6246e-16	OK	996.233	716.073	992.308	962.053	1074.77	955.126	707.127	720.205	700.585	737.042	9.86408	9.83675	9.93455	9.83045	9.57282	9.588	9.56527	13.5055
AP5Z1	2275.3	0.0102612	0.0358408	0.286299	0.774649	0.826438	OK	2267.21	2283.39	2234.77	2313.11	2340.96	2179.44	2212.89	2315.52	2304.36	2301.34	11.1358	11.1663	11.1769	11.1138	11.1272	11.1672	11.1629	13.9274
APAF1	1393.56	-0.11543	0.0476675	-2.42156	0.015454	0.0260809	OK	1449.28	1337.84	1472.2	1403.7	1415.91	1506.11	1419.05	1313.88	1243.33	1374.27	10.4922	10.4502	10.4578	10.5123	10.4597	10.3924	10.3449	13.9869
APBA1	464.969	-0.766736	0.0783872	-9.7814	1.3533e-22	5.6631e-22	OK	585.698	344.241	579.475	639.439	599.152	525.568	347.581	357.267	340.317	330.958	9.03343	9.12035	9.06283	8.9482	8.60439	8.62629	8.58802	11.7918
APBA2	102.533	2.01434	0.172406	11.6837	1.54377e-31	7.84737e-31	OK	40.6881	164.379	48.2681	33.1507	41.1903	39.8144	152.717	183.624	152.365	169.138	6.08925	5.90667	6.00712	5.99055	6.87068	7.02203	6.86784	11.5397
APBA3	668.158	0.428395	0.0619117	6.91946	4.5338e-12	1.39056e-11	OK	569.679	766.638	530.641	572.921	601.133	574.821	778.251	781.05	733.198	773.252	9.18456	9.24826	9.28846	9.25097	9.51106	9.51427	9.45872	10.2557
APBB1	2135.32	-0.165344	0.0379906	-4.35224	1.34754e-05	3.02296e-05	OK	2257.55	2013.09	2170.09	2214	2339.79	2305.11	2087.09	1942.42	2021.45	2002.62	11.0736	11.0913	11.1406	11.1272	11.0391	10.9763	11.0111	11.343
APBB1IP	2845.35	0.549609	0.0313141	17.5515	5.79653e-69	4.9897e-68	OK	2309.83	3380.87	2385.23	2279.75	2267.78	2305.75	3381.58	3379.1	3325.71	3437.87	11.3112	11.2723	11.2677	11.282	11.6212	11.6205	11.606	12.7308
APBB2	3780.49	1.33718	0.0292675	45.688	0	0	OK	2144.01	5416.97	2107.86	2185.08	2110.19	2174.43	5537.67	5305.44	5363	5460.26	11.3339	11.3635	11.3348	11.3594	12.189	12.1486	12.1587	12.1439
APBB3	367.014	0.266913	0.0792597	3.36758	0.000758317	0.00148897	OK	333.16	400.868	327.88	342.799	320.017	342.014	398.676	390.93	415.17	398.625	8.4251	8.46132	8.40559	8.4594	8.58635	8.56994	8.62031	13.4267
APC	2342.37	-0.548133	0.0397313	-13.796	2.69395e-43	1.66712e-42	OK	2782.07	1902.67	2784.53	2938.55	2602.27	2805.55	1979.67	1886.53	1875.15	1866.72	11.3403	11.3894	11.279	11.3471	11.0378	10.9963	10.9912	10.2372
APC2	69.4287	0.198927	0.180631	1.10129	0.270772	0.349998	OK	64.6496	74.2077	59.682	61.8923	63.7494	73.3774	73.1703	72.0869	75.1033	76.3677	6.02293	6.04512	6.06243	6.14996	6.14805	6.13871	6.16435	11.5612
APCDD1	1.35011	-1.25983	1.37622	-0.915423	0.35997	0.445646	OK	1.90479	0.79543	1.81175	2.03801	1.83206	1.92275	1.01981	0	0	2.17651	0.43955	0.445487	0.440095	0.4425	0.417105	0.387542	0.388566	15.813
APCDD1L	4475.61	-0.939685	0.0271315	-34.6344	7.67321e-263	1.99171e-261	OK	5883.74	3067.47	5815.99	5949.26	5986.98	5780.68	3094.84	2995.25	3144.92	3036.95	12.3426	12.3636	12.3695	12.3369	11.7824	11.7548	11.796	9.37408
APCDD1L-DT	192.286	-0.583259	0.11659	-5.00268	5.65401e-07	1.37979e-06	OK	230.634	153.937	244.502	246.509	202.816	228.999	138.87	166.822	149.173	160.595	7.76799	7.77416	7.61748	7.71441	7.33351	7.4673	7.38558	13.8703
APEH	2609.29	-0.463376	0.0324424	-14.283	2.79198e-46	1.80923e-45	OK	3024.76	2193.82	3051.3	3068.28	3055.95	2922.84	2196.39	2166.15	2213.88	2199.55	11.4839	11.4889	11.4853	11.4449	11.1926	11.1806	11.1995	10.2766
APEX1	5748.19	-0.513942	0.0266298	-19.2995	5.42163e-83	5.30976e-82	OK	6761.35	4735.02	6942.1	6528.75	6924.5	6646.4	4618.86	4770.23	4780.88	4773.77	12.6523	12.5962	12.65	12.6125	12.2893	12.3172	12.3192	8.80775
APEX2	705.296	-0.549584	0.0629124	-8.7357	2.42159e-18	9.1013e-18	OK	838.033	572.559	891.635	813.861	855.318	791.255	603.072	561.285	585.606	540.335	9.65901	9.57779	9.6219	9.55308	9.32002	9.26029	9.29563	16.1147
APH1A	4904.76	0.127626	0.0245894	5.19029	2.09971e-07	5.22646e-07	OK	4687.96	5121.56	4619.37	4714.83	4774.44	4642.28	5121.79	5058	5192.94	5114.42	12.2063	12.2244	12.2355	12.2107	12.2981	12.2869	12.3105	12.417
APH1B	870.582	0.362363	0.056231	6.44419	1.16219e-10	3.37016e-10	OK	761.82	979.343	794.893	715.986	796.942	738.172	957.526	970.461	957.358	1033.31	9.6834	9.59513	9.6856	9.62063	9.84484	9.85668	9.84462	13.8263
API5	4934.54	-0.134753	0.0260871	-5.1655	2.39795e-07	5.95526e-07	OK	5164.83	4704.26	5057.47	5261.88	5237.26	5103.87	4703.79	4731.46	4811.4	4569.21	12.2901	12.3256	12.3214	12.2982	12.2256	12.2308	12.2457	10.5353
APIP	594.447	-0.163748	0.0643448	-2.54485	0.0109324	0.0188214	OK	628.146	560.748	654.477	634.368	591.308	631.872	541.45	555.26	583.636	563.204	9.29705	9.27005	9.20987	9.26672	9.1355	9.1566	9.19877	13.2106
APLF	180.36	1.0932	0.127294	8.58799	8.85068e-18	3.26171e-17	OK	115.118	245.601	126.679	113.588	112.098	108.582	287.331	252.828	227.303	214.467	7.19578	7.12132	7.11105	7.08934	7.83869	7.73055	7.64165	12.0652
APLN	300.328	1.47638	0.0957205	15.4239	1.13098e-53	8.12298e-53	OK	158.799	441.858	144.743	177.78	159.944	153.623	467.853	428.684	428.619	441.382	7.61156	7.75932	7.68184	7.65376	8.55205	8.47427	8.47341	19.3439
APLNR	3.56881	-4.43088	1.2321	-3.5962	0.000322901	0.000656304	OK	6.82136	0.316258	6.38812	4.09301	6.48507	10.4603	0	0	1.12395	0	1.84845	1.78763	1.85072	1.94564	1.6713	1.67086	1.70621	10.0805
APLP1	864.184	-0.29773	0.0532468	-5.59151	2.25101e-08	5.91566e-08	OK	953.04	775.328	935.527	988.832	930.557	957.812	751.352	788.213	794.089	767.092	9.82167	9.87026	9.817	9.84228	9.63313	9.67357	9.67996	7.98533
APLP2	63126.4	-0.407341	0.0124199	-32.7974	6.4152e-236	1.53824e-234	OK	71979.4	54273.3	72063.9	71577.3	72357.8	71914.2	53621.5	54435	54442.5	54598.8	16.0608	16.0547	16.0645	16.059	15.7973	15.8104	15.8105	13.7107
APMAP	5873.62	-0.684097	0.0247364	-27.6555	2.39517e-168	4.22948e-167	OK	7240.67	4506.56	7321.93	7114.12	7427.12	7096.44	4450.02	4478.41	4509.96	4590.95	12.7072	12.6807	12.7204	12.6784	12.2639	12.2693	12.2754	8.91944
APOA1	20.046	0.425791	0.398076	1.06962	0.284789	0.365721	OK	17.1092	22.9829	6.37473	19.0084	22.4171	21.1096	27.2454	25.1977	25.2664	13.7489	3.99417	4.2744	4.33512	4.31193	4.41289	4.38069	4.38121	10.9734
APOA1-AS	1.12725	2.80353	1.68804	1.66082	0.0967502	0.142112	OK	0.282466	1.97203	0	1.03056	0	0	2.02999	4.87078	0	1.08665	0.0897139	0.120957	0.0897826	0.0900011	0.149625	0.227365	0.0911273	10.7414
APOA5	1.5239	0.640856	1.37729	0.465302	0.641715	0.714892	OK	1.19089	1.85691	0	2.0274	2.73829	0	4.08616	0	2.24971	1.08965	0.529656	0.588323	0.608424	0.530027	0.643324	0.53034	0.593997	13.4651
APOBEC2	1.0821	-0.847293	1.70168	-0.497916	0.618543	0.694257	OK	1.39103	0.773173	4.61464	0	0	0.946201	0	1.9737	1.12228	0	0.176791	0.0466041	0.0459367	0.0743659	0.0465127	0.103892	0.0794631	9.04524
APOBEC3B	346.341	-2.94353	0.107393	-27.4088	2.15295e-165	3.70999e-164	OK	612.999	79.6837	595.346	617.621	633.588	605.789	85.3378	78.0084	73.9002	81.1409	8.73292	8.76683	8.792	8.74921	7.1966	7.14342	7.11863	8.83227
APOBEC3C	1275.32	-0.682875	0.047453	-14.3906	5.93115e-47	3.87184e-46	OK	1571.63	979.006	1488.39	1547.91	1594.17	1656.22	957.613	996.487	972.814	988.949	10.4407	10.476	10.5028	10.5375	10.0576	10.0909	10.0709	11.0376
APOBEC3D	167.127	0.205794	0.129876	1.58454	0.113071	0.163573	OK	155.228	179.027	187.293	134.543	162.628	136.232	174.695	194.976	177.097	169.555	7.46865	7.22103	7.36011	7.22955	7.41456	7.50006	7.42496	12.626
APOBEC3F	208.235	-0.0561548	0.122899	-0.456918	0.64773	0.720049	OK	212.287	204.182	193.033	216.433	217.018	220.671	186.692	212.648	251.827	167.553	7.63985	7.72886	7.73116	7.74429	7.61413	7.71504	7.84938	10.3424
APOBEC3G	284.743	0.192718	0.092865	2.07525	0.0379632	0.0601775	OK	265.753	303.733	252.124	262.813	269.656	278.624	329.653	301.686	306.406	276.984	8.05447	8.08743	8.10785	8.13416	8.27183	8.19878	8.21137	7.95336
APOBEC3H	0.695437	-1.44876	1.94147	-0.746219	0.455535	0.543579	OK	1.01796	0.372916	0	0.736964	2.5825	0.679358	0	0	1.56467	0	-0.644612	-0.621496	-0.570554	-0.623332	-0.644188	-0.644278	-0.602305	13.4571
APOBR	1.24242	-1.10208	1.42179	-0.775139	0.438258	0.526687	OK	1.69516	0.789679	0.900954	4.05107	0.908976	0.966279	1.0287	0.990714	0	1.09266	0.28376	0.369505	0.284009	0.285763	0.287623	0.286497	0.258704	12.5687
APOC1	9.71318	-3.09533	0.659746	-4.69171	2.70932e-06	6.35759e-06	OK	17.3914	2.03492	18.6817	14.6688	17.0033	19.2956	3.59289	0.998212	3.46499	0	3.37656	3.29379	3.34341	3.38741	3.02797	2.95665	3.03135	15.695
APOC3	0.628867	2.85655	2.06552	1.38297	0.166675	0.230724	OK	0.152586	1.10515	0	0	0	0	1.01924	2.92246	0	1.08925	-0.723847	-0.723433	-0.72381	-0.723692	-0.694012	-0.64097	-0.723084	11.0461
APOD	57.2309	1.59	0.219104	7.25686	3.96183e-13	1.26119e-12	OK	28.5405	85.9213	35.7677	24.6568	30.9028	22.609	88.8515	87.3907	90.8627	76.8061	5.50774	5.3465	5.43909	5.30915	6.05276	6.04164	6.06639	7.53125
APOE	69.9808	-0.362358	0.182025	-1.99071	0.0465133	0.0726878	OK	78.7234	61.2383	74.2413	73.187	80.2892	87.3804	58.581	67.3861	57.4392	61.3426	6.16187	6.15237	6.21279	6.26831	6.01774	6.10078	6.0068	9.05765
APOL1	7825.22	0.832624	0.023517	35.4052	1.42132e-274	3.85648e-273	OK	5627.79	10022.7	5554.07	5776.31	5717.01	5467.08	9853.96	10260.6	9988.38	9984.38	12.615	12.6485	12.6397	12.6016	13.1248	13.1624	13.1374	14.4953
APOL2	4123.81	0.558814	0.0268081	20.8449	1.69478e-96	1.86004e-95	OK	3334.99	4912.63	3380.24	3325.94	3380.85	3253.04	4874.4	4983.4	4841.19	4951.4	11.8263	11.8124	11.8265	11.7933	12.1519	12.1721	12.1456	11.6311
APOL3	1684.3	1.04562	0.0463497	22.5593	1.08804e-112	1.37648e-111	OK	1099.32	2269.28	1142.73	1041.43	1132.77	1078.95	2134.57	2387.66	2215.16	2341.13	10.3537	10.2774	10.3464	10.3062	10.9013	11.0049	10.9353	12.849
APOL4	173.012	-1.57013	0.124875	-12.5737	2.94765e-36	1.62042e-35	OK	258.849	87.1746	266.44	249.936	269.568	249.433	85.4301	87.7304	80.5441	95.0122	7.7203	7.66489	7.73013	7.66394	6.86764	6.88403	6.83381	13.0631
APOL6	5633.02	0.869175	0.026026	33.3964	1.54726e-244	3.84412e-243	OK	3985.69	7280.34	4045.28	3991.99	3905.92	4001.83	7454.42	7404.73	7234.55	7025.42	12.1494	12.1382	12.1197	12.1403	12.6948	12.6886	12.6669	8.62109
APOLD1	651.703	0.0480158	0.0625512	0.767625	0.44271	0.530869	OK	640.859	662.547	616.105	670.492	648.107	628.912	632.987	657.69	651.471	707.856	9.29979	9.37205	9.34292	9.31727	9.32278	9.3555	9.34736	9.02984
APOM	50.7704	-0.0192841	0.235898	-0.0817477	0.934847	0.953642	OK	51.1097	50.4311	33.845	65.7384	46.4105	58.8553	59.7661	47.3377	47.3024	46.9074	5.44726	5.80988	5.60705	5.743	5.75168	5.61801	5.61798	21.096
APOO	222.778	-0.444982	0.111476	-3.99173	6.55936e-05	0.000140491	OK	256.865	188.692	250.065	236.479	254.813	284.841	168.261	177.491	219.799	190.477	7.88457	7.83937	7.89987	7.99178	7.5776	7.61704	7.78128	10.3652
APOOL	798.549	0.189322	0.0592264	3.19658	0.00139068	0.00266381	OK	746.228	850.87	755.434	721.575	778.583	728.792	911.703	804.859	875.77	811.678	9.59206	9.55314	9.61793	9.56148	9.75522	9.64654	9.71992	11.2664
APOPT1	1007.34	0.0902641	0.0542836	1.66283	0.0963471	0.141576	OK	975.835	1038.84	952.289	965.79	1032.75	952.76	1025.04	1036.17	972.407	1121.49	9.92697	9.93914	9.99736	9.92741	9.99081	10.0002	9.94506	11.8141
APP	38354.6	0.804815	0.0166203	48.4235	0	0	OK	27925.5	48783.6	27947.3	27787	28728	27237.2	48511.8	48890.6	48992.7	48742	14.9311	14.9261	14.9547	14.9091	15.424	15.4312	15.4331	12.3795
APPBP2	3134.15	0.26107	0.0295108	8.84659	9.02335e-19	3.42603e-18	OK	2851.35	3416.96	2821.49	2854.16	2840.5	2890.66	3505.9	3413.57	3363.95	3382.99	11.5195	11.5295	11.5253	11.5406	11.7121	11.6881	11.675	13.7084
APPL1	2217.2	-0.0186068	0.0361749	-0.514357	0.607002	0.683993	OK	2231.5	2202.91	2166.68	2202.38	2251.61	2303.06	2162.16	2196.46	2296.56	2158.73	11.094	11.1085	11.128	11.1481	11.0922	11.1061	11.1455	12.1016
APPL2	4161.3	-0.25109	0.0271307	-9.25482	2.14591e-20	8.48987e-20	OK	4522.5	3800.09	4450.91	4492.35	4631.86	4515.24	3904	3739.76	3760.02	3796.23	12.0811	12.0894	12.1169	12.094	11.9645	11.9268	11.9316	12.4619
APRT	1879.12	-0.345938	0.0416773	-8.30038	1.03783e-16	3.70905e-16	OK	2103.34	1654.9	2035.28	2086.34	2075.56	2218.3	1596.51	1735.23	1596.46	1689.28	10.943	10.9651	10.9605	11.02	10.7307	10.8024	10.7307	8.08009
APTR	202.398	-0.101531	0.114947	-0.883284	0.377083	0.463892	OK	209.517	195.279	217.477	207.527	234.386	178.462	181.383	212.809	197.653	189.49	7.71569	7.67867	7.77546	7.56262	7.575	7.69844	7.64076	13.7559
APTX	958.861	0.0901001	0.0557269	1.61682	0.105918	0.15422	OK	928.929	988.793	916.013	848.476	950.548	1000.08	986.269	1015.36	956.316	997.835	9.86491	9.79951	9.89691	9.94116	9.92901	9.95442	9.90217	10.154
AQP1	953.379	-0.056151	0.056032	-1.00212	0.316284	0.399662	OK	971.93	934.828	883.157	980.424	1030.78	994.32	942.253	960.83	938.379	896.887	9.83033	9.92069	9.96457	9.933	9.88617	9.90312	9.88261	12.609
AQP11	36.3239	0.140431	0.281508	0.498852	0.617884	0.693769	OK	34.5575	38.0904	34.2582	43.3823	41.6906	19.1341	44.0965	42.1413	36.8354	29.0531	5.14116	5.26029	5.24002	4.90329	5.2693	5.24532	5.17635	13.0875
AQP3	87.1252	-1.10814	0.170937	-6.48275	9.00661e-11	2.62243e-10	OK	119.032	55.2181	111.817	118.359	136.246	109.612	54.9128	53.4102	53.9078	58.7354	6.58429	6.62489	6.73217	6.56941	6.1232	6.10714	6.11489	11.147
AQP5	1.13488	-0.117879	1.55152	-0.0759766	0.939438	0.956602	OK	1.18122	1.08854	0	1.0059	2.68614	0.980481	0	0.997009	3.40953	0	0.117793	0.147576	0.195244	0.146831	0.118445	0.147317	0.212163	8.97049
AQP7P1	6.01536	-0.646637	0.626753	-1.03173	0.302201	0.384779	OK	7.34132	4.6894	10.0696	6.15013	4.63446	8.53297	6.05295	4.94998	4.48092	3.2518	2.67506	2.58276	2.5445	2.63977	2.58039	2.5529	2.54183	11.5327
AQP7P3	3.53842	1.69122	0.920272	1.83774	0.0661003	0.100694	OK	1.67329	5.40356	0	1.04464	3.79904	1.86767	4.05	8.66133	6.72123	2.16349	1.67875	1.71111	1.78581	1.73305	1.79224	1.90546	1.85757	14.3321
AQP9	2.12542	-3.6676	1.34667	-2.72345	0.0064603	0.0114547	OK	3.94072	0.310112	5.89248	4.36259	2.79358	2.97011	0.984573	0	0	0	1.15799	1.11612	1.07629	1.0808	1.02613	0.997843	0.999392	11.7665
AQR	2058.45	-0.674605	0.0358416	-18.8218	5.0018e-79	4.72169e-78	OK	2531.14	1585.77	2486.39	2489.47	2579.36	2567.82	1576.03	1562.3	1598.37	1607.86	11.1643	11.1654	11.1978	11.1937	10.7629	10.7555	10.775	11.8679
AR	176.717	-1.79917	0.126836	-14.185	1.13415e-45	7.28831e-45	OK	274.546	78.888	277.593	285.632	270.303	265.401	86.4973	83.9233	70.9005	73.4866	7.75118	7.77456	7.728	7.71237	6.86703	6.84752	6.74881	12.4515
ARAF	2547.98	0.171451	0.0377358	4.54346	5.53385e-06	1.27186e-05	OK	2396.76	2699.21	2431.21	2379.18	2445.12	2328.87	2656.16	2577.02	2671.33	2894.96	11.2726	11.2537	11.2776	11.235	11.3509	11.3241	11.356	10.8721
ARAP1	5919.86	0.0704976	0.0233016	3.02544	0.00248271	0.00462663	OK	5775.25	6064.46	5746.82	5727.04	5873.96	5749.87	6001.58	5965.55	6099.02	6195	12.5048	12.5017	12.5242	12.5052	12.5434	12.538	12.5578	9.83628
ARAP1-AS2	6.55538	-0.458072	0.615488	-0.744241	0.456731	0.54483	OK	7.58743	5.52334	10.0177	7.14883	5.53998	7.61497	9.13927	1.9765	4.49045	6.51532	2.78135	2.71358	2.67385	2.725	2.76014	2.58009	2.64859	13.1965
ARAP2	3.97071	1.60441	0.836947	1.91697	0.0552411	0.0852503	OK	1.96535	5.97607	1.91262	2.11403	2.87111	0.942124	1.96308	5.81978	8.85369	7.28925	1.89201	1.89854	1.91844	1.86429	1.89367	1.99524	2.06497	11.6236
ARAP3	812.1	0.407218	0.0598604	6.80278	1.02616e-11	3.09416e-11	OK	698.242	925.957	684.037	692.445	720.238	695.705	886.771	950.903	1007.06	859.64	9.51446	9.52475	9.55765	9.52861	9.73666	9.79794	9.84834	11.8643
ARC	112.26	-0.548668	0.145597	-3.76841	0.000164291	0.00034148	OK	133.353	91.1667	145.47	124.329	130.936	132.503	99.3034	84.986	86.131	94.4181	6.99225	6.87441	6.91293	6.92138	6.71607	6.6127	6.62256	7.88991
ARCN1	16707.6	-0.0552967	0.0166004	-3.33104	0.000865225	0.00168993	OK	17027.7	16387.4	16881	17252.5	16853.5	17128.5	16564.7	16418.2	16346.9	16215.2	14.0374	14.0569	14.0359	14.0504	14.0204	14.0125	14.0086	10.3323
AREG	11.7445	0.802721	0.493642	1.62612	0.103924	0.151701	OK	8.55894	14.9301	6.51556	4.15152	17.8213	5.66985	14.9869	18.5362	13.3846	12.8903	3.39887	3.34164	3.64449	3.37796	3.58804	3.65734	3.55455	9.88887
AREL1	2480.58	0.183044	0.0338596	5.40596	6.44617e-08	1.65424e-07	OK	2323.43	2637.73	2330.17	2283.63	2363.45	2317.66	2714.85	2691.1	2599.17	2544.61	11.2203	11.2027	11.2328	11.2156	11.3558	11.3479	11.3169	12.843
ARF1	23369.7	-0.0304237	0.0190495	-1.59709	0.110245	0.159885	OK	23616.1	23123.3	23561.5	23729.4	24127.9	23046.8	22754.1	23510.5	22697.8	23529.3	14.5196	14.5259	14.5409	14.4998	14.4884	14.5176	14.4862	8.9814
ARF3	9189.91	-0.0457514	0.023901	-1.9142	0.0555943	0.0857669	OK	9335.62	9044.21	9318.52	9326.11	9693.43	9005.1	8910.36	9264.97	8983.88	9016.95	13.1781	13.1788	13.2135	13.1476	13.1381	13.1729	13.1455	9.92767
ARF4	20618	0.230279	0.0188616	12.2089	2.78592e-34	1.48574e-33	OK	18976	22260	18280.4	19081.7	19117.3	19425	22232	22240.7	22355.3	22211.7	14.2235	14.2612	14.2629	14.277	14.3978	14.3982	14.4028	11.9222
ARF4-AS1	3.04594	0.240312	0.963967	0.249295	0.803132	0.849597	OK	2.79285	3.29904	4.2622	4.72301	2.15139	0	1.59209	7.74378	2.65235	1.24274	1.60066	1.6101	1.54356	1.48127	1.52611	1.68339	1.55677	12.89
ARF5	4571.17	-0.308523	0.0281131	-10.9744	5.07535e-28	2.40106e-27	OK	5058.09	4084.24	5034.56	4926.5	5278.67	4988.85	4009.26	4052.37	4158	4121.12	12.2421	12.2225	12.2848	12.2339	12.0402	12.0495	12.0719	9.14816
ARF6	8430.77	0.0879784	0.0289385	3.04018	0.00236434	0.00441606	OK	8173.78	8687.75	8346.79	8301.14	8412.59	7636.36	8481.12	8972.79	8604.59	8690.76	13.0321	13.0272	13.0391	12.9534	13.0463	13.0969	13.0593	15.7991
ARFGAP1	8067.34	-0.315696	0.0292756	-10.7836	4.11445e-27	1.90852e-26	OK	8946.5	7188.19	9273.49	8992.11	9189.96	8327.33	7118.96	7142.57	7336.15	7158.17	13.1003	13.0724	13.0921	13.0032	12.8644	12.8673	12.8907	10.7128
ARFGAP2	2750.18	-0.125221	0.0318192	-3.9354	8.30585e-05	0.000176836	OK	2869.46	2630.9	2906.42	2884.56	2871.87	2816.32	2621.78	2681.42	2539.95	2679.15	11.474	11.4672	11.4633	11.4459	11.3826	11.4024	11.3548	7.71557
ARFGAP3	4795.94	0.0504606	0.0248515	2.03048	0.0423075	0.0665693	OK	4712.07	4879.8	4760.28	4653.64	4629.88	4803.66	4842.73	4916.07	4860.82	4900.41	12.2209	12.2007	12.1962	12.2289	12.2361	12.2496	12.2395	13.1795
ARFGEF1	3000.26	0.148834	0.0327058	4.55068	5.3473e-06	1.23066e-05	OK	2845.64	3154.88	2763.31	2775.99	2856.51	2984.23	3100.76	3117.27	3191.16	3212.86	11.4776	11.4816	11.5067	11.5454	11.5794	11.5841	11.605	11.9081
ARFGEF2	3361.22	0.212477	0.0296799	7.15897	8.12883e-13	2.5583e-12	OK	3114.15	3608.29	3103.33	3075.03	3059.73	3217.61	3612.35	3618.77	3680.48	3522.47	11.643	11.635	11.6306	11.6748	11.7777	11.7793	11.7945	8.13404
ARFGEF3	8.25796	2.54922	0.666027	3.8275	0.000129453	0.000271347	OK	2.40997	14.1059	0.933989	3.11505	1.87962	3.78867	21.8675	11.7475	6.67114	16.0601	2.74733	2.81403	2.77591	2.8308	3.23184	3.02901	2.9084	13.0083
ARFIP1	1896.71	0.218154	0.0369076	5.91082	3.40411e-09	9.29073e-09	OK	1753.58	2039.84	1693.59	1791.88	1783.89	1745.21	2042	2012.5	2067.91	2036.69	10.789	10.838	10.834	10.815	10.9533	10.9404	10.9645	12.0371
ARFIP2	2354.73	0.0483976	0.0344717	1.40398	0.160324	0.222863	OK	2315.23	2394.22	2310.43	2222.82	2404.17	2321.58	2378.79	2387.57	2389.42	2423.01	11.1844	11.1504	11.2196	11.1886	11.2102	11.2134	11.2141	13.5212
ARFRP1	1956.97	0.00856929	0.0363889	0.235492	0.813827	0.858409	OK	1951.16	1962.78	1932.69	1948.45	1970.2	1952.16	1964.58	1930.13	2038.01	1919.53	10.9233	10.9305	10.9403	10.9322	10.9378	10.9222	10.9702	9.98211
ARG2	279.239	0.38114	0.0923055	4.12912	3.64155e-05	7.94632e-05	OK	242.566	315.911	249.446	247.616	233.379	239.324	306.533	295.078	333.291	329.243	8.03043	8.02486	7.97862	7.99808	8.19657	8.16538	8.26546	12.9057
ARGLU1	1951.61	-0.00207664	0.0388487	-0.0534547	0.95737	0.968148	OK	1953.02	1950.21	1962.1	1980.92	2016.76	1853.25	2016.75	1941.59	1945.84	1895.7	10.935	10.9434	10.9593	10.8848	10.9593	10.9257	10.9277	8.96076
ARHGAP1	8524.96	-0.374874	0.0247652	-15.1371	9.21627e-52	6.43026e-51	OK	9626.35	7423.58	9654.19	9827.86	9856.38	9167.29	7485.49	7388.36	7519.85	7300.27	13.1653	13.1815	13.1841	13.1186	12.9386	12.9273	12.9426	8.89938
ARHGAP10	1578.29	0.548967	0.0417716	13.1421	1.88883e-39	1.10131e-38	OK	1281.58	1875.01	1267.35	1275.93	1285.21	1297.49	1783.84	1916.66	1855.07	1944.79	10.4254	10.4313	10.4374	10.4455	10.7244	10.7892	10.7596	8.93401
ARHGAP11A	1614.76	-2.28844	0.049027	-46.6772	0	0	OK	2680.78	548.746	2737.87	2627.87	2659.3	2692.97	533.844	569.282	599.65	497.298	11.0257	10.9857	10.9974	11.0096	9.61027	9.65854	9.69838	8.47336
ARHGAP11B	115.171	-2.34986	0.179739	-13.0738	4.65035e-39	2.69537e-38	OK	192.568	37.775	192.679	207.854	199.031	168.21	47.9034	35.5165	44.8607	25.3163	7.11502	7.17719	7.14238	7.00105	6.13907	5.98779	6.11206	7.27047
ARHGAP12	1799.63	0.349058	0.0398389	8.76174	1.92264e-18	7.24513e-18	OK	1582.97	2016.28	1549.88	1516.03	1608.34	1656.87	2062.73	2036.12	1968.69	1998.35	10.68	10.6613	10.7118	10.7375	10.9312	10.9195	10.8895	15.6819
ARHGAP17	3608.25	-0.403996	0.0279562	-14.451	2.46923e-47	1.62333e-46	OK	4110.18	3106.32	4058.26	4101.65	4107.75	4175.06	3162.45	3116.21	3030.6	3114.03	11.918	11.9276	11.9289	11.9437	11.6963	11.6835	11.6594	12.7768
ARHGAP18	1206.54	-0.403067	0.0467428	-8.62308	6.51756e-18	2.41243e-17	OK	1374	1039.09	1384.26	1415.79	1338.05	1358.2	1002	1043.73	1018.2	1092.11	10.3535	10.3736	10.3232	10.3365	10.0718	10.1065	10.0855	11.9301
ARHGAP19	381.16	-0.306167	0.0815222	-3.75563	0.000172908	0.000358868	OK	421.454	340.867	388.753	430.175	438.359	429.112	365.953	337.279	341.506	318.144	8.58739	8.67235	8.68846	8.67039	8.53732	8.47081	8.48106	8.2887
ARHGAP20	1043.9	0.757249	0.0511064	14.8171	1.13557e-49	7.66646e-49	OK	776.057	1311.74	748.748	762.438	811.354	782.33	1383.9	1295.11	1272.5	1294.82	9.72872	9.74388	9.79551	9.76508	10.2634	10.2032	10.1871	11.264
ARHGAP21	9612.1	-0.162282	0.0205957	-7.87944	3.28839e-15	1.12289e-14	OK	10152.1	9072.06	10063.1	10277.3	10162.6	10108.8	9351.27	8961.06	9013.66	8958.98	13.2709	13.2899	13.2798	13.275	13.2053	13.1676	13.1727	7.54498
ARHGAP22	934.191	0.124069	0.0544726	2.27765	0.0227474	0.037423	OK	894.046	974.335	949.028	873.515	893.429	858.702	915.66	1000.56	1010.96	971.665	9.88047	9.80884	9.82817	9.79419	9.84941	9.92664	9.93565	9.73832
ARHGAP23	8531.27	-0.376312	0.0215882	-17.4314	4.76797e-68	4.04243e-67	OK	9637.65	7424.89	9764.63	9675.42	9757.89	9350.75	7539.35	7347.33	7425.83	7388.95	13.1761	13.1678	13.1755	13.1369	12.9454	12.9229	12.9322	11.1535
ARHGAP24	1960.7	-0.321606	0.0370096	-8.6898	3.63068e-18	1.35577e-17	OK	2178.34	1743.06	2092.69	2186.38	2229.25	2204.41	1721.28	1726.18	1772.06	1753.37	10.9919	11.031	11.0484	11.0383	10.8206	10.823	10.8457	9.06673
ARHGAP25	10.5013	0.0962079	0.488773	0.196836	0.843956	0.882571	OK	10.1512	10.8513	5.85257	12.8057	14.9025	7.04326	14.5625	7.62257	10.7917	10.4294	3.27036	3.42752	3.46994	3.2995	3.46348	3.31258	3.3845	9.23555
ARHGAP26	1347.66	2.62931	0.051669	50.8875	0	0	OK	375.012	2320.31	372.603	374.792	386.337	366.366	2340.33	2334.06	2350.9	2255.89	9.17905	9.18425	9.20502	9.16732	10.7561	10.7535	10.7603	9.65686
ARHGAP27	143.327	0.52082	0.138425	3.76246	0.00016825	0.000349631	OK	117.734	168.921	139.46	99.5826	126.699	105.019	177.462	174.563	150.347	173.487	7.13165	6.89564	7.0619	6.93032	7.3151	7.30166	7.18738	12.3381
ARHGAP27P1	133.366	-0.100766	0.136145	-0.740136	0.459217	0.547163	OK	138.022	128.711	129.84	142.027	136.869	143.564	148.164	119.188	135.131	112.147	7.03774	7.10365	7.07639	7.11171	7.13517	6.97657	7.06686	12.1115
ARHGAP27P1-BPTFP1-KPNA2P3	154.373	0.405694	0.128761	3.15076	0.00162846	0.00309879	OK	132.81	175.936	138.241	141.906	108.064	143.463	178.526	183.795	177.427	163.562	7.18156	7.20096	7.00815	7.20886	7.37447	7.39731	7.36929	7.50445
ARHGAP28	493.19	0.809587	0.0776543	10.4255	1.89598e-25	8.48094e-25	OK	358.331	628.05	342.648	391.519	315.844	383.822	627.123	622.633	663.77	598.164	8.62775	8.73467	8.56411	8.71829	9.13457	9.12825	9.18469	10.8629
ARHGAP29	5627.35	0.888387	0.0340467	26.0932	4.3539e-150	6.89454e-149	OK	3947.49	7307.22	4060.72	4210.85	3732.61	3791.52	7555.45	7401.69	7157.66	7108.34	12.1509	12.1819	12.0796	12.0928	12.7057	12.6866	12.6554	12.2642
ARHGAP30	14.1999	-0.235199	0.413129	-0.569311	0.569145	0.650377	OK	15.3548	13.0449	11.0359	22.7027	14.363	13.5215	16.4681	12.0395	11.3645	12.1035	3.75048	3.97471	3.82079	3.80352	3.86191	3.77275	3.75949	12.5562
ARHGAP31	4746.33	0.00801387	0.0251315	0.318878	0.749819	0.806298	OK	4733.15	4759.51	4680.98	4723.43	4728.08	4801.1	4709.05	4815.47	4665.8	4846.71	12.2002	12.2083	12.2091	12.2228	12.2055	12.2254	12.1973	10.9388
ARHGAP31-AS1	1.80158	-1.3076	1.25576	-1.04128	0.297748	0.37976	OK	2.56637	1.0368	3.68596	0	1.88118	4.68548	1.01613	0.973048	0	2.17087	0.882072	0.779732	0.832915	0.907877	0.80877	0.807359	0.780709	15.0086
ARHGAP32	1094.75	0.0232904	0.0518032	0.449595	0.653003	0.724522	OK	1085.92	1103.59	1103.48	1104.6	1051.58	1084.58	1151.63	1104.04	1151.08	1007.01	10.1029	10.1038	10.061	10.0878	10.1403	10.1034	10.1399	8.76257
ARHGAP33	206.835	-1.60926	0.115497	-13.9334	3.97251e-44	2.48738e-43	OK	311.554	102.117	312.292	304.821	313.299	315.665	113.908	90.4935	99.632	104.574	7.96579	7.94382	7.96854	7.97444	7.17943	7.029	7.0926	10.3761
ARHGAP35	15110.8	-0.0766205	0.0187831	-4.07922	4.51867e-05	9.79926e-05	OK	15512	14709.7	15397.1	15300.7	15698.4	15650	15039.9	14477.4	14843.4	14479.8	13.8999	13.8943	13.9173	13.9145	13.8789	13.8449	13.8671	11.2078
ARHGAP36	0.8225	-3.09501	2.05679	-1.50478	0.132382	0.188194	OK	1.47265	0.172349	1.8414	0	0	4.73859	0	0	0	0	-0.302792	-0.35721	-0.357722	-0.223146	-0.357281	-0.357385	-0.356737	11.3995
ARHGAP39	290.704	-0.0436926	0.0995062	-0.439094	0.660594	0.731065	OK	295.106	286.302	300.135	279.247	331.018	268.984	255.884	283.165	285.312	321.885	8.2078	8.14928	8.28857	8.11929	8.07991	8.1605	8.16663	9.35359
ARHGAP4	23.9833	0.489816	0.329554	1.4863	0.1372	0.194281	OK	19.9506	28.016	20.536	19.1095	19.8969	20.3156	42.244	20.96	20.3702	28.434	4.50524	4.48048	4.49382	4.50182	4.82817	4.51339	4.5039	13.8214
ARHGAP42	247.682	-0.579881	0.100272	-5.78305	7.33576e-09	1.97511e-08	OK	296.8	198.565	308.262	308.277	307.188	263.521	202.306	190.486	200.983	200.435	8.12132	8.12099	8.11839	7.99183	7.78343	7.73773	7.77891	13.349
ARHGAP44	381.572	-1.08618	0.0871886	-12.4578	1.26794e-35	6.89673e-35	OK	518.79	244.354	498.527	563.281	523.047	491.739	248.1	271.473	235.244	221.163	8.77141	8.8794	8.81378	8.75921	8.19649	8.26576	8.15705	10.4112
ARHGAP45	277.631	0.791515	0.104702	7.55971	4.03982e-14	1.33005e-13	OK	203.326	351.936	179.202	214.427	203.019	216.945	332.052	359.471	404.647	311.285	7.75777	7.89285	7.85073	7.9016	8.24489	8.31232	8.41388	11.4576
ARHGAP5	3554.29	0.346502	0.0284166	12.1937	3.35989e-34	1.78876e-33	OK	3129.5	3979.08	3072.53	3085.34	3120	3237.85	3955.64	3985.21	3980.56	3997.21	11.6642	11.6678	11.6775	11.7097	11.8876	11.8943	11.8933	10.2341
ARHGAP5-AS1	48.6184	-0.442834	0.216466	-2.04574	0.0407817	0.0643267	OK	56.022	41.2147	59.4065	54.8298	53.3859	56.656	44.127	44.978	36.815	38.7487	5.71351	5.66528	5.65029	5.68503	5.54487	5.55493	5.45462	11.6954
ARHGAP6	196.231	-1.13963	0.113584	-10.0334	1.08756e-23	4.66144e-23	OK	269.943	122.52	284.695	267.715	257.9	269.678	124.412	126.044	121.082	118.325	7.88518	7.83208	7.802	7.83924	7.244	7.252	7.22672	11.0993
ARHGAP8	2.15432	0.952979	3.04692	0.312768	0.754457	0.809924	OK	1.46759	2.84105	5.87259	0	0	0	0	2.95535	8.40661	0	1.11289	0.946764	0.945431	0.945848	0.946581	1.03378	1.1744	6.97969
ARHGAP9	16.8253	4.71051	0.737887	6.38378	1.72767e-10	4.97577e-10	OK	1.23797	32.4126	5.20744	0	0	0	36.3701	37.4035	36.1125	19.509	3.58421	3.42794	3.41922	3.42196	4.20401	4.22226	4.19555	10.284
ARHGDIA	23855.9	-0.311157	0.0248164	-12.5383	4.60548e-36	2.5258e-35	OK	26418.6	21293.3	26745.5	26505.2	27532.5	24888.8	20835.5	21636.3	21433.8	21269.9	14.6422	14.634	14.6685	14.5772	14.4194	14.4525	14.4442	10.4152
ARHGDIB	200.472	-2.0757	0.129027	-16.0873	3.13409e-58	2.37604e-57	OK	324.068	76.8757	341.76	337.663	313.261	301.999	84.5751	75.3682	61.2667	87.8797	7.99026	7.97796	7.9128	7.88072	6.91544	6.84371	6.72387	8.58903
ARHGDIG	3.22904	-0.0681734	0.901918	-0.0755871	0.939748	0.956646	OK	3.30531	3.15276	0.894637	3.02916	4.52144	4.82793	5.1798	2.97747	0	4.40186	1.60649	1.66747	1.70759	1.71514	1.72353	1.66605	1.58395	13.4826
ARHGEF1	3434.75	-0.338764	0.0287758	-11.7726	5.40575e-32	2.77525e-31	OK	3836.17	3033.33	3826.38	3823.88	3879.2	3812.31	2986.35	2982.34	3136.01	3031.49	11.8393	11.8387	11.8516	11.836	11.62	11.6189	11.6626	13.4995
ARHGEF10	3990.76	-0.106472	0.0271459	-3.92221	8.77403e-05	0.000186569	OK	4137.95	3843.56	4163.17	4203.91	4060.36	4127.19	3886.11	3873.1	3735.35	3876.88	11.9998	12.0085	11.9775	11.992	11.9385	11.9355	11.9036	11.653
ARHGEF10L	1435.12	0.257975	0.0413673	6.23622	4.48279e-10	1.26939e-09	OK	1307.15	1563.09	1337.28	1288.06	1300.16	1302.17	1520.52	1577.54	1577.17	1578.07	10.4234	10.3911	10.3991	10.4004	10.5359	10.5686	10.5683	11.4396
ARHGEF11	2484.38	0.137128	0.0383606	3.57472	0.000350606	0.00070912	OK	2366.4	2602.37	2313.96	2429.48	2438.46	2285.48	2745.38	2576.77	2626.46	2459.09	11.2153	11.2581	11.2614	11.2045	11.3669	11.3103	11.3273	12.6626
ARHGEF12	9061.58	-0.148935	0.0283091	-5.26105	1.43233e-07	3.60734e-07	OK	9528.9	8594.26	9380.78	9569.15	9186.57	9980.72	8905.05	8574.93	8698.79	8196.65	13.1757	13.1936	13.157	13.2315	13.1292	13.0956	13.1083	12.4617
ARHGEF16	16.1097	-1.03413	0.401344	-2.57666	0.00997587	0.0172772	OK	21.6483	10.5711	25.0776	22.2021	18.9845	20.3513	5.15458	14.8814	11.2796	10.9466	4.14634	4.09553	4.03894	4.06335	3.74327	3.95944	3.88634	13.8943
ARHGEF17	7846.37	-0.214662	0.0223925	-9.58634	9.12639e-22	3.739e-21	OK	8429.04	7263.71	8542.64	8476.4	8415.79	8277.02	7253.42	7086.07	7481.24	7238.41	13.0128	13.0058	12.9993	12.9843	12.8668	12.8463	12.8941	11.4731
ARHGEF18	2445.71	-0.0429323	0.0381474	-1.12543	0.260407	0.338889	OK	2482.1	2409.33	2485.68	2553.82	2557.35	2331.94	2405.78	2412.09	2308.02	2511.03	11.2701	11.2941	11.2954	11.2137	11.2412	11.2435	11.2047	12.8134
ARHGEF19	821.017	0.131211	0.053344	2.45971	0.0139048	0.0236339	OK	783.708	858.327	791.77	778.057	778.209	786.909	872.544	851.828	832.417	876.404	9.64944	9.63449	9.63463	9.64417	9.73354	9.71263	9.69262	9.04752
ARHGEF2	8425.05	1.99437	0.0249937	79.7947	0	0	OK	3380.56	13469.5	3419.21	3256.52	3514.78	3326.12	13242.4	13417.9	13799.5	13424	12.1689	12.1309	12.1907	12.1473	13.3663	13.3791	13.4063	12.7952
ARHGEF25	835.299	0.520766	0.0549011	9.48552	2.41185e-21	9.77968e-21	OK	686.157	984.44	681.436	667.735	710.36	684.327	979.894	987.318	1030.36	940.962	9.52468	9.50791	9.55961	9.52831	9.8383	9.84504	9.88298	12.4129
ARHGEF26	122.167	-2.33964	0.165719	-14.1181	2.9396e-45	1.87736e-44	OK	204.026	40.3073	212.83	205.094	205.369	192.401	32.9358	38.2024	38.9897	51.5099	7.24276	7.20946	7.2122	7.15698	6.00503	6.0725	6.089	7.76176
ARHGEF28	161.701	2.60624	0.159897	16.2995	9.95057e-60	7.68189e-59	OK	45.6192	277.782	66.4485	32.9116	36.5099	45.8134	280.528	260.537	278.263	292.595	6.53229	6.16829	6.20866	6.32555	7.62878	7.56392	7.61967	9.74617
ARHGEF3	202.064	-0.0604961	0.107806	-0.561156	0.574691	0.655342	OK	206.3	197.828	205.074	193.853	209.812	216.455	202.537	198.149	180.33	210.305	7.66957	7.6259	7.68749	7.71209	7.65983	7.6428	7.571	11.7041
ARHGEF33	12.7737	0.38349	0.454943	0.842941	0.399261	0.486724	OK	11.0859	14.4615	5.5444	15.4915	13.9877	9.53272	16.0457	19.6018	13.383	8.60274	3.48796	3.71012	3.68049	3.58418	3.72125	3.78869	3.6675	12.8253
ARHGEF34P	94.5202	0.1421	0.20075	0.707843	0.479043	0.566963	OK	89.869	99.1714	69.1857	124.569	65.484	100.714	115.506	78.4678	105.49	96.7454	6.34763	6.74611	6.31445	6.59387	6.6909	6.42719	6.62566	12.5128
ARHGEF35	303.647	0.147409	0.0882735	1.66991	0.0949367	0.139692	OK	288.148	319.146	306.916	292.913	289.166	263.686	319.016	321.815	321.631	314.034	8.25397	8.21604	8.20559	8.1321	8.28564	8.29285	8.29226	15.2977
ARHGEF37	105.923	1.70593	0.168818	10.1051	5.24251e-24	2.26691e-23	OK	49.7013	162.145	48.4778	49.1938	64.9937	36.0607	162.57	169.142	155.627	161.32	6.14859	6.15996	6.3173	6.0016	6.96797	7.00023	6.93165	9.9303
ARHGEF38	0.871243	0.419959	1.79731	0.233659	0.81525	0.859215	OK	0.745324	0.997161	0.948817	2.09645	0	0	0	2.87202	0	1.05265	-0.22293	-0.191104	-0.250851	-0.250688	-0.250401	-0.169234	-0.249846	8.97322
ARHGEF39	137.835	-1.05311	0.139393	-7.55493	4.19074e-14	1.37901e-13	OK	186.021	89.649	203.928	183.439	192.292	164.101	97.895	77.1218	90.7487	93.1553	7.37959	7.29312	7.33173	7.20591	6.83152	6.67828	6.78294	10.2421
ARHGEF4	596.635	0.0515758	0.064385	0.801053	0.423101	0.511719	OK	585.971	607.298	580.327	567.56	616.128	579.331	579.049	630.342	627.549	592.791	9.19675	9.17796	9.24786	9.19531	9.19491	9.26742	9.26355	12.5792
ARHGEF40	6043.39	-0.162179	0.0235837	-6.87672	6.12454e-12	1.8652e-11	OK	6382.71	5704.06	6411.39	6366.46	6468.58	6282.89	5636.97	5690.33	5618.77	5871.7	12.6133	12.607	12.6213	12.5951	12.4986	12.5069	12.4958	10.5848
ARHGEF5	681.5	0.103231	0.0650131	1.58786	0.112319	0.162562	OK	657.129	705.872	703.123	655.727	659.426	610.536	737.665	702.464	647.488	735.573	9.43852	9.37869	9.38345	9.31829	9.47998	9.43769	9.36797	15.0899
ARHGEF6	904.009	0.423107	0.0529336	7.99316	1.31522e-15	4.55309e-15	OK	772.389	1035.63	800.717	785.985	747.284	755.892	1041.27	1023.57	999.376	1077.98	9.71057	9.69489	9.65222	9.66185	9.93904	9.92384	9.90261	9.88522
ARHGEF7	2616.93	0.427982	0.0319939	13.377	8.2409e-41	4.91778e-40	OK	2231.59	3002.27	2250.71	2163.16	2227.18	2284.11	3009.89	2996.62	2971.42	3032.33	11.2162	11.182	11.2072	11.229	11.4738	11.4698	11.4622	9.54789
ARHGEF7-AS2	0.513217	1.42529	2.11971	0.6724	0.501329	0.587532	OK	0.278491	0.747942	0	1.02265	0	0	1.01391	0.984893	0	1.08428	-0.989572	-0.959692	-0.989541	-0.989443	-0.959915	-0.960661	-0.987777	11.8672
ARHGEF9	662.073	-0.152084	0.0602151	-2.52568	0.0115474	0.019825	OK	696.938	627.209	676.025	703.924	717.806	690.551	653.979	627.112	623.126	604.064	9.38794	9.42279	9.43976	9.40626	9.35951	9.32378	9.31844	10.0361
ARID1A	4096.16	-0.329403	0.0296505	-11.1095	1.12768e-28	5.41212e-28	OK	4561.76	3630.55	4681.39	4648.44	4506.74	4409.63	3690.2	3569.46	3732.79	3530.61	12.1166	12.1103	12.0824	12.0628	11.9049	11.876	11.9149	15.9226
ARID1B	3739.87	0.0763583	0.0287029	2.6603	0.00780705	0.0137078	OK	3640.93	3838.82	3627.06	3719.24	3656.21	3562.5	3964.09	3752.76	3798.33	3838.8	11.8414	11.8636	11.8485	11.8255	11.9205	11.8716	11.8823	12.3502
ARID2	990.85	-0.0648302	0.0556557	-1.16484	0.244082	0.321021	OK	1013.11	968.591	972.559	1073.36	958.279	1050.8	980.859	993.958	895.059	1001.92	9.9357	10.0218	9.92289	10.0032	9.94307	9.9546	9.86436	15.5015
ARID3A	691.776	0.438362	0.0596759	7.34572	2.04662e-13	6.58515e-13	OK	587.48	796.073	587.69	586.752	576.684	599.708	842.437	798.556	764.421	777.964	9.29071	9.28954	9.27511	9.3076	9.59973	9.55293	9.51472	12.2217
ARID3B	168.679	-0.0252826	0.122347	-0.206647	0.836286	0.876525	OK	170.157	167.201	181.043	152.094	175.875	171.382	170.361	176.744	179.494	142.442	7.45098	7.31912	7.42859	7.40873	7.40416	7.43231	7.44401	11.7161
ARID3C	7.1996	0.451473	0.61829	0.730197	0.46527	0.552778	OK	6.08219	8.31701	10.7856	4.048	5.44501	3.85357	3.09214	5.93316	12.4057	12.0337	2.89867	2.73742	2.7721	2.73169	2.71283	2.78479	2.92958	9.42932
ARID4A	1013.18	0.253279	0.0550629	4.59982	4.22853e-06	9.80966e-06	OK	924.469	1101.89	907.789	932.87	927.307	931.7	1186.15	1105.47	994.911	1119.22	9.88774	9.91105	9.90589	9.90993	10.1209	10.0587	9.96654	9.88654
ARID4B	2000.07	0.277446	0.0388887	7.13435	9.7247e-13	3.04815e-12	OK	1808.34	2191.79	1838.3	1727.32	1837.04	1829.86	2294.37	2167.35	2199.86	2106.42	10.8895	10.8358	10.8889	10.8855	11.0857	11.0348	11.048	12.2454
ARID5A	617.823	0.548938	0.0656209	8.3653	5.99622e-17	2.15666e-16	OK	501.681	733.964	524.319	520.098	493.302	468.111	689.107	732.458	771.812	743.373	9.12325	9.11671	9.07285	9.03019	9.35622	9.40975	9.45581	8.37929
ARID5B	11428.4	-0.0770144	0.0175482	-4.38874	1.14008e-05	2.57031e-05	OK	11733.4	11123.4	11707.2	11775.4	11773.1	11680.3	11230.4	11157.2	11078.8	11024.8	13.5017	13.507	13.5068	13.4997	13.4646	13.4587	13.4525	12.389
ARIH1	3617.26	0.0640835	0.0277946	2.30561	0.0211324	0.0349236	OK	3536.93	3697.58	3510.65	3596.81	3498.57	3544.87	3742.71	3757.08	3649.36	3638.04	11.794	11.8155	11.791	11.8026	11.8509	11.8543	11.8284	10.238
ARIH2	3254.88	0.357575	0.0290612	12.3042	8.59793e-35	4.61315e-34	OK	2853.57	3656.2	2865.87	2784.69	2851.82	2909.8	3619.03	3621.54	3694.79	3691.54	11.553	11.5282	11.5488	11.5662	11.7595	11.7602	11.7781	11.1714
ARIH2OS	52.5242	1.34788	0.220719	6.10679	1.01656e-09	2.83492e-09	OK	29.6296	75.4188	28.6148	24.2424	28.9652	36.6781	70.9308	80.688	72.2971	77.7774	5.35067	5.28606	5.35632	5.46765	5.8452	5.93153	5.85615	13.8603
ARL1	5191.74	-0.0128298	0.02916	-0.439978	0.659953	0.73053	OK	5214.83	5168.66	5073.55	5202.93	5067.33	5513.6	5136.35	5101.84	5140.46	5297.87	12.3214	12.3438	12.3203	12.3956	12.3323	12.3263	12.333	8.53276
ARL10	448.609	0.409228	0.081296	5.03381	4.8083e-07	1.17805e-06	OK	385.407	511.812	400.118	405.314	376.81	359.7	473.268	567.468	534.834	471.364	8.70835	8.71908	8.65968	8.62268	8.84843	9.00382	8.9526	9.44497
ARL11	0.934179	-3.28018	1.96757	-1.66712	0.0954906	0.14044	OK	1.69399	0.174372	3.69222	0	0	3.78121	0	0	0	0	-0.0630065	-0.168969	-0.169548	-0.0609339	-0.169048	-0.169166	-0.168433	12.692
ARL13B	721.648	0.128436	0.0602074	2.13322	0.0329063	0.05272	OK	689.546	753.749	672.086	681.586	686.857	716.999	739.164	769.94	801.945	704.602	9.43353	9.4455	9.45201	9.48876	9.51498	9.55032	9.58569	7.63537
ARL14EP	857.516	0.227632	0.0561317	4.05531	5.00672e-05	0.00010821	OK	790.006	925.027	814.137	841.787	757.885	748.098	929.042	953.091	922.176	893.913	9.69748	9.72622	9.63658	9.62561	9.81197	9.83439	9.80543	14.9127
ARL15	316.369	0.583146	0.0897497	6.49748	8.16786e-11	2.38308e-10	OK	253.286	379.452	247.613	247.266	281.215	237.064	391.021	367.774	360.681	398.319	8.09892	8.0982	8.19927	8.0651	8.47228	8.42022	8.40349	12.1992
ARL16	1016.28	-0.233486	0.0487765	-4.78686	1.69413e-06	4.02733e-06	OK	1098.34	934.22	1120.4	1096.03	1087.56	1089.67	908.883	959.55	916.495	951.647	10.073	10.0535	10.0468	10.0485	9.89132	9.93774	9.89849	8.00553
ARL17A	375.791	-0.0691159	0.198986	-0.34734	0.728336	0.788772	OK	384.791	366.791	389.005	381.771	365.954	399.224	303.11	532.053	307.525	327.684	8.57509	8.55933	8.52414	8.59685	8.37131	8.84233	8.38334	10.2746
ARL17B	200.248	-0.556994	0.144918	-3.8435	0.000121291	0.000255018	OK	238.431	162.066	253.603	180.095	257.298	260.312	169.507	129.693	206.508	144.971	7.82002	7.54801	7.83149	7.84161	7.50257	7.30816	7.65385	11.479
ARL2	2345.35	-0.142242	0.0516868	-2.75199	0.00592343	0.0105634	OK	2460.87	2229.82	2553.26	2438.92	2626.51	2222.78	2083.65	2197.91	2179.06	2460.68	11.2697	11.2288	11.295	11.1468	11.0906	11.137	11.1295	11.8377
ARL2BP	4063.76	-0.0546136	0.0311447	-1.75355	0.079508	0.119095	OK	4140.67	3986.86	4058.76	4094.45	4010.67	4398.91	4048.81	3969.9	4005.2	3923.42	11.9872	11.995	11.9767	12.0592	11.9851	11.9676	11.9754	10.6334
ARL2-SNX15	2.12799	1.08059	2.97912	0.362723	0.716812	0.779247	OK	1.36632	2.88965	5.45091	0	0	0	0	5.94619	5.62679	0	1.10343	0.95457	0.953365	0.953742	0.954405	1.11435	1.10429	10.7145
ARL3	1387.91	-0.735654	0.043419	-16.9431	2.16234e-64	1.7609e-63	OK	1734.29	1041.52	1692.02	1784.69	1717.53	1742.94	1016.86	1047.76	1074.97	1026.5	10.6006	10.649	10.6142	10.6275	10.1565	10.1815	10.2032	14.0535
ARL4A	897.504	0.682086	0.0537752	12.684	7.25153e-37	4.03179e-36	OK	689.206	1105.8	729.096	699.555	651.811	677.114	1125.12	1099.68	1080.72	1116.92	9.61873	9.58431	9.52569	9.55705	9.99661	9.97605	9.9603	8.13055
ARL4C	1519.4	1.88122	0.0490968	38.3165	0	0	OK	648.783	2390.02	686.268	599.779	685.536	621.542	2370.88	2485.7	2306.09	2399.41	9.80748	9.70459	9.80667	9.73123	10.8905	10.9358	10.864	13.1543
ARL4D	1369.84	-0.0977751	0.0480437	-2.03513	0.041838	0.0658809	OK	1416.24	1323.44	1484.09	1421.05	1437.09	1322.54	1249.59	1386.28	1319.66	1338.43	10.4898	10.4514	10.4613	10.3884	10.3393	10.4296	10.3866	12.581
ARL5A	1707.3	-0.00642602	0.0400126	-0.1606	0.872409	0.90635	OK	1711.1	1703.5	1687.25	1669.65	1682.42	1802.81	1699.55	1692.8	1744.17	1679.75	10.727	10.7178	10.7244	10.7855	10.7334	10.7299	10.7562	10.7726
ARL5B	1724.35	0.463528	0.0404455	11.4606	2.08112e-30	1.03244e-29	OK	1449.7	1999	1412.23	1487.67	1391.61	1507.47	2031.98	1955.52	1975.45	2032.87	10.5723	10.617	10.5598	10.6283	10.8923	10.8577	10.8667	10.0994
ARL6	286.646	0.701529	0.0916516	7.6543	1.94368e-14	6.46235e-14	OK	218.295	354.997	224.881	220.809	212.805	214.244	344.77	339.087	355.757	380.817	7.95598	7.94231	7.91378	7.91862	8.30162	8.28754	8.32773	12.2346
ARL6IP1	5344.25	-0.500129	0.0242174	-20.6517	9.43022e-95	1.01812e-93	OK	6261.41	4427.09	6238.98	6205.38	6310.76	6288.81	4410.6	4369.96	4370.79	4558.73	12.5165	12.5116	12.527	12.5238	12.2079	12.1998	12.2	10.7492
ARL6IP4	5015.86	-0.151957	0.0280184	-5.42348	5.84493e-08	1.5039e-07	OK	5279.78	4751.95	5447.23	5197.46	5419.09	5053.2	4699.15	4804.07	4724.58	4782.12	12.3654	12.3233	12.3607	12.2981	12.2337	12.2532	12.2385	13.9153
ARL6IP5	5494.16	-0.615598	0.0261591	-23.5329	1.88059e-122	2.53463e-121	OK	6648.87	4339.44	6532.28	6756.94	6498.7	6811.29	4324.29	4459.96	4235.71	4334.09	12.5696	12.6006	12.5649	12.608	12.2029	12.2295	12.1851	16.4545
ARL6IP6	806.431	0.136767	0.0569361	2.40211	0.0163009	0.0274054	OK	768.235	844.627	766.403	824.188	766.415	717.579	835.734	857.137	853.762	830.229	9.61083	9.67341	9.61083	9.55488	9.6855	9.70752	9.70403	12.204
ARL8A	2217.38	0.912598	0.0365553	24.9648	1.47365e-137	2.18621e-136	OK	1538.55	2896.22	1465.93	1557.33	1604.79	1526.42	2869.08	2871.49	2885.56	2958.47	10.7353	10.7859	10.811	10.769	11.3249	11.3257	11.3301	12.0512
ARL8B	3764.72	0.578613	0.0291447	19.8531	1.03545e-87	1.06171e-86	OK	3019.73	4509.71	2977.4	3079.98	3018.11	3006.85	4605.93	4527.89	4329.63	4571.98	11.6635	11.6927	11.6752	11.672	12.0512	12.0356	11.9947	7.40427
ARL9	16.9666	-2.90932	0.488457	-5.95613	2.58278e-09	7.07927e-09	OK	29.947	3.98623	29.0229	35.942	31.4527	23.1884	2.90334	2.04114	4.66606	6.51637	4.18088	4.28241	4.21882	4.08119	3.62802	3.60662	3.68606	12.5556
ARLNC1	4.3432	0.328695	0.729507	0.450572	0.652298	0.723913	OK	3.85057	4.83584	4.72012	2.10013	3.81309	4.74398	8.0028	3.71139	3.35121	4.30291	2.11923	2.05043	2.0956	2.11984	2.19903	2.09284	2.0841	10.0227
ARMC1	1622.81	0.160651	0.0404457	3.97201	7.12699e-05	0.000152332	OK	1532.55	1713.07	1528.57	1606.35	1487.4	1509.09	1674.11	1718.72	1714.38	1743.86	10.6111	10.6545	10.5874	10.5999	10.6909	10.7141	10.7119	11.9832
ARMC10	1214.1	0.243097	0.0483885	5.02387	5.06406e-07	1.23924e-06	OK	1112.05	1316.15	1161.37	1114.45	1032.56	1139.55	1330.88	1280.38	1300.12	1353.51	10.205	10.1694	10.1043	10.1886	10.3245	10.2904	10.3038	12.5677
ARMC12	7.41547	0.947237	0.617905	1.53298	0.125281	0.179211	OK	5.06491	9.76603	5.74141	2.07759	3.76405	8.59945	5.12946	6.21129	16.6923	11.1082	2.80797	2.71184	2.75595	2.87804	2.7929	2.82019	3.04944	12.212
ARMC2	76.731	-0.480869	0.182973	-2.62809	0.00858645	0.0149926	OK	89.4016	64.0604	104.7	94.1526	80.5758	78.3659	58.3344	69.948	55.3136	72.4574	6.46083	6.3868	6.28324	6.26512	6.08504	6.19301	6.05672	11.837
ARMC4	12.7044	-0.27972	0.489906	-0.570967	0.568022	0.649244	OK	13.9322	11.4767	14.8021	14.5637	12.285	14.2615	24.6967	7.75069	8.96047	4.31539	3.68047	3.67486	3.62781	3.66926	3.86124	3.52553	3.55575	12.1659
ARMC5	986.81	0.0463887	0.0508933	0.911489	0.362038	0.447818	OK	970.946	1002.67	988.371	963.531	979.77	952.78	1049.06	1025.92	984.172	950.88	9.94775	9.92566	9.94015	9.91595	9.99979	9.98026	9.94405	12.7834
ARMC6	1328.34	-0.826864	0.0453975	-18.2139	4.00576e-74	3.61414e-73	OK	1698.91	957.767	1686.28	1658.16	1730.52	1718.3	921.143	934.007	1010.81	967.496	10.5702	10.5548	10.5939	10.5874	10.0436	10.055	10.1211	9.95316
ARMC7	476.808	-0.593584	0.0826834	-7.17901	7.02202e-13	2.21673e-12	OK	573.536	380.079	562.029	546.67	644.553	541.693	370.906	416.415	335.668	396.527	9.02694	9.0027	9.14749	8.99492	8.67862	8.77271	8.59968	13.9931
ARMC8	1425.56	0.213639	0.0459527	4.64911	3.33372e-06	7.7903e-06	OK	1320.2	1530.92	1287.71	1277.66	1316.26	1399.95	1582.86	1584.99	1469.91	1485.16	10.3873	10.3806	10.4062	10.4598	10.5682	10.5694	10.5027	11.2747
ARMC9	991.809	-0.283651	0.0588264	-4.82183	1.42244e-06	3.39844e-06	OK	1089	894.621	1112.91	1105.44	1010.96	1128.24	892.619	985.471	874.45	824.375	10.0521	10.046	9.96756	10.0642	9.86	9.94531	9.84248	8.8887
ARMCX1	1658.6	-0.704628	0.0388459	-18.139	1.5673e-73	1.40655e-72	OK	2055.77	1261.42	2067.88	2050.49	2060.94	2043.86	1234.8	1288.48	1263.07	1259.26	10.8799	10.8721	10.8768	10.8692	10.4274	10.4632	10.4465	13.1095
ARMCX2	4186.17	-0.561156	0.0263607	-21.2876	1.4783e-100	1.68939e-99	OK	4990.19	3382.14	4882.57	5019.64	5039.42	5018.62	3336.3	3375.52	3385.83	3431.42	12.1613	12.1866	12.1902	12.1864	11.8237	11.8338	11.8364	9.10922
ARMCX3	4561.65	0.005492	0.0251189	0.21864	0.82693	0.868816	OK	4552.96	4570.33	4503.92	4583.71	4508.15	4615.98	4488.67	4611.41	4578.41	4602.93	12.144	12.1596	12.1448	12.1659	12.141	12.165	12.1586	15.3414
ARMCX4	862.351	-1.50684	0.0698366	-21.5766	2.98007e-103	3.48282e-102	OK	1275.78	448.924	1221.69	1289.41	1296.88	1289.82	439.44	372.589	507.71	481.266	10.0054	10.0553	10.0609	10.0558	9.13171	9.00598	9.24563	9.98538
ARMCX5	406.219	-0.256209	0.0812102	-3.15488	0.00160562	0.00305658	OK	442.195	370.243	447.656	435.804	437.995	448.487	403.461	393.981	355.143	327.225	8.74524	8.72239	8.72671	8.74681	8.65769	8.63791	8.55296	8.52135
ARMCX5-GPRASP2	267.624	-0.596778	0.129118	-4.62196	3.80134e-06	8.8496e-06	OK	322.199	213.048	344.725	268.741	379.97	295.465	274.447	193.933	195.201	188.506	8.25874	8.05171	8.34225	8.1293	8.06877	7.79703	7.80321	11.8157
ARMCX6	1423.93	-0.473056	0.0451609	-10.4749	1.12653e-25	5.06474e-25	OK	1655.31	1192.55	1614.46	1657.55	1641.56	1705.94	1151.34	1163.69	1174.48	1282.44	10.5806	10.6042	10.5955	10.6302	10.2856	10.2946	10.3025	10.8459
ARMH1	6.20398	0.680246	0.613286	1.10918	0.267351	0.346154	OK	4.76787	7.64009	4.56418	5.1188	4.63283	4.74243	8.11253	6.90111	11.2168	4.34316	2.57462	2.58956	2.57651	2.57951	2.66246	2.63371	2.73069	11.3999
ARMH3	1074.93	0.0937695	0.0479012	1.95756	0.0502818	0.0781165	OK	1040.01	1109.85	1040.58	1062.42	1013.68	1042.99	1124.7	1063.08	1134.64	1117.37	10.0414	10.0595	10.0188	10.0434	10.1092	10.06	10.1169	12.7795
ARMH4	516.83	-1.38995	0.07924	-17.541	6.97456e-69	5.98156e-68	OK	748.173	285.487	670.727	797.525	727.541	797.062	273.079	281.258	284.804	302.648	9.18898	9.34596	9.26234	9.34575	8.44499	8.46697	8.47755	12.5826
ARMS2	1.41708	2.3176	1.55487	1.49054	0.136082	0.192967	OK	0.473541	2.36062	0.918571	0	0	0.941053	1.01416	3.95023	4.51262	0	0.43739	0.411043	0.410209	0.438103	0.440374	0.520894	0.533374	10.4848
ARMT1	1386.84	0.480026	0.0467961	10.2578	1.09142e-24	4.79311e-24	OK	1158.22	1615.46	1106.77	1160.72	1120.25	1245.49	1646.31	1651.11	1611.73	1552.35	10.2363	10.2767	10.2465	10.3371	10.5835	10.5861	10.5643	10.5639
ARNT	2681.83	-0.0721201	0.0317486	-2.2716	0.0231108	0.0379839	OK	2748.85	2614.81	2742.21	2785.8	2734.9	2733.63	2630.52	2647.12	2658.06	2522.39	11.4086	11.4226	11.4062	11.4058	11.3717	11.3773	11.3809	12.2474
ARNT2	1520.64	0.753336	0.0412506	18.2624	1.64749e-74	1.49588e-73	OK	1132.4	1908.88	1128.21	1160	1122.85	1120.32	1941.08	1954.29	1874.2	1864.18	10.2974	10.3209	10.2934	10.2915	10.7738	10.7801	10.7418	11.805
ARNTL	869.438	1.07442	0.0581565	18.4747	3.3035e-76	3.04418e-75	OK	559.866	1179.01	572.884	553.475	599.393	512.984	1127.52	1171.68	1204.17	1213.39	9.37984	9.35241	9.41668	9.29162	9.96307	9.99811	10.0229	13.8705
ARNTL2	1118.81	-0.674508	0.0514866	-13.1007	3.2641e-39	1.89604e-38	OK	1375.69	861.931	1354.18	1392.87	1320.99	1435.23	922.674	816.835	837.409	870.289	10.2843	10.3096	10.2619	10.3369	9.94845	9.84631	9.86719	13.8809
ARPC1A	5544.17	0.169798	0.0283542	5.98848	2.11817e-09	5.82646e-09	OK	5218.28	5870.05	5115.49	5117.38	5099.71	5540.49	5872.52	5880.69	5786.58	5940.47	12.3645	12.3649	12.3618	12.4352	12.4873	12.4885	12.474	7.80744
ARPC1B	15631.1	-0.549666	0.02293	-23.9715	5.51339e-127	7.61332e-126	OK	18573.3	12688.9	18728.7	18240.3	19108.7	18214.2	12246	12993.7	12512.1	13005.3	14.0878	14.0635	14.1063	14.0622	13.7089	13.7602	13.7275	12.9255
ARPC2	20421.1	-0.00634271	0.0184818	-0.343187	0.731458	0.791276	OK	20465.9	20376.2	20413.9	20503.3	20899.6	20049.5	20084.2	20821.8	20083.9	20512.2	14.3174	14.3213	14.3385	14.3013	14.3029	14.3351	14.3028	13.4983
ARPC3	6265.77	-0.138986	0.0254954	-5.45142	4.997e-08	1.2893e-07	OK	6567.35	5964.19	6557.64	6544.43	6385.61	6782.68	5856.69	6086.2	5840.13	6072.78	12.6534	12.6516	12.6296	12.6837	12.5528	12.5868	12.5503	11.9169
ARPC4	6683.42	-0.545335	0.0225277	-24.2073	1.86416e-129	2.60324e-128	OK	7931.75	5435.1	8074.41	7934.13	7856.88	7858.34	5320.56	5422.72	5514.46	5485.89	12.8694	12.8533	12.8444	12.8446	12.4977	12.5142	12.5287	11.8412
ARPC4-TTLL3	224.688	-0.635836	0.122389	-5.19523	2.04469e-07	5.09498e-07	OK	273.415	175.961	281.924	245.866	320.001	244.573	160.27	158.828	213.295	172.752	7.9816	7.86882	8.08845	7.8647	7.53975	7.53302	7.75576	12.4081
ARPC5	15453.5	0.0918376	0.0171471	5.35586	8.51482e-08	2.17099e-07	OK	14961.8	15945.2	14886	15005.9	15239.8	14714.2	15848.7	15912.9	16048.3	15971.8	13.882	13.8892	13.9029	13.8717	13.938	13.9416	13.9492	9.39531
ARPC5L	1649.06	0.125876	0.0439408	2.86467	0.00417448	0.00758362	OK	1577.17	1720.96	1562.35	1562.98	1547.19	1638.6	1806.24	1789.45	1663.49	1622.19	10.6393	10.6397	10.6308	10.6811	10.7673	10.759	10.6943	11.8574
ARPIN	1540.2	-0.529811	0.041788	-12.6785	7.77585e-37	4.31813e-36	OK	1819.87	1260.53	1794.08	1817.18	1774.96	1893.85	1238.63	1298.8	1268.1	1235.98	10.7168	10.7283	10.7072	10.7658	10.3923	10.4328	10.4124	11.4268
ARPP19	4515.55	0.0252579	0.0248967	1.01451	0.31034	0.393416	OK	4476.03	4555.08	4520.34	4475.3	4438.42	4471.7	4627.11	4553.92	4491.38	4546.26	12.1416	12.1327	12.1253	12.132	12.1624	12.1482	12.1359	14.8884
ARRB1	543.243	0.123895	0.0678405	1.82627	0.06781	0.103087	OK	519.931	566.554	547.904	502.259	531.511	497.312	560.167	574.146	594.293	538.348	9.0919	9.01861	9.06613	9.0103	9.11074	9.13181	9.16132	10.4511
ARRB2	195.303	-0.924532	0.114225	-8.09398	5.77442e-16	2.01974e-15	OK	255.824	134.781	264.766	256.852	270.812	230.799	128.542	139.556	127.6	143.496	7.83082	7.80486	7.84972	7.71731	7.27448	7.33229	7.27063	11.4563
ARRDC1	535.953	0.225913	0.0750939	3.0084	0.00262624	0.00488086	OK	494.076	577.83	498.964	441.862	557.086	476.565	556.357	564.162	604.698	587.929	9.00309	8.90263	9.09641	8.96483	9.09524	9.10718	9.16683	10.7207
ARRDC1-AS1	329.221	-0.258816	0.0882258	-2.93356	0.00335099	0.00615996	OK	358.673	299.77	350.035	367.401	375.889	340.822	265.027	312.341	316.575	305.681	8.41097	8.45131	8.4707	8.38879	8.18635	8.31729	8.32827	12.7818
ARRDC2	654.29	-0.661119	0.0632648	-10.45	1.46489e-25	6.57005e-25	OK	801.636	506.945	744.382	804.685	824.272	833.897	501.856	520.464	505.798	498.968	9.45325	9.52196	9.54356	9.55384	9.11863	9.14843	9.12526	13.23
ARRDC3	2159.5	0.374818	0.0366745	10.2201	1.61136e-24	7.04812e-24	OK	1880.54	2438.45	1810.42	1894.66	1879.43	1937.96	2481.66	2447.47	2483.48	2340.91	10.9192	10.9582	10.9512	10.9776	11.1963	11.1839	11.1969	12.7769
ARRDC3-AS1	26.222	0.338627	0.301481	1.12321	0.261348	0.339899	OK	23.1587	29.2854	24.0746	19.0694	30.6108	18.8116	27.3313	30.746	26.414	32.7185	4.66987	4.58484	4.77233	4.57839	4.72222	4.7743	4.70768	10.2537
ARRDC4	1205.87	1.67055	0.0511646	32.6505	7.89125e-234	1.87281e-232	OK	576.506	1835.22	546.152	623.463	545.399	593.381	1822.2	1882.81	1822.47	1811.05	9.50224	9.60593	9.5012	9.56665	10.5412	10.5722	10.5411	12.7083
ARRDC5	0.895861	0.613102	1.70354	0.359898	0.718923	0.780964	OK	0.708318	1.0834	0.913881	0	0.929067	0.945043	0	0	1.1226	3.2563	-0.189977	-0.216493	-0.189538	-0.18908	-0.216567	-0.216677	-0.184192	10.0031
ARSA	2739.08	0.618467	0.0324946	19.0329	9.10225e-81	8.6987e-80	OK	2160.8	3317.36	2177.29	2156.54	2229.52	2078.79	3292.29	3353.93	3358.85	3265.43	11.2082	11.2	11.2286	11.1687	11.5744	11.5913	11.5926	12.3489
ARSB	4763.38	-0.724256	0.0284779	-25.4322	1.11197e-142	1.68742e-141	OK	5934.53	3592.22	5831.15	6189.18	5812.95	5909.92	3680.74	3638.6	3520.48	3523.98	12.3865	12.4414	12.3836	12.3988	11.9771	11.9672	11.939	12.3334
ARSD	1073.44	0.150068	0.056151	2.67258	0.00752704	0.0132412	OK	1017.66	1129.22	1044.43	979.101	971.627	1076.85	1154.75	1222.69	1047.54	1090.56	10.0429	9.98727	9.98068	10.0695	10.1307	10.1812	10.0455	8.90879
ARSD-AS1	8.85168	-0.914962	1.88669	-0.484956	0.627708	0.702123	OK	11.5681	6.13525	14.6805	7.19203	15.9054	8.43908	0	0	24.5965	0	3.15399	2.9797	3.17923	3.0107	2.7787	2.77769	3.33585	10.3004
ARSE	17.5788	-0.135435	0.363147	-0.372948	0.709188	0.772588	OK	18.4033	16.7543	20.2101	18.1661	18.5532	16.5854	11.0342	18.5107	17.4926	20.078	4.17943	4.14182	4.14915	4.11196	3.99998	4.14798	4.1293	12.9171
ARSG	114.099	-0.0592212	0.143773	-0.411907	0.680408	0.748573	OK	116.441	111.758	130.891	110.19	103.519	120.837	111.958	108.319	113.478	113.604	6.93238	6.80847	6.76506	6.87402	6.81964	6.79651	6.82916	10.1434
ARSI	873.84	-0.880666	0.0558831	-15.7591	5.95095e-56	4.39314e-55	OK	1132.57	615.115	1154.29	1090.92	1193.05	1090.68	624.232	596.56	625.337	615.663	9.99735	9.94606	10.0274	9.94592	9.46484	9.42778	9.46652	10.7667
ARSJ	2161.98	0.134746	0.0359724	3.74581	0.000179812	0.000372614	OK	2061.09	2262.87	2071.31	2119.85	1990.92	2064.75	2263.42	2335.57	2247.8	2202.22	11.0398	11.0602	11.0052	11.037	11.1182	11.1461	11.112	11.9079
ARSK	1001.29	-0.287776	0.0503069	-5.72041	1.06266e-08	2.83931e-08	OK	1100.83	901.758	1095.3	1151.74	1109.3	1048.26	894.571	918.992	898.656	893.514	10.0437	10.088	10.0549	10.0051	9.86813	9.89109	9.87207	10.402
ART3	4.19712	0.0878526	0.760784	0.115476	0.908067	0.934762	OK	4.06937	4.32487	1.87392	3.13117	7.57876	3.75042	5.98993	5.81968	2.22043	3.21263	1.99329	2.02833	2.14018	2.04434	2.10128	2.0973	2.00462	11.2516
ART4	0.849861	0.87745	1.8417	0.476436	0.633764	0.707661	OK	0.5991	1.10062	0.457935	0	1.81945	0	1.43659	0	0	3.08491	-0.337515	-0.349898	-0.295711	-0.350256	-0.308869	-0.350076	-0.349417	13.6366
ART5	1.64304	0.84264	1.25072	0.673722	0.500488	0.586769	OK	1.1764	2.10968	1.95576	1.74604	0.989147	0	3.30052	3.19976	1.95309	0	0.703487	0.697702	0.676195	0.647111	0.739138	0.736765	0.703415	14.1267
ARTN	15.3663	1.84283	0.431812	4.26766	1.97532e-05	4.38516e-05	OK	6.69977	24.0329	5.4486	6.73611	5.49975	9.20805	28.1483	16.3695	24.417	27.1033	3.63839	3.67312	3.64005	3.73403	4.09629	3.88751	4.03138	12.5989
ARV1	682.212	0.220558	0.0653458	3.37525	0.000737497	0.00145038	OK	630.166	734.259	659.492	599.541	651.059	610.46	706.429	768.692	676.065	785.962	9.38302	9.30269	9.37206	9.31767	9.44202	9.51533	9.40425	9.95989
ARVCF	53.5395	0.411895	0.22074	1.86597	0.062045	0.0949528	OK	45.9482	61.1309	44.5736	50.256	54.0718	34.9371	74.2508	56.842	49.8021	63.5828	5.62927	5.6954	5.73702	5.50794	5.9313	5.76603	5.69068	9.31594
AS3MT	201.63	0.146881	0.109077	1.34658	0.178114	0.244173	OK	191.375	211.885	183.555	181.218	204.148	196.43	202.069	226.105	222.857	196.659	7.58173	7.57226	7.66382	7.63381	7.65581	7.74448	7.73268	13.7876
ASAH1	3242.74	0.265467	0.0288846	9.19062	3.90568e-20	1.53506e-19	OK	2945.24	3540.25	2982.43	2966.7	2932.11	2900.09	3569.96	3496.09	3497.51	3597.06	11.5872	11.5826	11.5723	11.5628	11.7469	11.7281	11.7284	13.6529
ASAH2	97.2238	0.862375	0.176902	4.87487	1.0888e-06	2.6141e-06	OK	69.0013	125.446	75.6113	91.1332	52.2896	57.5502	122.449	121.141	116.195	141.421	6.40812	6.53069	6.1905	6.24374	6.73967	6.73189	6.70042	9.63531
ASAH2B	401.431	0.712153	0.0828683	8.5938	8.41418e-18	3.1027e-17	OK	304.316	498.545	327.065	283.075	326.36	280.874	514.449	523.684	464.95	490.988	8.46533	8.3517	8.46361	8.34509	8.84584	8.86152	8.75784	13.3043
ASAP1	7547.38	0.41788	0.0236901	17.6394	1.22719e-69	1.06427e-68	OK	6461.9	8632.86	6268.01	6629.33	6428.42	6526.27	8791.82	8691.98	8641.65	8401.58	12.7131	12.762	12.7351	12.7483	13.0147	13.0043	12.999	11.8233
ASAP1-IT2	2.42802	-0.797501	1.05789	-0.753857	0.450935	0.538886	OK	3.08253	1.77351	6.47526	3.10274	1.88044	0.943267	2.00337	3.90619	1.1129	0	1.36344	1.27488	1.24115	1.21416	1.24477	1.29668	1.22033	7.3518
ASAP2	6805.72	0.70251	0.0227051	30.9406	3.39751e-210	7.37478e-209	OK	5180.71	8430.74	5173.76	5199.92	5109.87	5239.53	8247.39	8577.64	8536.85	8360.82	12.4783	12.4827	12.4677	12.4892	12.8931	12.9293	12.9249	15.1209
ASAP3	3000.53	-0.686593	0.0354765	-19.3534	1.90644e-83	1.87601e-82	OK	3701.34	2299.71	3636.01	3665.32	3852.98	3649.6	2151.96	2367.28	2313.88	2367.18	11.7111	11.7184	11.7643	11.7145	11.2493	11.3304	11.311	14.2895
ASB1	3037.43	0.571922	0.0305049	18.7485	1.99056e-78	1.87432e-77	OK	2443.14	3631.73	2444.23	2386.02	2423.81	2517.97	3696.32	3620.04	3633.56	3577.51	11.3693	11.3487	11.3621	11.3949	11.7365	11.7175	11.7208	10.3276
ASB13	653.019	0.251425	0.0648848	3.87494	0.000106653	0.000224954	OK	596.26	709.777	620.712	603.891	621.343	538.01	682.926	698.298	744.912	714.059	9.30527	9.28205	9.30614	9.18545	9.38709	9.40636	9.46256	16.5165
ASB14	8.80688	-0.248297	0.612604	-0.405314	0.685247	0.752179	OK	9.56287	8.05088	14.1914	13.6247	5.7042	4.71922	8.89478	6.76937	15.4884	1.06296	3.21463	3.2011	3.0198	2.99421	3.09778	3.0467	3.23774	13.2552
ASB16	32.5969	-0.621449	0.2766	-2.24674	0.0246566	0.0403707	OK	39.5109	25.6828	50.1194	39.3602	28.9392	39.6222	25.7159	25.8909	24.8435	26.2836	5.23731	5.10428	4.95781	5.10809	4.90861	4.91104	4.89593	9.84629
ASB16-AS1	218.61	-0.160692	0.107711	-1.49189	0.135729	0.19251	OK	230.772	206.447	250.91	211.519	216.554	242.962	190.246	204.957	225.819	205.909	7.8805	7.74454	7.7629	7.85436	7.6629	7.71993	7.79584	10.5874
ASB2	5.20122	-1.96898	0.775601	-2.53865	0.0111281	0.0191441	OK	8.28594	2.11651	7.28413	9.09922	9.11786	7.63379	2.05455	1.00074	0	5.41948	2.39668	2.4386	2.44065	2.40475	2.26015	2.22973	2.20376	14.7405
ASB3	533.033	0.168266	0.0722719	2.32824	0.0198994	0.0330334	OK	501.984	564.083	512.819	540.578	475.254	479.908	521.654	598.433	588.773	546.848	9.02386	9.06846	8.96036	8.96842	9.03828	9.15556	9.14143	8.21992
ASB5	5.45172	-1.91466	0.738546	-2.59247	0.00952907	0.0165373	OK	8.61772	2.28572	4.86584	9.59302	9.63275	10.3643	2.91554	0.951613	1.09493	4.19581	2.38953	2.50365	2.5063	2.5234	2.33726	2.28096	2.28847	13.8067
ASB6	1876.45	-0.605364	0.0385026	-15.7227	1.05764e-55	7.77379e-55	OK	2264.46	1488.44	2203.01	2312.46	2323.32	2220.12	1495.17	1512.32	1506.04	1439.16	11.007	11.051	11.0553	11.014	10.6661	10.6758	10.6724	11.2529
ASB7	925.666	0.182962	0.0556954	3.28505	0.00101964	0.00197841	OK	867.048	984.284	858.324	870.266	854.678	885.34	912.096	1044.49	950.121	1030.01	9.78788	9.79975	9.78425	9.81448	9.84017	9.95869	9.87563	11.8483
ASB8	1104.22	-0.124427	0.0503218	-2.47262	0.0134128	0.022829	OK	1151.81	1056.63	1201.02	1166.52	1128.51	1111.32	1061.66	1035.89	1005.66	1123.18	10.1818	10.1561	10.1271	10.1137	10.0739	10.0527	10.0273	14.2853
ASB9	3.9072	-2.64189	0.995772	-2.65311	0.00797536	0.0139848	OK	6.73528	1.07911	9.135	5.47266	2.91425	9.29849	0	2.07597	2.36122	0	2.05799	1.96446	1.89741	2.06151	1.81417	1.87461	1.88358	13.0341
ASB9P1	1.04243	0.842618	1.61309	0.522361	0.601419	0.679351	OK	0.746377	1.33848	0	2.07142	0.940146	0	0.995829	0	1.11375	3.21828	-0.00690192	0.0528335	0.021047	-0.00664435	0.0226734	-0.0064273	0.0259902	12.661
ASCC1	906.715	0.391479	0.0539424	7.25736	3.94707e-13	1.25671e-12	OK	784.445	1028.99	765.462	834.612	758.176	780.835	1028.98	1016.22	992.676	1076.76	9.67489	9.74844	9.66685	9.6917	9.93081	9.91979	9.89901	11.9853
ASCC2	2434.14	-0.184361	0.0332601	-5.543	2.97333e-08	7.76556e-08	OK	2589.45	2278.82	2556.71	2571.46	2665.71	2564.69	2331.93	2275.75	2233.71	2273.15	11.2918	11.2969	11.3291	11.2946	11.2103	11.189	11.1727	14.0944
ASCC3	5067.42	-0.121978	0.027814	-4.38547	1.15735e-05	2.60702e-05	OK	5281.52	4853.33	5218.12	5195.87	5191.71	5519.62	4800.75	4895.32	4734.7	4983.29	12.3327	12.3288	12.3281	12.3831	12.2585	12.2758	12.2463	8.74336
ASCL2	7.8488	5.73614	1.1325	5.06502	4.08362e-07	1.00434e-06	OK	0.289074	15.4085	0	0	0	0.964593	13.255	13.7243	9.99251	24.854	2.57886	2.58389	2.57931	2.61201	2.93463	2.94599	2.85823	11.4965
ASCL5	1.03036	-0.570225	1.69588	-0.336242	0.736688	0.795496	OK	1.23137	0.829344	0	1.98356	0	2.91105	0	0	2.2563	1.09197	-0.0240844	0.0333609	-0.0240238	0.0590182	-0.0234911	-0.0236169	0.040007	14.9062
ASDURF	84.8389	0.392346	0.171176	2.29206	0.0219022	0.0361094	OK	73.3734	96.3045	67.473	70.4375	86.5434	69.2499	111.953	96.7989	87.742	88.514	6.25353	6.28068	6.4126	6.26935	6.59149	6.48873	6.42156	11.1815
ASF1A	874.799	0.236926	0.0534838	4.42987	9.42901e-06	2.13614e-05	OK	803.128	946.47	808.97	802.789	787.807	812.509	899.356	958.943	936.124	991.896	9.70374	9.69725	9.68118	9.70745	9.79504	9.85111	9.82995	12.2907
ASF1B	604.082	-2.56071	0.0823223	-31.1059	2.00154e-212	4.37019e-211	OK	1033.07	175.096	936.754	1102.42	1048.73	1044.08	179.936	161.484	176.507	182.732	9.48524	9.64064	9.59299	9.58858	8.12225	8.04966	8.11137	11.0596
ASGR1	8.69296	0.10217	0.536818	0.190326	0.849054	0.886703	OK	8.38528	9.00064	9.49508	7.48594	11.3316	5.00374	7.8067	4.15154	11.8054	12.4636	3.12376	3.07699	3.16521	3.01576	3.08421	2.99463	3.17229	14.36
ASH1L	3230.2	-0.364445	0.033808	-10.7798	4.28699e-27	1.98757e-26	OK	3636.04	2824.36	3732.62	3704.89	3577.2	3531.07	2933.08	2823.09	2872.08	2667.57	11.7833	11.7765	11.7448	11.7331	11.5683	11.535	11.55	10.8407
ASH1L-AS1	31.4199	-1.15047	0.279538	-4.11563	3.86119e-05	8.40979e-05	OK	43.3236	19.5163	39.7587	42.6654	44.8236	46.0303	16.3503	20.7714	19.1819	21.778	5.05699	5.09284	5.1213	5.13525	4.68982	4.76955	4.74448	9.72747
ASH2L	2286.8	-0.0732103	0.0350966	-2.08597	0.0369816	0.0587722	OK	2344.81	2228.79	2372.05	2370.86	2400.37	2235.87	2194.8	2237.21	2225.09	2258.12	11.1913	11.1909	11.2019	11.139	11.1227	11.1395	11.1347	13.2895
ASIC1	272.474	0.378728	0.0917362	4.12845	3.65223e-05	7.96871e-05	OK	236.914	308.034	234.333	241.113	231.317	241.096	308.589	305.715	293.815	323.815	7.9659	7.98838	7.95591	7.98817	8.18695	8.17929	8.14654	13.9833
ASIC2	0.843366	-1.18304	1.85056	-0.639289	0.522635	0.607021	OK	1.171	0.515733	2.75238	1.02768	0	0.947828	2.01903	0	0	0	-0.208156	-0.256585	-0.286533	-0.258786	-0.228961	-0.286201	-0.285563	11.8507
ASIC3	12.9606	0.533212	0.447789	1.19077	0.233745	0.309134	OK	10.5925	15.3288	16.7583	12.5208	7.94957	5.08372	19.1299	15.5866	13.2731	13.3831	3.75399	3.66745	3.56385	3.49682	3.79716	3.73007	3.68295	12.4789
ASIC4	4.95266	0.695633	0.687149	1.01235	0.311372	0.3944	OK	3.78124	6.12407	2.69701	4.04438	5.44482	2.89769	4.11589	5.94588	9.01276	5.46282	2.23077	2.26765	2.30361	2.23696	2.26957	2.31588	2.38651	13.1847
ASIP	1.49233	-0.318712	1.25107	-0.254752	0.798914	0.846003	OK	1.65651	1.32816	0.89888	1.01575	1.81609	2.88519	0	1.97586	1.13839	2.20851	0.550679	0.554399	0.577046	0.606382	0.525066	0.581337	0.558106	14.7937
ASL	1782.04	-0.594966	0.041415	-14.366	8.46288e-47	5.51678e-46	OK	2144.37	1419.71	2143.68	2137.21	2222.01	2073.23	1374.52	1409.73	1385.24	1510.7	10.9547	10.9519	10.9874	10.9244	10.5645	10.5859	10.5712	12.3738
ASMT	1.37062	0.304717	1.34581	0.226418	0.820876	0.863789	OK	1.22641	1.51483	2.13113	1.19567	1.57989	0	0	2.31163	0.9601	2.78651	0.458982	0.433267	0.444208	0.398182	0.398633	0.463436	0.4263	13.5992
ASMTL	2046.64	-0.258643	0.0406621	-6.36079	2.00718e-10	5.76735e-10	OK	2229.61	1863.67	2309.76	2229.02	2269.7	2108.99	1811.59	1872.04	1801.71	1970.31	11.1045	11.0727	11.0889	11.0234	10.8904	10.9187	10.8857	13.0565
ASMTL-AS1	111.983	-0.787771	0.15784	-4.99093	6.00884e-07	1.46387e-06	OK	141.819	82.1471	140.759	149.669	146.096	130.154	83.7263	69.4929	106.117	69.8518	6.95383	7.00003	6.98199	6.89469	6.58835	6.47164	6.74752	8.53714
ASNA1	2729.75	-0.534832	0.0417494	-12.8105	1.4314e-37	8.06477e-37	OK	3230.02	2229.49	3401.93	3169.16	3394.93	2952.94	2188.78	2259.32	2211.11	2259.85	11.6048	11.5401	11.6029	11.4763	11.2133	11.2405	11.222	13.7615
ASNS	4734.72	3.95897	0.0379733	104.257	0	0	OK	572.124	8897.32	599.154	524.181	587.251	575.004	8901.75	8822.29	8783.54	9084.61	10.2151	10.1323	10.2024	10.1891	12.5309	12.5218	12.5172	10.4569
ASNSD1	1906.5	0.423903	0.0435591	9.73166	2.20954e-22	9.19434e-22	OK	1628.41	2184.59	1597.89	1657.77	1528.42	1730.13	2159.07	2188.69	2090.57	2299.47	10.7374	10.7692	10.6994	10.8061	11.0022	11.0145	10.9732	13.0212
ASNSP1	15.7675	5.00179	0.796156	6.28242	3.33335e-10	9.48685e-10	OK	0.954459	30.5806	0	0	0.951721	2.83392	39.1447	29.3908	25.75	28.069	3.35206	3.36116	3.38622	3.44431	4.17566	4.02764	3.96131	11.4616
ASPA	52.2147	1.12224	0.218802	5.12903	2.91241e-07	7.20301e-07	OK	32.872	71.5573	37.8288	25.2065	31.4182	36.6395	69.1285	67.7185	75.2554	74.5221	5.49408	5.31572	5.40592	5.47819	5.83833	5.82539	5.89183	7.7571
ASPH	21633	0.188941	0.0158817	11.8968	1.23008e-32	6.37861e-32	OK	20218.4	23047.5	20346.9	20314	19953.7	20262.6	23452.5	22982.4	22917.9	22833.6	14.3453	14.3439	14.3281	14.3417	14.4726	14.4543	14.4517	12.2238
ASPHD1	113.202	-0.245634	0.153667	-1.59848	0.109936	0.159461	OK	122.816	103.589	107.034	121.628	114.733	147.851	110.512	88.6184	112.243	102.999	6.77847	6.86927	6.82753	7.01465	6.80101	6.6513	6.81194	11.3372
ASPHD2	227.386	1.14656	0.106749	10.7407	6.55613e-27	3.02976e-26	OK	141.503	313.268	154.621	148.664	132.451	130.335	306.003	320.923	330.214	295.876	7.49483	7.46742	7.38477	7.37394	8.03526	8.07609	8.09978	9.76781
ASPM	2145.34	-2.57671	0.0453578	-56.8085	0	0	OK	3674.71	615.966	3666.86	3838.83	3503.06	3691.95	650.561	601.72	617.678	592.054	11.4197	11.4646	11.375	11.4264	9.91227	9.85527	9.87507	12.979
ASPN	1048.5	2.78688	0.0615759	45.2593	0	0	OK	265.396	1831.59	254.021	235.466	277.157	292.333	1822.66	1820.26	1838	1848.06	8.71255	8.66342	8.77211	8.80903	10.3773	10.376	10.3851	11.9616
ASPRV1	20.7236	0.842969	0.364669	2.3116	0.0207997	0.0343961	OK	14.8358	26.6115	16.4042	8.17784	13.8509	20.8349	21.2538	37.7031	24.7068	22.8574	4.26007	4.08811	4.20895	4.34299	4.35028	4.60383	4.40814	12.9369
ASPSCR1	824.865	-0.463554	0.0577807	-8.02264	1.03495e-15	3.59224e-15	OK	956.256	693.475	1015.16	904.677	990.601	913.676	704.296	695.862	677.76	696.896	9.86345	9.76199	9.84183	9.77068	9.54726	9.53719	9.51554	7.17001
ASRGL1	13.7744	-0.865422	0.418895	-2.06597	0.0388318	0.0614809	OK	17.7862	9.76261	16.5374	19.8787	16.7294	18.0156	13.172	7.00311	11.1922	7.66703	3.82305	3.88485	3.82669	3.85108	3.75517	3.61801	3.71416	12.5789
ASS1	4688.39	0.74163	0.0302569	24.5111	1.12534e-132	1.6004e-131	OK	3509.19	5867.59	3503.81	3628.85	3577.69	3327.39	5698	5947.11	5789.29	6034.97	11.9248	11.9548	11.9426	11.8809	12.3562	12.3956	12.3708	10.8394
ASTE1	181.283	0.0224734	0.115834	0.194013	0.846166	0.884333	OK	179.871	182.695	169.469	165.073	186.145	198.108	177.9	171.029	195.038	187.5	7.44971	7.43018	7.52148	7.56999	7.48665	7.4567	7.55749	7.54499
ASTL	9.56153	-2.48931	0.606221	-4.10627	4.02098e-05	8.74653e-05	OK	16.2322	2.89083	19.0112	12.2056	13.7184	20.0217	1.02248	4.94822	3.37913	2.1855	3.38445	3.24384	3.27778	3.40202	2.96342	3.07086	3.03251	8.55702
ASTN1	0.975614	2.35107	1.6488	1.42593	0.15389	0.214756	OK	0.319767	1.63146	0	0	0	1.37454	1.46472	1.54852	0.876112	2.54102	-0.0866295	-0.085984	-0.0865718	-0.0472665	-0.0451159	-0.0407646	-0.0607005	10.9215
ASTN2	172.48	0.276586	0.11829	2.3382	0.0193767	0.0322146	OK	155.997	188.963	156.261	151.845	175.639	140.356	186.844	190.228	181.38	197.285	7.35237	7.33119	7.4408	7.2733	7.48839	7.50249	7.46528	13.3924
ASXL1	4266.94	-0.098923	0.0265741	-3.72253	0.000197238	0.000407859	OK	4413.17	4120.71	4418.8	4320.64	4492.33	4418.06	4150.7	4024.09	4112.18	4198.7	12.0899	12.0698	12.1046	12.0897	12.0341	12.0068	12.0259	9.5942
ASXL2	2413.13	-0.105388	0.0409442	-2.57395	0.0100544	0.0174034	OK	2501.23	2325.03	2450	2672.29	2488.18	2397.17	2473.31	2254.4	2325.88	2243.8	11.2494	11.3269	11.2632	11.2301	11.2578	11.1761	11.2035	14.8991
ATAD1	2625.36	0.800467	0.0371052	21.5729	3.22606e-103	3.76794e-102	OK	1915.16	3335.56	1852.3	1849.32	1936.75	2021.15	3492.55	3309.2	3257.81	3283.8	11.0382	11.0369	11.0758	11.1121	11.5995	11.5498	11.5353	12.2617
ATAD2	1479.79	-1.09163	0.0454806	-24.0022	2.63784e-127	3.65068e-126	OK	2014.37	945.204	1975.38	1963.35	2008.1	2108.84	960.655	891.286	944.548	986.156	10.7596	10.7539	10.7748	10.8203	10.129	10.0678	10.1153	8.41159
ATAD2B	365.385	0.232171	0.0916299	2.53379	0.0112836	0.0194009	OK	336.048	394.722	351.981	344.653	311.378	336.593	451.607	373.572	409.635	343.663	8.47926	8.46206	8.37973	8.44266	8.68924	8.52851	8.60568	12.1215
ATAD3A	3181.64	-1.01332	0.0319269	-31.7387	4.55149e-221	1.03901e-219	OK	4255.23	2108.06	4248.06	4297.25	4376.03	4099.65	2119.19	2106.63	2059.12	2147.22	11.8711	11.8818	11.8988	11.8381	11.2554	11.2504	11.2315	9.47647
ATAD3B	1108.37	-0.994552	0.0504969	-19.6953	2.36565e-86	2.39914e-85	OK	1475.96	740.773	1484.84	1509.87	1462.5	1446.19	718.026	749.719	795.142	700.649	10.3494	10.3646	10.3355	10.3251	9.71908	9.75422	9.80294	6.36535
ATAD3C	5.31992	-0.749435	0.667699	-1.12242	0.261686	0.340195	OK	6.67143	3.96841	5.4536	7.1376	7.3719	6.6801	3.04915	3.95888	6.7348	2.17334	2.40496	2.44582	2.45222	2.43527	2.34307	2.36676	2.43559	10.3172
ATAD5	138.198	-2.06749	0.148674	-13.9062	5.80702e-44	3.6287e-43	OK	223.157	53.2396	211.146	229.999	225.118	226.564	48.6073	56.829	45.1526	62.1703	7.3383	7.40955	7.39266	7.39837	6.31963	6.40442	6.28758	11.7693
ATAT1	289.131	-0.501615	0.109714	-4.57202	4.83053e-06	1.11616e-05	OK	338.895	239.367	382.551	340.322	349.259	282.85	242.528	215.609	280.041	219.885	8.40017	8.30044	8.32253	8.14772	8.0256	7.93474	8.1397	9.23724
ATE1	1063.95	-0.023479	0.0539375	-0.435299	0.663345	0.733498	OK	1072.6	1055.29	1069.03	1098.07	1027.48	1096.99	1102.86	1027.44	967.074	1122.62	10.0589	10.0823	10.0244	10.0814	10.0861	10.0244	9.97231	9.69179
ATE1-AS1	20.7153	0.584109	0.363065	1.60883	0.107654	0.156469	OK	16.5782	24.8525	12.789	11.2996	26.8379	15.2366	29.4729	22.5094	29.1311	18.4462	4.19526	4.16642	4.45258	4.24594	4.49246	4.38023	4.48561	10.6961
ATF1	993.029	0.394599	0.0510502	7.72961	1.07875e-14	3.6197e-14	OK	858.066	1127.99	824.874	879.801	825.989	901.546	1125.82	1116.8	1112.68	1156.73	9.79207	9.84677	9.79319	9.86755	10.0615	10.0543	10.051	11.4855
ATF2	1946.82	0.507149	0.0396974	12.7754	2.25068e-37	1.26424e-36	OK	1608.12	2285.52	1566.07	1709.03	1599.84	1561.03	2344.96	2291.66	2200.23	2301.74	10.7304	10.8055	10.7486	10.7277	11.0863	11.0655	11.0286	7.38649
ATF3	1580.63	2.70673	0.0493041	54.8988	0	0	OK	419.91	2741.35	419.037	436.008	417.62	407.546	2722.45	2723.01	2846.6	2672.76	9.36313	9.39248	9.36083	9.34379	10.9725	10.9727	11.0161	12.5034
ATF4	20053.5	1.64681	0.015898	103.586	0	0	OK	9707.86	30399.2	9714.78	9714.72	9796.14	9606.09	30223.8	30637	30210	30525.5	13.5958	13.5958	13.6025	13.5867	14.6047	14.6178	14.6043	10.7687
ATF5	11112.5	3.66985	0.0245293	149.611	0	0	OK	1619.04	20606	1637.98	1582.43	1660.44	1591.7	20634.6	20412.4	20539.3	20841.1	11.5846	11.5621	11.5938	11.5658	13.778	13.767	13.7733	9.67905
ATF6	2619.98	0.177249	0.0354473	5.00035	5.72257e-07	1.39615e-06	OK	2459.24	2780.73	2365.85	2558.11	2393.85	2520.41	2795.36	2767.23	2868	2691.07	11.2647	11.3331	11.2749	11.32	11.4119	11.4029	11.4348	12.067
ATF6B	3032.12	-0.138767	0.0323361	-4.29139	1.77561e-05	3.95317e-05	OK	3177.83	2886.4	3214.33	3169.13	3279.24	3048.46	2974.63	2852.05	2835.3	2883.78	11.6174	11.6048	11.6353	11.5702	11.5485	11.5114	11.5062	10.9965
ATF7	1838.28	-0.429547	0.0479647	-8.95547	3.3828e-19	1.30036e-18	OK	2109.94	1566.62	2004.18	2105.86	2178.15	2150.08	1703.2	1458.87	1620.3	1485.59	10.9152	10.9595	10.9901	10.9783	10.7714	10.638	10.728	9.18667
ATF7IP	2049.02	-0.0635123	0.0419402	-1.51435	0.129937	0.185016	OK	2094.11	2003.92	2151.06	2131.44	1962.87	2132.24	2083.77	2043.88	1874.88	2011.97	11.0433	11.0352	10.9625	11.0355	11.0151	10.998	10.9224	6.79825
ATF7IP2	22.622	0.0264072	0.326718	0.0808256	0.935581	0.954088	OK	22.415	22.8291	24.0322	20.4881	25.5019	19.4524	20.2612	27.0637	28.5783	15.5986	4.51628	4.45587	4.54028	4.43726	4.45162	4.56469	4.58658	7.77583
ATG10	189.562	0.0447968	0.112438	0.398413	0.690326	0.756391	OK	186.619	192.504	175.594	176.59	203.082	190.882	176.51	202.68	197.473	193.681	7.50705	7.5115	7.61938	7.57104	7.51108	7.61777	7.59729	10.954
ATG101	2725.38	0.45891	0.0374337	12.2593	1.49818e-34	8.01287e-34	OK	2295.54	3155.23	2395.76	2281.37	2353.62	2149.02	3016.58	3163.39	3228.72	3214.6	11.2927	11.2504	11.2773	11.199	11.4968	11.5398	11.5583	13.4923
ATG12	2125.19	0.475929	0.0360918	13.1866	1.04774e-39	6.14765e-39	OK	1777.8	2472.59	1759.18	1763.67	1833.21	1756.19	2560.72	2475.64	2417.15	2435.78	10.8821	10.8844	10.9176	10.8807	11.2143	11.1836	11.1619	13.2406
ATG13	4321.64	0.599383	0.0264271	22.6806	6.95552e-114	8.8842e-113	OK	3436.6	5206.68	3431.33	3369.74	3404.59	3539.9	5148.06	5254.42	5177.37	5247.72	11.865	11.8495	11.8583	11.8919	12.2254	12.2441	12.2305	7.81054
ATG14	958.679	0.273707	0.050986	5.36827	7.94938e-08	2.03185e-07	OK	868.011	1049.35	851.266	899.95	831.776	889.585	1027	1060.63	1069.35	1039.87	9.80052	9.84803	9.78094	9.83806	9.96271	9.99103	9.99817	11.1983
ATG16L1	1195.73	0.171042	0.0463646	3.68907	0.000225079	0.000463366	OK	1124.93	1266.53	1172.65	1094.99	1117.38	1113.81	1239.1	1271	1241.09	1315.84	10.2057	10.1464	10.1638	10.161	10.2539	10.2763	10.2553	11.1422
ATG16L2	158.004	0.360434	0.124531	2.89433	0.00379965	0.00693595	OK	138.369	177.639	129.791	136.026	134.922	152.627	181.983	157.798	194.388	176.498	7.15435	7.18833	7.18208	7.2725	7.40624	7.29744	7.45713	15.2591
ATG2A	1826.92	-0.228735	0.0416807	-5.48778	4.07016e-08	1.05574e-07	OK	1971.44	1682.39	1928.74	2021.33	2007.17	1928.65	1649.93	1720.08	1777.94	1581.49	10.8815	10.9232	10.9169	10.8814	10.7445	10.7806	10.8096	11.2463
ATG2B	2112.99	-0.159225	0.0391024	-4.072	4.66118e-05	0.000100918	OK	2229.48	1996.51	2138.24	2336.75	2147.55	2297.36	2058.28	1964.29	1990.76	1970.71	11.0546	11.1336	11.0585	11.1184	11.021	10.98	10.9918	8.39015
ATG3	2211.17	0.0112675	0.0391647	0.287695	0.77358	0.82549	OK	2202.54	2219.81	2306.82	2201.08	2109.43	2191.47	2202.65	2140.38	2190.09	2347.48	11.1479	11.1063	11.0688	11.1024	11.1069	11.0816	11.1019	13.5728
ATG4A	521.941	0.234321	0.0753545	3.10959	0.00187349	0.00353894	OK	479.647	564.234	442.643	470.677	497.732	506.363	506.319	552.607	608.312	590.872	8.888	8.93859	8.9851	8.99956	8.99949	9.07375	9.15617	11.9608
ATG4B	1908.41	-0.0684802	0.0378472	-1.80939	0.0703909	0.106652	OK	1953.69	1863.12	1998.9	1952.27	1988.1	1874.19	1808.87	1873.02	1871.13	1900.77	10.9389	10.918	10.9341	10.882	10.8509	10.8814	10.8805	11.3025
ATG4C	338.992	-0.283718	0.0873993	-3.24622	0.00116947	0.00225568	OK	372.218	305.766	390.881	358.191	388.295	352.075	295.539	331.056	278.274	317.625	8.52089	8.44747	8.51529	8.43327	8.29057	8.38247	8.24315	8.67635
ATG4D	481.775	0.407872	0.0767881	5.31165	1.08635e-07	2.75507e-07	OK	414.122	549.427	383.327	439.231	444.282	390.145	562.64	547.544	504.617	582.412	8.71751	8.82911	8.83852	8.73192	9.03931	9.0158	8.94568	7.73322
ATG5	1518.54	0.374824	0.0421622	8.89004	6.10891e-19	2.33186e-18	OK	1322.38	1714.7	1281.01	1336.82	1294.74	1376.21	1659.79	1720.9	1763.64	1715.2	10.4173	10.4537	10.4264	10.4786	10.643	10.6752	10.697	11.2462
ATG7	1457.03	0.54925	0.0461696	11.8964	1.2362e-32	6.40857e-32	OK	1182.98	1731.09	1103.19	1189.46	1169.14	1272.03	1775.11	1739.62	1701.84	1705.89	10.2606	10.3244	10.3097	10.3818	10.6763	10.6581	10.6382	11.5883
ATG9A	5008.09	0.089993	0.025995	3.46194	0.000536306	0.00106601	OK	4851.94	5164.24	4813.01	4799.73	5003.64	4787.94	5154.34	5028.59	5223.93	5253.53	12.2545	12.252	12.2889	12.2498	12.3154	12.2934	12.3274	12.0895
ATG9B	28.2941	3.00444	0.377118	7.96684	1.62785e-15	5.61653e-15	OK	6.2704	50.3177	6.56813	9.31633	7.37644	1.92606	53.7283	43.2992	50.292	53.846	4.2076	4.28183	4.22747	4.08057	5.00357	4.87444	4.95895	11.7626
ATIC	2844.99	-0.403507	0.0328249	-12.2927	9.91254e-35	5.31082e-34	OK	3240.27	2449.71	3255.05	3186.25	3254.37	3262.51	2466.88	2331.32	2457.38	2546.18	11.5903	11.5709	11.5901	11.5923	11.3443	11.2955	11.341	9.6278
ATL1	578.325	-0.376548	0.0724275	-5.19896	2.00406e-07	4.99643e-07	OK	653.372	503.278	683.899	678.866	567.564	683.138	490.291	506.727	524.55	491.568	9.31532	9.30876	9.15481	9.31435	9.03266	9.05976	9.08859	11.553
ATL2	919.276	0.155825	0.0542664	2.87147	0.00408566	0.00743245	OK	869.679	968.873	839.406	854.28	859.708	925.096	922.985	1015.48	962.066	975.191	9.76514	9.78019	9.78557	9.84883	9.84684	9.93032	9.88292	11.9873
ATL3	7647.43	-0.125749	0.028383	-4.43045	9.40356e-06	2.1309e-05	OK	7980.5	7314.35	7679.29	8255.23	7971.63	8021.38	7686.73	7349.4	7160.73	7055	12.9038	12.9687	12.9373	12.9429	12.9047	12.8647	12.8417	13.5484
ATM	2710.48	-0.260845	0.0420785	-6.19899	5.68257e-10	1.6018e-09	OK	2954.85	2466.11	3092.43	2879.22	2870.76	2974.34	2600.83	2310.59	2611.82	2343.84	11.5197	11.4557	11.4531	11.4848	11.3655	11.2626	11.3692	11.534
ATMIN	2811.56	0.471603	0.0312266	15.1026	1.55659e-51	1.08238e-50	OK	2356.07	3267.05	2345.42	2296.55	2364.74	2415.83	3308.39	3205.81	3276.58	3279.16	11.2921	11.274	11.2992	11.3177	11.5971	11.5685	11.5883	12.3434
ATN1	10282.7	-0.310561	0.0208856	-14.8696	5.19404e-50	3.52325e-49	OK	11385.2	9180.21	11327.2	11488.4	11662.4	11060.1	9182.94	9070.02	9270.53	9199.95	13.4121	13.4249	13.4385	13.3906	13.2251	13.2143	13.2334	12.0674
ATOH7	0.980756	-1.43669	1.61286	-0.890773	0.373051	0.459755	OK	1.43237	0.529139	0.905615	2.0397	1.83104	0.959982	1.01897	0	0	1.09075	-0.0357372	-0.00403285	-0.00927792	-0.0341523	-0.0324749	-0.0619587	-0.0612087	11.6953
ATOH8	5890.6	-3.33675	0.0318922	-104.626	0	0	OK	10720.1	1061.06	10721.3	10663.1	10991.5	10506.6	1051.17	1092.22	1015.73	1083.03	12.8728	12.8672	12.8979	12.8524	10.8614	10.8877	10.8386	10.2507
ATOX1	1332.03	-0.0664602	0.0438126	-1.51692	0.129287	0.184232	OK	1362.71	1301.36	1314.14	1341.21	1376.54	1418.36	1304.17	1292.31	1322.84	1286.71	10.3673	10.3852	10.4081	10.4345	10.3607	10.3527	10.3731	11.3481
ATP10A	9649.61	0.546656	0.0199655	27.38	4.74703e-165	8.13483e-164	OK	7842.99	11456.2	7847.22	7831.45	7965.48	7724.09	11379.7	11270.8	11609.6	11568.5	13.0457	13.0439	13.0587	13.032	13.3773	13.3685	13.3956	8.78831
ATP10D	3159.73	0.0106108	0.0314304	0.337596	0.735667	0.794672	OK	3148.11	3171.35	3099.18	3222.36	3067.66	3206.57	3269.33	3205.66	3117.05	3090.04	11.6083	11.6429	11.5993	11.6385	11.6558	11.6383	11.6134	11.9217
ATP11A	2715.9	0.394077	0.0336092	11.7253	9.46124e-32	4.82659e-31	OK	2347.26	3084.54	2354.44	2426.75	2341.78	2267.8	3203.38	3020.15	3061.98	3050.91	11.2778	11.304	11.2731	11.2457	11.5504	11.4975	11.5098	12.0557
ATP11B	4160.01	0.799039	0.0290825	27.4749	3.49926e-166	6.06375e-165	OK	3036.57	5283.45	2985.48	3122.47	3057.69	2981.07	5352.23	5082.79	5403.74	5294.59	11.7155	11.7537	11.7358	11.7143	12.2338	12.1862	12.2427	12.8907
ATP11C	3284.43	-0.246469	0.0319664	-7.71026	1.25559e-14	4.20016e-14	OK	3564.31	3004.56	3544.42	3643.97	3399.39	3669.6	2977.5	2996.37	3087.02	2957.18	11.7476	11.7724	11.7102	11.7787	11.5932	11.5987	11.6248	10.1284
ATP13A1	3615.28	-0.215434	0.0290046	-7.42758	1.10604e-13	3.5899e-13	OK	3884.71	3345.85	3770.81	3976.07	3960.39	3832.06	3373.94	3301.92	3382.79	3324.28	11.8561	11.9036	11.9	11.8705	11.7575	11.7386	11.7598	14.5511
ATP13A2	2833.98	0.748891	0.033783	22.1677	7.0454e-109	8.63073e-108	OK	2114.52	3553.45	2067.91	2129.41	2230.08	2029.64	3549.29	3519.74	3533.56	3612.23	11.179	11.2039	11.2433	11.1633	11.6565	11.6488	11.6523	9.55561
ATP13A3	14690.7	0.0449367	0.0244974	1.83434	0.0666033	0.101394	OK	14461.9	14919.5	14436.3	14862.4	13906.9	14648.7	15179.8	15415.3	14655	14421	13.8268	13.8528	13.7936	13.8398	13.8718	13.8856	13.8402	8.50201
ATP13A4	1.14158	1.91037	1.62497	1.17563	0.239742	0.316053	OK	0.479753	1.80342	0.925694	1.03445	0	0	1.00119	2.94525	0	3.22609	0.153079	0.156288	0.125739	0.125952	0.155323	0.20941	0.127051	9.74583
ATP1A1	22096.2	-0.446727	0.0160297	-27.8687	6.38975e-171	1.15022e-169	OK	25490.1	18702.2	25408.5	25648.7	25708.8	25197.2	18587.6	18864.3	18412.1	18942	14.5524	14.561	14.5631	14.5447	14.2729	14.2859	14.2647	14.3528
ATP1A1-AS1	36.8138	0.137207	0.29082	0.471794	0.637074	0.710758	OK	35.0646	38.5631	33.6869	34.2421	49.67	22.8854	38.0911	24.5651	51.4164	39.9534	5.13883	5.14694	5.33982	4.97031	5.19861	5.00039	5.35845	13.7777
ATP1A2	0.798978	3.18349	2.06061	1.54493	0.122363	0.175512	OK	0.158448	1.43951	0	0	0	0	3.02286	0	3.36896	0	-0.418977	-0.418457	-0.418931	-0.418782	-0.332928	-0.418618	-0.325187	9.94916
ATP1A3	5.54189	-1.0263	0.676894	-1.51619	0.129472	0.184482	OK	7.43395	3.64984	9.78844	4.99431	8.32579	6.71275	4.09645	6.00009	1.13014	3.28717	2.55839	2.4434	2.52448	2.48591	2.42067	2.4684	2.34381	12.1232
ATP1B1	1159.59	-1.05399	0.0546003	-19.3037	4.99811e-83	4.90015e-82	OK	1565.29	753.897	1561.84	1531.34	1456.47	1710.78	736.585	753.734	752.685	773.299	10.4165	10.3982	10.3525	10.5007	9.76384	9.7825	9.78171	11.5418
ATP1B2	1.62681	0.551073	1.3116	0.420154	0.674373	0.743036	OK	1.31983	1.93379	0	0	2.96233	2.24703	2.13696	2.10031	3.56785	0	0.627114	0.628173	0.711445	0.692828	0.68867	0.68772	0.725659	10.371
ATP1B3	4022.35	-0.740138	0.0371939	-19.8994	4.11638e-88	4.23715e-87	OK	5032.08	3012.62	5010.48	4917.73	4757.5	5443.8	3089.34	3067.78	2970.94	2921.19	12.1575	12.1403	12.1099	12.2343	11.7272	11.7212	11.6939	11.3139
ATP23	84.8674	-0.540882	0.174799	-3.09431	0.00197271	0.00371826	OK	100.592	69.1423	101.072	95.6867	96.5343	109.678	82.7475	77.742	56.8428	58.6357	6.51467	6.47605	6.48259	6.57281	6.37843	6.33782	6.15023	12.4268
ATP2A1	17.3197	-0.372803	0.373926	-0.996996	0.318766	0.402202	OK	19.5451	15.0943	24.5201	18.3394	12.3422	23.0863	15.3477	16.1023	15.4276	13.3922	4.23179	4.12264	4.00331	4.20685	4.06568	4.08043	4.06829	12.1443
ATP2A1-AS1	15.2954	-1.46978	0.452438	-3.24858	0.00115983	0.00223803	OK	22.4761	8.1147	33.1038	22.6148	19.1095	15.22	13.4638	8.76186	6.78343	3.30577	4.18745	4.01557	3.95392	3.87755	3.8415	3.73694	3.694	8.52017
ATP2A2	22864.7	0.353601	0.016099	21.9641	6.34502e-107	7.66648e-106	OK	20076.6	25652.8	19989.3	20309.1	19736.8	20271.3	25667.7	25309.9	25929.1	25704.4	14.3584	14.3723	14.3474	14.3707	14.5815	14.5688	14.5907	13.4174
ATP2A3	238.743	2.18571	0.114892	19.024	1.07827e-80	1.0294e-79	OK	86.0412	391.445	93.2783	70.772	92.572	86.7681	397.591	400.147	367.219	401.597	7.0809	6.91769	7.07632	7.03719	8.21645	8.22259	8.14406	7.44674
ATP2B1	6564.47	1.08081	0.0224659	48.1088	0	0	OK	4214.45	8914.5	4230.56	4280.5	4119.75	4228.35	8966.56	8821.6	8942.58	8925.9	12.2666	12.2765	12.2444	12.2661	12.9351	12.9198	12.9326	9.57796
ATP2B1-AS1	161.556	0.986489	0.127818	7.71791	1.18255e-14	3.96082e-14	OK	108.377	214.734	90.0185	127.089	109.398	107.487	205.589	209.57	221.884	221.411	6.89434	7.1285	7.02304	7.01161	7.49439	7.51007	7.5556	12.8997
ATP2B3	1.48771	-0.36138	1.29213	-0.279677	0.779725	0.83066	OK	1.67307	1.30235	0	2.04532	2.7708	1.90366	2.02399	0.989963	0	2.16798	0.517916	0.576815	0.597192	0.573083	0.576261	0.547279	0.519714	11.8567
ATP2B4	17418.3	-0.754485	0.0194331	-38.8248	0	0	OK	21871.9	12964.7	21780.3	22328.2	21468.1	21915.9	13229.1	13009.7	13031.7	12583.6	14.2764	14.2994	14.263	14.2821	13.8304	13.816	13.8175	7.24417
ATP2C1	7623.45	0.0608346	0.0224747	2.7068	0.00679348	0.0120111	OK	7462.75	7784.16	7409.19	7572.19	7343.9	7531.15	7855.64	7966.52	7585.52	7723.52	12.8707	12.89	12.8628	12.8852	12.9229	12.9355	12.8916	12.359
ATP2C2	1.83035	-2.57437	1.37372	-1.87402	0.0609277	0.0933738	OK	3.13445	0.526258	1.82546	5.11622	2.77913	2.84377	0	0.992158	0	1.08609	0.849289	0.935606	0.875689	0.877331	0.79741	0.825869	0.79855	12.5707
ATP2C2-AS1	35.0882	-0.885068	0.280986	-3.14987	0.00163343	0.00310761	OK	45.5258	24.6505	39.8961	38.6761	59.6051	43.9889	34.6882	21.7916	22.4636	19.5957	5.16918	5.15245	5.39759	5.22069	5.09852	4.89996	4.91413	11.5024
ATP5F1A	13196.3	-0.534349	0.02393	-22.3296	1.90478e-110	2.36302e-109	OK	15612.6	10780.1	15294.9	15352.6	15451.1	16349.9	10586.8	10734.4	10666.9	11134.2	13.8134	13.8168	13.8227	13.8747	13.4857	13.4976	13.4922	15.272
ATP5F1B	19870.4	-0.278237	0.0211848	-13.1338	2.10929e-39	1.22831e-38	OK	21780.6	17960.2	21557.1	21482.4	21322.8	22758.7	17628.9	18065.7	17948	18199.5	14.3493	14.3462	14.3395	14.3984	14.1701	14.1915	14.1858	11.3033
ATP5F1C	3654.41	-0.140776	0.027934	-5.03961	4.66476e-07	1.14364e-06	OK	3832.57	3476.26	3909.94	3754.12	3792.77	3872.17	3477.06	3467.24	3427.99	3534.01	11.8952	11.8588	11.8679	11.8865	11.7908	11.7883	11.7783	11.3957
ATP5F1D	2935.33	-0.222887	0.0326674	-6.82293	8.92029e-12	2.69496e-11	OK	3161.63	2709.04	3061.37	3090.23	3197.41	3298.27	2674.35	2722.59	2686.92	2751.5	11.5552	11.5636	11.5941	11.6219	11.4359	11.4515	11.44	12.0591
ATP5F1E	3824.47	-0.0447155	0.0310257	-1.44124	0.149517	0.209394	OK	3883.74	3765.21	3952.93	3751.22	3817.2	4011.38	3725.62	3753.25	3662.09	3922.11	11.9303	11.8837	11.8991	11.9434	11.8776	11.8841	11.8624	11.7601
ATP5IF1	2704.37	-0.608809	0.0447593	-13.6018	3.90513e-42	2.36925e-41	OK	3266.66	2142.07	3391.27	3252.41	3457.31	2965.75	2047.95	2197.12	2082.43	2240.68	11.5946	11.5563	11.6124	11.4727	11.1484	11.2085	11.1627	13.4494
ATP5MC1	1607.44	-1.00041	0.0438003	-22.8404	1.82205e-115	2.34993e-114	OK	2143.46	1071.42	2212.44	2066.29	2198.47	2097.82	1101.35	1106.16	1061.36	1015.66	10.9124	10.8493	10.9066	10.8633	10.2979	10.3014	10.2675	8.522
ATP5MC2	3000.64	-0.395056	0.032789	-12.0484	1.97641e-33	1.03792e-32	OK	3408.92	2592.35	3390.96	3347.68	3538.01	3357.82	2525.81	2607.83	2538.98	2698	11.6562	11.6445	11.6947	11.6473	11.3956	11.4233	11.4001	7.82965
ATP5MC3	4530.38	-0.585475	0.0255824	-22.8858	6.42835e-116	8.31965e-115	OK	5437.23	3623.53	5402.67	5458.89	5490.67	5400.06	3640.99	3696.04	3534.71	3619.05	12.2949	12.3044	12.3097	12.2945	11.944	11.9569	11.9185	10.2421
ATP5MD	2582.57	-0.0507344	0.0453266	-1.11931	0.263009	0.341604	OK	2627.98	2537.17	2535.41	2424.62	2634.16	2917.16	2462.45	2606.16	2523.6	2557.02	11.3176	11.2783	11.3514	11.4426	11.2919	11.342	11.3135	10.7782
ATP5ME	1387.66	-0.455591	0.049538	-9.1968	3.68769e-20	1.45031e-19	OK	1604.96	1170.36	1637.63	1594.13	1668.75	1519.23	1067.75	1225.99	1182.55	1205.25	10.5795	10.5553	10.5965	10.5123	10.207	10.3244	10.2935	12.649
ATP5MF	3513.64	-0.580778	0.0338893	-17.1375	7.79055e-66	6.44892e-65	OK	4211.47	2815.8	4335.14	4130.33	4327.46	4049.26	2678.95	2790.01	2894.41	2903.53	11.9591	11.9148	11.9575	11.8968	11.5326	11.5673	11.599	8.33374
ATP5MF-PTCD1	5.97395	1.8945	3.26503	0.58024	0.561753	0.643236	OK	2.53244	9.41545	0	0	10.1199	0	25.3441	0	12.3276	0	2.17024	2.17427	2.4641	2.17175	2.7785	2.17302	2.51147	10.7393
ATP5MG	3358.17	-0.485912	0.0357174	-13.6044	3.77251e-42	2.29103e-41	OK	3918.42	2797.93	4043.8	3832.6	4107.43	3690.76	2774.9	2895.74	2754.08	2766.07	11.8742	11.8253	11.8885	11.7912	11.5393	11.5763	11.5329	8.31425
ATP5MGL	0.722583	-1.90855	1.90458	-1.00209	0.316301	0.399662	OK	1.1412	0.303969	0.924668	1.0334	0	2.8172	1.0054	0	0	0	-0.478473	-0.47554	-0.505565	-0.425689	-0.476283	-0.50528	-0.504732	11.7356
ATP5MPL	1596.65	-0.269217	0.044267	-6.08167	1.18936e-09	3.30686e-09	OK	1745.2	1448.11	1696.3	1646.26	1802.3	1833.7	1405.34	1434.1	1463.59	1491.64	10.692	10.6655	10.7459	10.7613	10.5276	10.545	10.5626	7.53704
ATP5PB	4086.84	-0.318658	0.028871	-11.0373	2.52541e-28	1.20362e-27	OK	4536.35	3637.32	4509.27	4494.76	4421.99	4717.64	3686	3536.21	3652.8	3676.01	12.0819	12.079	12.0643	12.1226	11.9028	11.8668	11.8949	7.52168
ATP5PD	3872.98	-0.320085	0.030069	-10.645	1.83971e-26	8.42625e-26	OK	4300.87	3445.09	4287.77	4220.94	4345.21	4348.65	3270.75	3567.13	3461.15	3482.25	12.0073	11.9932	12.0193	12.02	11.7683	11.8436	11.8173	7.28531
ATP5PF	2117.59	-0.0103386	0.0391566	-0.264033	0.791755	0.840147	OK	2125.18	2110	2015.24	2110.27	2123.61	2250.9	2052.01	2090.89	2128.41	2169.38	11.0044	11.0449	11.0505	11.1021	11.0202	11.0368	11.0525	11.7766
ATP5PO	2937.35	-0.144019	0.0328118	-4.38924	1.13748e-05	2.56475e-05	OK	3083.84	2790.86	3014.26	3007.35	3081.45	3231.39	2809.22	2764.35	2737.33	2853.46	11.5426	11.5405	11.5622	11.6047	11.4802	11.466	11.4574	10.5347
ATP5S	210.451	0.0551488	0.11264	0.489602	0.624416	0.699495	OK	206.429	214.473	190.579	198.631	216.102	220.224	240.982	184.793	224.014	208.282	7.63875	7.67069	7.73644	7.75136	7.82315	7.61552	7.7647	11.4571
ATP6AP1	5133.37	0.029769	0.0283971	1.04831	0.294495	0.376233	OK	5080.41	5186.33	5128.42	5214.08	5157.94	4820.48	5037.26	5206.62	5257.09	5245.1	12.3247	12.3394	12.3298	12.2698	12.3087	12.3382	12.3468	8.01034
ATP6AP1L	90.0302	1.42522	0.174232	8.17997	2.83921e-16	1.00139e-15	OK	48.8558	131.205	55.1629	49.9357	35.8017	54.4836	133.27	135.59	133.742	122.255	6.12233	6.06931	5.89924	6.11628	6.71678	6.73069	6.71761	13.7827
ATP6AP2	9744.99	0.533501	0.0206669	25.8143	6.13165e-147	9.59505e-146	OK	7963.42	11526.6	7961.66	7848.81	7933.14	8111.05	11538	11811.9	11367	11388.3	13.0643	13.0519	13.0612	13.0804	13.3955	13.4171	13.3818	9.61147
ATP6V0A1	1474.02	0.562417	0.0430398	13.0674	5.05761e-39	2.92777e-38	OK	1190.29	1757.75	1211.23	1155.53	1216.73	1176.52	1803.2	1732.02	1811.43	1685.52	10.3462	10.3064	10.3501	10.3215	10.6966	10.6601	10.7006	13.3835
ATP6V0A2	1127.76	0.0569566	0.0480214	1.18607	0.235596	0.311205	OK	1105.5	1150.02	1154.61	1071.38	1117.15	1077.37	1165.04	1115.13	1188.05	1133.32	10.1595	10.0944	10.1307	10.0992	10.1674	10.1291	10.1846	14.3224
ATP6V0A4	1.80185	2.71606	1.46736	1.85099	0.0641707	0.0980363	OK	0.476	3.12769	0	0	1.86992	0	1.00611	3.94068	1.11847	6.47958	0.732821	0.734039	0.789056	0.733277	0.763926	0.846709	0.767624	9.37418
ATP6V0B	2558.8	0.142411	0.0348132	4.09072	4.3003e-05	9.33769e-05	OK	2432.61	2684.99	2402.27	2326.39	2465.65	2536.19	2728.26	2726.46	2666.87	2618.34	11.2649	11.2369	11.2878	11.3127	11.3776	11.377	11.3573	12.3064
ATP6V0C	10331.2	0.0891743	0.0257818	3.45881	0.000542564	0.00107821	OK	10012	10650.4	10128.4	9957.06	10427.9	9531.66	10431.8	10687.5	10543.2	10942.1	13.3166	13.3015	13.3427	13.2628	13.343	13.3647	13.3525	8.81413
ATP6V0CP3	2.8835	-1.77049	0.984367	-1.79861	0.0720804	0.10899	OK	4.45979	1.3072	5.45322	4.08137	6.43423	1.89156	1.02669	1.95997	1.12812	1.09282	1.57868	1.54208	1.60336	1.48258	1.45863	1.48468	1.46248	10.4157
ATP6V0D1	4271.53	-0.280407	0.0331707	-8.45346	2.82784e-17	1.02745e-16	OK	4685.35	3857.72	4777.16	4789.44	4815.53	4360.69	3790.34	3990.39	3805.76	3842.94	12.1583	12.1606	12.1655	12.0765	11.9528	11.9978	11.9564	11.8179
ATP6V0E1	7404.94	-0.531607	0.0213824	-24.8618	1.92628e-136	2.82607e-135	OK	8754	6055.88	8782.09	8885.54	8733.34	8617.15	6030.87	6077.1	5970.98	6142.46	13.0008	13.0115	12.9957	12.9834	12.6657	12.6723	12.657	11.3354
ATP6V0E2	371.796	0.0538054	0.0830627	0.647768	0.517135	0.602027	OK	364.864	378.729	332.148	362.193	377.106	388.552	378.399	393.565	391.332	351.075	8.44521	8.51599	8.54939	8.5743	8.55221	8.585	8.58015	11.9267
ATP6V0E2-AS1	23.9287	1.37606	0.34251	4.01757	5.88008e-05	0.000126467	OK	13.31	34.5473	14.4535	15.2429	5.4908	18.219	34.6676	35.7767	35.9869	31.5918	4.34832	4.36664	4.14404	4.42341	4.69159	4.70777	4.70808	10.6723
ATP6V1A	2644.39	0.193618	0.0346302	5.59102	2.25741e-08	5.93165e-08	OK	2467.21	2821.57	2462.11	2465.34	2368.8	2573.42	2866.07	2865.42	2837.69	2716.25	11.3046	11.3058	11.2709	11.3435	11.4392	11.439	11.4303	11.4228
ATP6V1B1	17.8473	-0.421071	0.365575	-1.1518	0.249402	0.326882	OK	20.4335	15.2612	22.6548	15.28	26.5818	17.1065	15.2459	14.9365	13.507	17.466	4.23597	4.10031	4.30123	4.13529	4.09963	4.0934	4.06622	10.6202
ATP6V1B1-AS1	6.49063	-0.205769	0.602966	-0.341261	0.732907	0.792428	OK	6.95272	6.02854	9.96006	5.01263	5.47961	7.34959	4.93756	4.14927	5.49653	9.53982	2.76802	2.6509	2.66222	2.70839	2.6489	2.62924	2.66341	10.9846
ATP6V1B2	3672.31	0.347054	0.0320906	10.8148	2.92787e-27	1.36392e-26	OK	3232.72	4111.89	3310.31	3226.77	3216.67	3179.62	4235.57	4200.16	3863.32	4146.04	11.7475	11.7253	11.7225	11.7125	11.9668	11.9592	11.8841	7.85636
ATP6V1C1	2237.09	0.337961	0.0390267	8.65975	4.72785e-18	1.75981e-17	OK	1976.26	2497.93	1969.9	2094.62	1886.09	1958.5	2581.57	2540	2390.17	2475.89	11.0128	11.0661	10.9755	11.0078	11.2517	11.2371	11.1827	12.327
ATP6V1C2	98.988	-0.177488	0.159171	-1.11507	0.264818	0.34345	OK	105.069	92.9066	98.1795	99.8968	122.855	99.5949	104.744	96.9045	90.3203	79.4085	6.62028	6.63216	6.77878	6.63012	6.66499	6.61136	6.56441	7.26365
ATP6V1D	2328.97	0.104374	0.0368586	2.83175	0.00462947	0.00835945	OK	2244.76	2413.18	2110.82	2333.65	2249.06	2287.16	2361.16	2440.21	2399.91	2449.78	11.0987	11.1868	11.1542	11.169	11.1971	11.2264	11.2116	10.9598
ATP6V1E1	4268.96	0.268923	0.0303179	8.8701	7.3079e-19	2.78438e-18	OK	3872.24	4665.69	3870.35	3860.89	3715.2	4044.29	4815.05	4697.28	4603.09	4545.57	11.971	11.9689	11.9354	12.0096	12.1654	12.1431	12.1249	7.64615
ATP6V1E2	66.2499	0.283515	0.201508	1.40697	0.159436	0.221813	OK	59.7611	72.7387	72.4565	58.5962	55.0735	52.9543	57.5149	91.4179	71.671	70.315	6.09812	5.96799	5.93144	5.90919	5.95703	6.25225	6.09046	8.60307
ATP6V1F	2546.78	-0.0454318	0.0317253	-1.43203	0.152134	0.212641	OK	2586.88	2506.68	2620.46	2554.45	2615.2	2556.3	2504.92	2490.75	2488.32	2543.84	11.3397	11.317	11.3379	11.3177	11.2997	11.2947	11.2939	9.7334
ATP6V1FNB	42.8665	-0.077807	0.242079	-0.321412	0.747898	0.804652	OK	44.0221	41.7108	36.7958	46.5931	47.9782	44.5669	45.0658	28.8958	43.8799	49.1564	5.33774	5.46041	5.47706	5.4365	5.44234	5.22772	5.42799	11.509
ATP6V1G1	2762.49	0.384806	0.0330739	11.6347	2.74439e-31	1.38972e-30	OK	2396.25	3128.74	2359.38	2426.37	2433.61	2366.9	3062.48	3180.25	3029.53	3241.42	11.2897	11.3138	11.3164	11.2924	11.5195	11.5534	11.5097	11.2517
ATP6V1G2	65.8702	1.14606	0.196354	5.8367	5.32435e-09	1.44045e-08	OK	41.0013	90.7392	40.4386	44.1534	47.4139	32.2795	93.3199	93.5584	82.8378	92.9604	5.72555	5.77372	5.8084	5.61661	6.23223	6.23427	6.14903	12.1632
ATP6V1G2-DDX39B	80.268	2.91515	0.988276	2.94973	0.00318052	0.00585821	OK	18.7914	141.745	0	34.803	9.29703	31.168	146.239	186.384	96.5426	137.711	4.87603	5.592	5.12371	5.53516	6.55941	6.76576	6.23011	11.5649
ATP6V1G3	7.43717	0.379892	0.590822	0.642988	0.520232	0.604949	OK	6.46361	8.41073	6.60713	4.19931	8.57707	6.49065	7.94592	10.5928	2.22913	12.8554	2.85538	2.79628	2.90219	2.85247	2.88736	2.94754	2.74655	11.876
ATP6V1H	1974.2	0.169969	0.0368135	4.61701	3.89302e-06	9.05396e-06	OK	1858.04	2090.36	1848.52	1806.32	1883.94	1892.63	2117.97	2100.01	2128.95	2015.25	10.8884	10.8683	10.905	10.909	11.0085	11.0009	11.0131	11.2216
ATP7A	925.695	0.0465888	0.0507699	0.917645	0.358804	0.44447	OK	910.75	940.641	895.282	910.779	897.252	940.028	933.236	965.88	938.283	924.822	9.82535	9.84018	9.82724	9.86761	9.8613	9.89125	9.86598	11.6721
ATP7B	518.916	-0.00550849	0.0675203	-0.0815827	0.934979	0.953683	OK	519.907	517.925	519.052	519.068	521.052	520.561	544.822	496.139	500.379	530.255	9.01939	9.01942	9.02265	9.02185	9.06057	8.98134	8.98853	10.111
ATP8A1	10.1144	0.278766	0.519762	0.536335	0.591727	0.670812	OK	9.14021	11.0885	13.3674	4.21439	13.3428	5.65736	11.7688	16.4161	6.6193	9.5287	3.38754	3.17643	3.38705	3.21081	3.35342	3.4489	3.23691	6.79342
ATP8A2	7.63729	1.26677	0.629304	2.01298	0.0441173	0.0691998	OK	4.48431	10.7903	3.70108	0	5.64106	8.52695	15.0426	11.7978	6.69692	9.69192	2.78885	2.68659	2.84022	2.91137	3.05302	2.98532	2.86741	12.8709
ATP8B1	4189.82	0.506058	0.0309965	16.3263	6.41745e-60	4.96256e-59	OK	3462.43	4917.22	3508.62	3445.29	3314.76	3583.18	4911.94	5111.87	4747.54	4895.38	11.8693	11.8536	11.8203	11.8876	12.1687	12.2053	12.1377	12.3632
ATP8B2	11442.9	-0.336612	0.02157	-15.6055	6.67422e-55	4.86133e-54	OK	12771.8	10114	12714.9	12888.1	13084.6	12402.4	10297.5	10209.3	10074.3	9872.3	13.5737	13.586	13.5997	13.5513	13.3855	13.378	13.3663	11.2389
ATP8B3	44.4967	-1.22084	0.26372	-4.62929	3.66922e-06	8.55168e-06	OK	62.2752	26.7182	73.2992	59.6418	40.6189	75.3208	26.2188	22.993	33.8816	23.9992	5.72857	5.59494	5.37697	5.74564	5.17306	5.12066	5.28815	10.4945
ATP8B4	62.9206	-1.83293	0.232347	-7.88877	3.05186e-15	1.04251e-14	OK	98.2603	27.581	89.9399	99.4089	77.4149	126.392	28.8436	23.5962	22.5387	35.2307	6.11992	6.18967	6.01582	6.37349	5.46568	5.38259	5.37245	8.27041
ATP8B5P	1.38921	0.424888	1.3417	0.316679	0.751487	0.807483	OK	1.18611	1.59231	0	1.71564	1.01626	2.01366	3.16217	0	1.18007	2.02589	0.413841	0.464066	0.444062	0.472051	0.502817	0.414471	0.448882	9.12732
ATP9A	3992.14	-0.403562	0.0269009	-15.0018	7.14788e-51	4.92236e-50	OK	4546.88	3437.39	4511.65	4542.39	4602.67	4531.89	3537.39	3400.57	3415.71	3394.83	12.0683	12.0744	12.0864	12.0723	11.8516	11.8173	11.8212	12.2233
ATP9B	779.841	0.0582217	0.0567614	1.02573	0.30502	0.387651	OK	764.108	795.575	763.215	764.209	790.604	737.859	785.884	797.122	840.369	759.47	9.58813	9.58927	9.61854	9.55919	9.61336	9.62564	9.67148	11.1795
ATPAF1	1070.86	0.207558	0.0527819	3.93237	8.41133e-05	0.000178959	OK	993.957	1147.75	997.373	915.165	980.212	1082.14	1161.8	1140.2	1138.31	1151.65	10.0013	9.92814	9.98642	10.072	10.1343	10.1178	10.1163	11.9398
ATPAF2	415.816	-0.0118246	0.0793762	-0.148969	0.881578	0.91337	OK	417.521	414.112	452.169	416.551	406.547	394.631	449.524	393.037	416.769	397.304	8.76972	8.70061	8.68033	8.65567	8.76465	8.65235	8.70104	13.3201
ATR	1203.17	-0.660827	0.0513957	-12.8576	7.79268e-38	4.40257e-37	OK	1474.01	932.334	1498.2	1490.05	1378.59	1531.3	971.474	975.876	902.691	877.191	10.4155	10.4105	10.3405	10.4354	10.0355	10.0393	9.97399	13.5549
ATRAID	3768.58	0.176098	0.0307191	5.73252	9.89477e-09	2.64645e-08	OK	3538.86	3998.29	3419.92	3497.42	3507.91	3731.54	3948.62	4009.81	3958.2	4075.2	11.7932	11.8128	11.8154	11.87	11.9204	11.9342	11.9226	13.3809
ATRIP	286.54	-0.809421	0.122074	-6.63057	3.34383e-11	9.90869e-11	OK	364.877	208.203	418.202	356.43	377.545	306.131	213.775	155.714	242.209	222.313	8.45992	8.32126	8.37097	8.1937	7.90803	7.67665	8.00495	9.48611
ATRIP-TREX1	80.1822	-0.106907	0.473357	-0.225849	0.821319	0.864156	OK	83.1517	77.2127	69.9003	97.8218	100.998	64.1383	109.927	110.934	24.6916	63.046	6.19981	6.4236	6.44711	6.14679	6.50704	6.51401	5.68699	8.86445
ATRN	5305.36	-0.0819284	0.0277744	-2.94978	0.00317997	0.00585778	OK	5455.96	5154.76	5383.04	5540.45	5415.11	5483.14	5266.32	4906.5	5118.96	5329.34	12.3859	12.4117	12.3912	12.4024	12.3663	12.3037	12.3411	13.913
ATRNL1	3.98687	-1.17688	0.799352	-1.47229	0.140943	0.199023	OK	5.52845	2.44528	5.77111	4.25467	7.62398	3.63289	2.96985	2.08857	4.63792	0.915951	1.94817	1.90953	1.98523	1.89506	1.87395	1.84535	1.91746	11.8872
ATRX	3819.4	-0.0713193	0.0284401	-2.5077	0.012152	0.0208167	OK	3913.78	3725.01	3956.67	3937.76	3802.72	3957.83	3777.86	3691.82	3806.59	3623.93	11.9304	11.9261	11.895	11.9306	11.8892	11.8688	11.8959	12.4871
ATXN1	3230.18	0.205463	0.0316428	6.4932	8.40341e-11	2.44987e-10	OK	3000.55	3459.8	2957.72	3128.2	2913.48	3005.47	3502.89	3479.68	3511.44	3342.52	11.5784	11.6277	11.5653	11.5924	11.7284	11.7225	11.7306	12.5055
ATXN10	4934.74	-0.218357	0.0276181	-7.90628	2.65186e-15	9.07706e-15	OK	5307.48	4562.01	5199.48	5232.71	5266.43	5532.49	4598.32	4655.51	4563.73	4429.27	12.314	12.3197	12.3255	12.3699	12.2048	12.2157	12.1982	10.1234
ATXN1L	2438.97	0.240112	0.0332871	7.21337	5.45842e-13	1.73079e-12	OK	2236.48	2641.47	2212.94	2273.14	2247.88	2214.12	2690.28	2688.5	2628.21	2556.7	11.165	11.1884	11.1786	11.1655	11.3377	11.3371	11.3168	14.9327
ATXN2	2699.02	-0.0391235	0.0352036	-1.11135	0.266418	0.345235	OK	2735.62	2662.43	2704.37	2905.27	2683.77	2651.56	2731.55	2623.47	2676.79	2615.41	11.3997	11.4636	11.393	11.3823	11.4086	11.3729	11.3907	9.37435
ATXN2-AS	2.52094	-2.40776	1.13909	-2.11376	0.034536	0.0551268	OK	4.2424	0.79947	5.43739	4.07072	4.5796	2.82972	1.02947	0	1.12808	1.09251	1.39254	1.35655	1.37057	1.32412	1.27468	1.24475	1.27816	11.3156
ATXN2L	5678.55	0.389986	0.0229927	16.9613	1.58876e-64	1.29608e-63	OK	4915.68	6441.41	4931.23	4895.51	4953.73	4880.2	6323.16	6453.24	6463.17	6528.13	12.3428	12.3365	12.3468	12.3338	12.5635	12.5819	12.5833	7.7109
ATXN3	685.444	0.161694	0.0677124	2.38795	0.0169427	0.0283944	OK	647.072	723.815	663.735	604.925	664.523	655.853	767.973	780.591	696.389	649.559	9.39175	9.31348	9.39276	9.38156	9.51769	9.53192	9.43289	15.6032
ATXN7	1119.5	0.32152	0.0496564	6.47488	9.48859e-11	2.76103e-10	OK	995.267	1243.73	966.726	1063.44	954.812	998.28	1217.51	1279.87	1208.65	1266.7	9.9992	10.0808	9.98872	10.0265	10.1991	10.2433	10.1926	12.253
ATXN7L1	304.253	-0.401554	0.088684	-4.52791	5.9569e-06	1.36655e-05	OK	346.324	262.182	344.929	351.541	348.523	340.867	264.548	284.675	256.754	242.188	8.34784	8.36339	8.35644	8.33778	8.13164	8.19003	8.10811	10.9235
ATXN7L2	179.403	-0.667519	0.115995	-5.75474	8.6776e-09	2.32694e-08	OK	220.182	138.624	230.962	209.93	214.926	224.576	133.692	140.861	152.262	128.012	7.6743	7.59659	7.61587	7.65115	7.25582	7.293	7.35027	13.8153
ATXN7L3	4341.98	0.231744	0.0308433	7.51361	5.75202e-14	1.88341e-13	OK	3994	4689.97	3910.65	3880.27	4182.27	4000.89	4488.68	4813.93	4743.18	4715.96	11.9902	11.9834	12.0492	12.0101	12.1121	12.1749	12.1615	10.1898
ATXN7L3B	3395.29	0.277172	0.0309025	8.96925	2.98534e-19	1.14829e-18	OK	3070.14	3720.44	3009.26	2969.29	3082.92	3218.57	3725.49	3773.02	3705.28	3678.49	11.621	11.6094	11.642	11.6798	11.81	11.8214	11.8051	12.4638
AUH	348.598	-0.221605	0.0862683	-2.56879	0.0102055	0.0176436	OK	375.318	321.877	370.949	385.324	396.483	348.613	313.212	318.623	299.08	356.5	8.49478	8.52644	8.55057	8.44324	8.35602	8.3698	8.31943	12.2404
AUNIP	70.2026	-1.91494	0.216927	-8.82758	1.06962e-18	4.05206e-18	OK	110.976	29.429	108.041	83.9754	132.703	119.122	31.2209	24.7157	34.6589	27.1841	6.33438	6.15142	6.4861	6.40781	5.58362	5.48314	5.63557	11.9882
AUP1	2273.46	0.208225	0.035545	5.85806	4.68308e-09	1.26936e-08	OK	2109.68	2437.24	2097.72	2127.7	2132.41	2079.61	2313.53	2456.47	2488.82	2491.4	11.0786	11.091	11.093	11.0711	11.1648	11.2181	11.2298	12.0776
AURKA	959.043	-2.29781	0.0591563	-38.843	0	0	OK	1593.93	324.16	1610.32	1633.35	1557.47	1574.88	337.72	312.502	320.351	325.756	10.2587	10.2721	10.2266	10.2372	8.91943	8.86327	8.88267	16.9313
AURKAIP1	3259.25	-0.564655	0.0304387	-18.5506	8.07089e-77	7.49688e-76	OK	3889.05	2629.45	3987.17	3872.15	3905.21	3788.35	2623.7	2560.28	2645.19	2691.92	11.8434	11.8166	11.8244	11.7967	11.4715	11.4505	11.4786	9.39641
AURKAP1	6.82301	0.285912	0.628775	0.454712	0.649316	0.721459	OK	6.14913	7.49689	12.0561	2.07418	4.71639	5.64878	11.0224	5.85252	8.91333	4.30046	2.8649	2.62539	2.6934	2.71702	2.8416	2.72224	2.79396	9.85768
AURKB	453.798	-2.83364	0.092163	-30.746	1.38481e-207	2.96775e-206	OK	795.943	111.653	765.68	810.033	792.832	814.799	110.807	109.716	119.774	106.744	9.12238	9.17562	9.15579	9.18166	7.56627	7.55874	7.61848	6.72998
AURKC	37.9709	0.349956	0.247915	1.41159	0.15807	0.220126	OK	33.388	42.5538	31.6764	30.6715	29.6322	41.5752	41.02	42.7038	39.1051	47.383	5.15301	5.14	5.12228	5.28617	5.27942	5.30068	5.25467	11.3532
AUTS2	1460.51	-0.401147	0.0453816	-8.83941	9.62226e-19	3.65119e-18	OK	1662.27	1258.76	1650.46	1717.12	1646.95	1632.87	1202.84	1286.48	1345.72	1201.66	10.616	10.6515	10.6141	10.6064	10.3395	10.397	10.436	11.3944
AVEN	1308.84	0.373259	0.0451466	8.26772	1.36543e-16	4.86204e-16	OK	1140.46	1477.22	1197.22	1138.86	1097.63	1128.8	1481.95	1520.42	1431.92	1473.92	10.2723	10.2294	10.1978	10.2217	10.4599	10.4829	10.4293	7.34612
AVIL	110.895	0.510256	0.149637	3.40996	0.000649735	0.0012824	OK	91.4857	130.303	106.99	91.7153	88.8793	78.3481	124.239	137.041	121.853	138.091	6.75778	6.65313	6.63173	6.55052	6.86454	6.93719	6.85006	8.30229
AVL9	1486.72	0.49139	0.0409056	12.0128	3.04423e-33	1.59508e-32	OK	1235.95	1737.49	1216.5	1248.12	1212.44	1267.15	1744.54	1744.13	1758	1702.87	10.3574	10.3793	10.3546	10.3922	10.6735	10.6733	10.6804	12.0657
AVPI1	888.11	0.723069	0.0558701	12.942	2.60808e-38	1.4875e-37	OK	670.097	1106.12	650.298	699.356	702.71	628.6	1123.54	1093.68	1060.85	1145.85	9.5153	9.57576	9.5796	9.48759	9.98782	9.9636	9.93612	12.9303
AWAT2	0.991058	-1.47046	1.68352	-0.873444	0.382421	0.469619	OK	1.45651	0.525605	1.82577	3.06735	0.931763	0	0	0.984875	1.1187	0	-0.00908197	0.0240561	-0.0346836	-0.0619237	-0.0615969	-0.0331498	-0.0294379	11.7786
AXDND1	1.89657	0.660974	1.21678	0.543218	0.58698	0.666285	OK	1.46955	2.32358	0	1.06276	4.8199	0	1.00343	2.74703	3.37488	2.16453	0.835836	0.86784	0.969248	0.836294	0.865888	0.914759	0.930248	10.5008
AXIN1	1557.77	0.306808	0.0414824	7.39609	1.40248e-13	4.5362e-13	OK	1392.75	1722.78	1349.43	1407.85	1441	1373.74	1717.14	1781.06	1722.09	1669.81	10.4779	10.5143	10.5344	10.4932	10.6886	10.7212	10.6912	10.2997
AXIN2	413.641	-1.18493	0.0845751	-14.0104	1.34585e-44	8.48135e-44	OK	574.563	252.718	552.813	615.945	544.183	586.877	245.268	283.377	228.539	252.123	8.9036	9.00004	8.88952	8.95684	8.23364	8.34423	8.182	13.3586
AXL	25740.9	0.358413	0.0180382	19.8696	7.45217e-88	7.6496e-87	OK	22559.8	28922	22204.7	22201.1	23214.1	22619.2	29458.3	28860.3	28593.2	28776.4	14.5176	14.5174	14.5565	14.5337	14.7698	14.7512	14.7428	11.5723
AZI2	3139.35	0.826867	0.0320676	25.7851	1.30294e-146	2.02863e-145	OK	2263.55	4015.15	2164.96	2222.53	2302.05	2363.8	3973.95	4060.53	4022.94	4004.02	11.2752	11.2973	11.327	11.3495	11.811	11.8309	11.8223	12.9615
AZIN1	5623.74	0.166355	0.0259231	6.41725	1.38761e-10	4.01131e-10	OK	5299.87	5947.62	5197.9	5216.55	5275.21	5507.79	6054.85	5819.21	5900.62	6017.8	12.3867	12.3899	12.3997	12.4379	12.5226	12.487	12.4994	9.74531
AZIN1-AS1	33.0745	0.0494398	0.276406	0.178867	0.858043	0.894027	OK	32.5078	33.6412	34.1299	21.3556	38.5515	35.9126	31.1124	41.3099	33.5349	28.6893	5.05579	4.85945	5.11614	5.08027	5.01271	5.1511	5.04716	16.726
AZIN2	108.068	0.642599	0.151013	4.25527	2.08799e-05	4.62809e-05	OK	84.3903	131.745	90.0094	73.4407	97.4122	76.1859	126.668	127.815	133.613	139.396	6.61579	6.48644	6.66919	6.50895	6.85539	6.8622	6.89437	12.6816
AZU1	0.638305	0.705248	2.03106	0.347232	0.728417	0.788814	OK	0.485325	0.791286	0	1.99995	0	0	1.03003	0.984391	0	1.09206	-0.690307	-0.632739	-0.690269	-0.690148	-0.660112	-0.661315	-0.689523	8.22336
B2M	91574.6	1.57833	0.0190761	82.7386	0	0	OK	45945.3	137204	45221.9	44903	45541.4	48108.3	136652	137049	136748	138374	15.8079	15.8021	15.8136	15.8584	16.7915	16.7943	16.7922	10.6403
B3GALNT1	585.298	-0.19097	0.0709911	-2.69005	0.00714417	0.0125927	OK	623.98	546.617	649.692	607.411	565.279	672.887	558.928	520.742	525.346	582.103	9.28086	9.22285	9.16163	9.31128	9.15208	9.09277	9.10024	15.1253
B3GALNT2	1431.08	0.147089	0.0455673	3.22796	0.00124678	0.00240007	OK	1358.19	1503.97	1414.52	1406.95	1256.71	1355.47	1469.43	1530.09	1508.16	1507.33	10.4718	10.4671	10.3693	10.4346	10.5053	10.541	10.5282	8.62151
B3GALT2	548.745	2.93257	0.0895546	32.7461	3.44831e-235	8.2577e-234	OK	127.103	970.388	131.194	112.786	137.799	125.93	1061.28	944.746	965.229	910.998	7.79129	7.70094	7.82258	7.76428	9.5226	9.40968	9.42957	8.10557
B3GALT4	156.755	-1.09816	0.129914	-8.45294	2.84061e-17	1.03188e-16	OK	213.691	99.8181	215.806	206.825	235.406	196.366	87.7127	105.202	107.239	99.4806	7.50983	7.47431	7.58165	7.43272	6.85184	6.9701	6.98452	12.5652
B3GALT5	0.90245	0.628981	1.91062	0.329203	0.742002	0.799676	OK	0.708784	1.09612	0	0	2.79063	0	0	0	3.35036	1.07861	-0.226528	-0.225938	-0.146275	-0.226307	-0.226012	-0.226121	-0.133444	12.5274
B3GALT6	2349.81	0.273202	0.0375556	7.27461	3.47435e-13	1.10867e-12	OK	2127.99	2571.64	2136.71	2045.5	2213.51	2114.76	2608.54	2543.84	2450.96	2684.7	11.1125	11.0748	11.1434	11.1036	11.289	11.2665	11.2334	7.26997
B3GAT3	1455.5	-0.137877	0.0451442	-3.05416	0.00225695	0.00422416	OK	1525	1386	1525.59	1541.49	1502.42	1529.22	1287.16	1389.6	1478.93	1389.6	10.5479	10.5571	10.5344	10.55	10.3998	10.466	10.5205	9.71183
B3GLCT	829.858	-0.976156	0.0558719	-17.4713	2.36978e-68	2.01747e-67	OK	1100.36	559.351	1106.8	1121.8	1083.98	1089.55	591.52	546.512	563.728	534.973	9.92652	9.9386	9.90758	9.91225	9.38366	9.31936	9.34482	8.20094
B3GNT10	159.282	0.691454	0.130157	5.31245	1.08159e-07	2.7445e-07	OK	121.826	196.739	101.816	110.862	128.983	145.331	196.689	193.335	191.656	205.588	6.98013	7.03851	7.14328	7.23008	7.46263	7.44904	7.44148	9.44419
B3GNT2	1003.63	0.436534	0.0506478	8.619	6.75393e-18	2.49893e-17	OK	852.938	1154.32	806.127	884.187	846.534	875.231	1128.2	1161.96	1185.29	1141.52	9.77802	9.85622	9.81919	9.84747	10.0683	10.0945	10.1122	7.75652
B3GNT4	30.5398	1.19295	0.309094	3.8595	0.000113621	0.000239324	OK	18.5867	42.4929	16.6091	11.6283	27.1294	18.855	51.2973	33.7109	49.9439	35.1445	4.64363	4.54426	4.82852	4.68662	5.15157	4.92794	5.13358	11.9112
B3GNT5	112.312	1.25177	0.154123	8.12187	4.59058e-16	1.6087e-15	OK	66.4308	158.194	75.3844	59.8426	67.5443	63.0272	157.498	175.2	137.876	162.126	6.49568	6.35936	6.42794	6.38633	7.01847	7.10328	6.9147	12.6971
B3GNT7	5.91341	-1.47529	0.679525	-2.17106	0.0299267	0.048347	OK	8.69836	3.12846	8.10687	6.07967	8.20294	12.5163	4.09671	4.96188	2.252	1.09097	2.59196	2.54189	2.59416	2.69056	2.49142	2.51365	2.44371	7.26099
B3GNT8	158.118	-1.14941	0.13209	-8.70167	3.27033e-18	1.22343e-17	OK	217.972	98.2641	239.451	226.061	187.948	218.54	89.9697	105.557	101.91	95.5076	7.59847	7.54958	7.40048	7.52197	6.87024	6.97468	6.95274	8.74197
B3GNT9	3785.68	-0.417146	0.0283564	-14.7108	5.4945e-49	3.68397e-48	OK	4329.2	3242.16	4352.41	4260.44	4455.52	4247.17	3225.03	3288.32	3270.77	3185.8	12.0069	11.9875	12.0282	11.9847	11.7405	11.7574	11.7527	13.1086
B3GNTL1	171.615	-0.424592	0.122265	-3.47271	0.000515225	0.00102553	OK	196.688	146.542	196.901	181.999	205.971	201.145	150.067	121.636	161.697	153.504	7.52316	7.46134	7.55893	7.53989	7.31569	7.16565	7.37127	13.7452
B4GALNT1	59.4847	-2.48765	0.25387	-9.79892	1.13791e-22	4.76821e-22	OK	100.967	18.0021	106.594	82.1432	117.411	96.7438	15.0394	22.0937	10.5623	25.29	6.15351	5.96082	6.2273	6.07621	5.10459	5.24043	5.02533	14.7735
B4GALNT3	0.99458	-1.48124	1.78445	-0.830079	0.406494	0.494275	OK	1.46458	0.524584	0.910141	4.08601	0.920686	0	2.0398	0	0	0	-0.0482917	0.0377575	-0.0479819	-0.0749073	-0.0166603	-0.0747034	-0.073957	9.44795
B4GALNT4	49.1466	0.223018	0.214224	1.04105	0.297852	0.379815	OK	45.3555	52.9378	45.9147	44.043	45.5012	46.0091	46.6944	60.013	52.1538	52.844	5.57872	5.55691	5.57385	5.58011	5.58823	5.73173	5.64917	9.78783
B4GALT1	26239	0.43283	0.0157045	27.5608	3.28277e-167	5.74223e-166	OK	22332.2	30145.8	21999.6	22443.8	22296.8	22593.2	30665.6	30067.6	29899	29946.2	14.5183	14.5358	14.53	14.5416	14.8155	14.7974	14.7923	12.4543
B4GALT1-AS1	41.7225	-0.386283	0.257629	-1.49938	0.133775	0.190058	OK	47.275	36.17	57.6304	42.0834	35.3481	53.7437	45.3464	29.1989	41.7366	28.6922	5.55062	5.37371	5.28571	5.51021	5.41346	5.199	5.36929	9.97082
B4GALT2	8680.14	-0.401596	0.0241825	-16.6068	6.21813e-62	4.93383e-61	OK	9880.52	7479.76	10000.9	9996.52	10089.2	9433.91	7363.25	7525.29	7417.89	7614.21	13.2064	13.206	13.2144	13.1537	12.9342	12.953	12.9406	12.7272
B4GALT3	1496.69	0.382469	0.0478115	7.99952	1.24904e-15	4.32966e-15	OK	1299.45	1693.93	1389.28	1289.17	1325.36	1191.88	1633.4	1668	1740.43	1735.99	10.4778	10.4133	10.437	10.3464	10.6203	10.639	10.6771	11.3834
B4GALT4	3525.25	0.484155	0.0312003	15.5177	2.6348e-54	1.90789e-53	OK	2939.22	4111.29	2848.44	2854.97	2954.43	3097.65	4053.19	4153.54	4127.73	4112.1	11.5902	11.5922	11.6217	11.6628	11.9023	11.9245	11.9188	13.8237
B4GALT5	6842.37	0.510576	0.0209308	24.3936	2.00149e-131	2.82692e-130	OK	5644.08	8040.66	5698.4	5607.43	5640.86	5628.22	8072.03	7999.35	8070.28	8022.38	12.5717	12.5578	12.5629	12.561	12.8825	12.8742	12.8823	11.0198
B4GALT6	75.718	-0.402714	0.192228	-2.09499	0.0361723	0.0575648	OK	86.2179	65.2181	71.589	107.843	88.011	77.4173	65.4366	51.9569	65.3452	78.1453	6.19595	6.47189	6.33095	6.24597	6.14021	6.00578	6.14005	11.0216
B4GALT7	1719.78	-0.0307246	0.0428288	-0.717383	0.473138	0.560797	OK	1738.09	1701.47	1697.25	1634.57	1778.6	1840.66	1650.83	1711.14	1730.85	1714.34	10.7361	10.7031	10.7774	10.8078	10.7118	10.7433	10.7534	11.3047
B4GAT1	969.758	0.289869	0.0522965	5.5428	2.97673e-08	7.77335e-08	OK	872.662	1066.85	884.775	829.764	859.797	916.071	1035.18	1113.66	1075.77	1043.05	9.83975	9.78546	9.81539	9.86956	9.97581	10.0402	10.0095	17.6203
B9D1	347.8	-0.0976299	0.0911825	-1.07071	0.2843	0.365195	OK	359.563	336.036	363.908	375.987	311.364	386.45	329.254	335.311	308.566	371.557	8.47787	8.505	8.35047	8.52804	8.39546	8.41037	8.34306	15.8867
B9D2	140.167	-0.57603	0.129221	-4.45773	8.28333e-06	1.88326e-05	OK	167.783	112.55	165.513	172.747	170.624	161.922	114.194	103.29	122.688	110.356	7.24674	7.27942	7.27033	7.2296	6.97386	6.90483	7.0246	10.2817
BAALC	361.822	-1.84677	0.0954908	-19.3398	2.48447e-83	2.44094e-82	OK	566.226	157.419	582.959	604.853	544.011	531.786	148.714	139.379	181.864	161.011	8.83054	8.86378	8.76726	8.74653	7.72357	7.67948	7.86648	11.3838
BAALC-AS1	4.62036	1.92473	0.81704	2.35574	0.018486	0.0308111	OK	1.92649	7.31423	3.68298	3.09338	0.939902	0	4.03696	7.73556	6.69833	10.7758	2.13213	2.11697	2.05626	2.02927	2.14172	2.23386	2.20754	8.17761
BAALC-AS2	0.612025	-2.65735	2.2455	-1.18341	0.236645	0.312369	OK	1.05657	0.167478	0	2.08854	0	2.80766	0	0	0	0	-0.763322	-0.704064	-0.763286	-0.683436	-0.762973	-0.763047	-0.762586	11.5234
BAAT	2.24493	-0.584422	1.07463	-0.543837	0.586553	0.665964	OK	2.69352	1.79635	2.85218	6.08399	0.954378	0.947299	3.96752	0.973345	1.11245	1.0683	1.15569	1.23978	1.10177	1.10151	1.18562	1.10246	1.10736	10.7718
BABAM1	2730.36	-0.4421	0.038378	-11.5196	1.05063e-30	5.24723e-30	OK	3145.47	2315.26	3153.63	3253.77	3180.98	2993.41	2184.01	2356.78	2268.79	2451.55	11.5384	11.5668	11.5462	11.4913	11.2144	11.28	11.2471	12.2828
BABAM2	1408.42	0.376213	0.0465328	8.08489	6.22196e-16	2.17259e-15	OK	1225.81	1591.02	1242.56	1122.66	1232.9	1303.95	1588.96	1589.26	1604.04	1582.99	10.3465	10.2601	10.3398	10.3882	10.5624	10.5626	10.5708	7.72664
BACE1	10577.7	-1.12629	0.0191995	-58.6626	0	0	OK	14509	6646.45	14465.5	14638.1	14654.8	14277.3	6591.39	6664.4	6648.15	6681.97	13.6225	13.6337	13.6347	13.6102	12.9231	12.9323	12.9303	10.8804
BACE1-AS	18.4024	-0.105335	0.359953	-0.292635	0.769801	0.822638	OK	19.0739	17.7309	20.2158	19.5457	14.9926	21.6021	23.2016	16.6687	19.0856	11.907	4.22848	4.21604	4.12984	4.25292	4.27975	4.16277	4.20758	12.4091
BACE2	3985.06	1.84446	0.0325118	56.7321	0	0	OK	1735.96	6234.16	1800.43	1782.79	1732.42	1628.28	6046.49	6264.74	6340.37	6284.97	11.1934	11.1858	11.1629	11.1144	12.2627	12.2968	12.3082	11.6921
BACH1	2921.67	0.928696	0.0358684	25.8918	8.24216e-148	1.29632e-146	OK	2012.48	3830.86	1942.77	2097.3	1950.98	2060.99	3845.1	3779.07	3691.19	4005.97	11.1359	11.2003	11.1394	11.1855	11.7385	11.7225	11.7007	12.9524
BACH2	71.613	1.84531	0.199723	9.23934	2.48012e-20	9.79541e-20	OK	31.1816	112.044	25.8992	36.0763	27.6613	35.3833	103.092	117.468	120.472	106.851	5.52697	5.67874	5.55423	5.66712	6.32029	6.41795	6.43466	12.5337
BAD	1774.06	-0.0706877	0.0415551	-1.70106	0.088932	0.131786	OK	1817.52	1730.61	1819.68	1819.72	1872.41	1758.13	1631.46	1821.29	1751.04	1718.78	10.8149	10.8149	10.8402	10.7845	10.7192	10.8157	10.781	10.2566
BAG1	1699.14	-0.105293	0.0432415	-2.43499	0.0148922	0.0251809	OK	1761.12	1637.17	1783.21	1740.55	1871.64	1648.85	1612.35	1674.76	1608.51	1653.27	10.7727	10.7512	10.8157	10.7036	10.684	10.7173	10.682	10.9046
BAG2	2129.8	0.403042	0.0381321	10.5696	4.1216e-26	1.87345e-25	OK	1834.22	2425.38	1763.67	1886.22	1761.66	1927.43	2445.61	2444.32	2377.96	2431.55	10.8873	10.9453	10.8863	10.9641	11.1753	11.1749	11.15	13.4223
BAG3	5449.92	-0.325882	0.0234025	-13.9251	4.46039e-44	2.79098e-43	OK	6062.84	4837	6052.61	6063.79	6110.24	6022.57	4736.01	4835.17	4892.96	4886	12.5031	12.5048	12.5117	12.4986	12.2855	12.3035	12.3139	14.2142
BAG4	1056.09	-0.322463	0.0489989	-6.58103	4.67208e-11	1.37699e-10	OK	1173.63	938.552	1131.21	1205.37	1180.28	1177.3	958.893	896.331	954.03	945.299	10.1016	10.1576	10.139	10.1368	9.95806	9.90084	9.95378	10.8091
BAG5	2025.19	0.16534	0.0380797	4.34194	1.4123e-05	3.16403e-05	OK	1909.27	2141.12	1959.52	1823.3	1902.16	1949.36	2178.76	2051.48	2172.86	2164.12	10.9539	10.891	10.9278	10.9493	11.0477	10.9943	11.0453	12.8768
BAG6	8789.2	-0.294502	0.0217298	-13.5529	7.6154e-42	4.59923e-41	OK	9683.18	7895.21	9461.07	9781.61	9908.45	9582.79	7756.44	8008.83	7870.55	7943.83	13.1651	13.1952	13.2068	13.1767	12.9886	13.0166	13.0014	12.1924
BAHCC1	3179.63	-0.898893	0.0343455	-26.1721	5.52519e-151	8.81703e-150	OK	4139.34	2219.92	4009.36	4161.01	4370.8	4014.43	2222.76	2174.23	2256.7	2227.72	11.8227	11.857	11.9027	11.8238	11.3014	11.2828	11.3142	12.6151
BAHD1	1007.7	-0.28438	0.0508739	-5.5899	2.27198e-08	5.96909e-08	OK	1106.7	908.701	1125.41	1109.3	1115.86	1077.22	962.212	921.532	867.722	882.328	10.0712	10.0585	10.0637	10.0327	9.93433	9.89722	9.84625	10.928
BAIAP2	787.076	-0.592654	0.0570371	-10.3907	2.73391e-25	1.21909e-24	OK	946.504	627.648	954.025	916.312	986.583	928.579	632.133	637.168	647.258	594.549	9.77939	9.74337	9.80941	9.75523	9.42416	9.43072	9.44401	12.4004
BAIAP2-DT	667.456	-0.182954	0.0618952	-2.95587	0.0031179	0.005752	OK	709.72	625.191	667.426	728.862	727.404	716.634	627.006	660.937	604.335	607.04	9.38122	9.45719	9.45552	9.44256	9.328	9.37285	9.29704	13.0934
BAIAP2L1	571.019	0.207179	0.0651174	3.18162	0.00146455	0.00279924	OK	530.089	611.949	513.894	503.994	555.952	546.168	624.06	606.27	599.464	618.349	9.06711	9.05109	9.1332	9.11819	9.23202	9.20714	9.19739	10.551
BAIAP2L2	286.421	-1.40659	0.106672	-13.1862	1.05419e-39	6.18354e-39	OK	415.946	156.896	429.77	414.073	431.059	389.035	126.884	181.468	144.584	174.496	8.45339	8.41974	8.456	8.36517	7.49667	7.74748	7.58662	12.0573
BAIAP3	7.39665	-0.606437	0.610223	-0.993795	0.320323	0.403836	OK	8.92874	5.86455	4.50601	10.139	15.1701	5.81358	4.09452	5.98074	10.1785	3.29065	2.78429	2.92131	3.03086	2.81871	2.77515	2.82306	2.92095	11.7884
BAK1	1737.34	0.0973651	0.0384501	2.53225	0.0113334	0.0194792	OK	1678.73	1795.94	1730.34	1646.9	1706.33	1630.54	1809.31	1801.83	1791.7	1781.73	10.7588	10.7155	10.7465	10.7067	10.7982	10.7945	10.7895	7.46072
BAMBI	2051.12	-0.205535	0.0416549	-4.93422	8.04705e-07	1.94739e-06	OK	2196.98	1905.26	2302.44	2256.46	2138.86	2090.06	1800.58	1977.74	1941.62	1901.21	11.1035	11.0855	11.0378	11.0173	10.887	10.9686	10.9525	11.5271
BANF1	4213.6	-0.678656	0.0311634	-21.7774	3.80356e-105	4.49906e-104	OK	5186.77	3240.42	5365.96	5120.99	5239.43	5020.45	3179.42	3281.1	3118.27	3383.17	12.2474	12.2044	12.2254	12.1862	11.7818	11.8087	11.7653	7.37572
BANK1	49.4335	1.57496	0.241548	6.52027	7.01786e-11	2.05331e-10	OK	24.8455	74.0215	22.7529	23.9084	19.4995	33.4086	81.0966	82.1351	71.4996	61.1675	5.18687	5.2095	5.12773	5.35115	5.86875	5.87751	5.7826	13.6553
BANP	550.986	0.257199	0.0657972	3.90896	9.26957e-05	0.00019661	OK	502.002	599.971	502.967	499.058	503.06	502.137	586.993	584.954	641.228	587.494	9.02689	9.02049	9.02705	9.02556	9.15773	9.15476	9.2338	10.7359
BAP1	3497.57	-0.0245372	0.0305794	-0.802407	0.422317	0.511005	OK	3527.32	3467.83	3476.23	3547.96	3602.6	3479.91	3399.01	3401.63	3639.41	3433.83	11.7666	11.7847	11.7983	11.7675	11.7467	11.7473	11.8074	12.5423
BARD1	271.145	-1.88893	0.108783	-17.3642	1.541e-67	1.29643e-66	OK	426.998	115.293	402.281	442.977	409.356	453.754	110.057	136.663	112.009	102.065	8.32694	8.41284	8.34258	8.43547	7.31496	7.46182	7.32913	12.5242
BARX1	17.4496	5.60418	0.897807	6.24208	4.3179e-10	1.22457e-09	OK	0.702991	34.1961	0.875497	0	0.883366	0.979349	30.1143	22.9361	46.3763	37.4315	3.44392	3.42771	3.44486	3.45595	4.11493	3.99019	4.34733	12.3315
BASP1	17356.6	-0.0833993	0.0239971	-3.47539	0.000510111	0.00101612	OK	17858.1	16855	17856.9	17939.4	18656.4	16978.3	16571.3	17080.1	16741.1	17029.2	14.1083	14.1125	14.1478	14.0632	14.0416	14.0685	14.0506	11.5391
BASP1-AS1	10.3749	-0.415508	0.523455	-0.793779	0.427324	0.515818	OK	11.8587	8.89114	12.8259	22.5593	6.51013	5.70622	8.0719	10.8416	7.83996	8.64447	3.39631	3.58061	3.25093	3.2311	3.28963	3.35279	3.2851	10.3569
BATF2	144.759	2.2939	0.148699	15.4264	1.08749e-53	7.81668e-53	OK	49.0392	240.478	44.493	50.2985	55.9608	45.2194	223.306	241.588	262.837	234.367	6.27774	6.34432	6.39964	6.28577	7.39446	7.46249	7.53371	12.1995
BATF3	33.6129	-0.527419	0.285838	-1.84517	0.0650132	0.0991845	OK	39.6894	27.5363	31.2933	54.6164	45.1951	27.8942	27.8709	30.6208	27.18	24.2323	5.01966	5.31179	5.20557	4.96873	4.96895	5.01003	4.95925	12.1539
BAX	4088.13	0.238775	0.038126	6.26279	3.78138e-10	1.07438e-09	OK	3750.59	4425.66	3925.84	3729.75	3905.49	3441.04	4296.01	4644.58	4333.72	4428.6	11.9593	11.9142	11.9547	11.8444	12.0395	12.1096	12.0473	14.0669
BAZ1A	2198.31	-0.322242	0.0363084	-8.87514	6.98458e-19	2.66283e-18	OK	2442.81	1953.82	2446.64	2537.78	2362.36	2427.39	2017.55	1955.28	1903.03	1936.46	11.1944	11.2271	11.163	11.1873	11.0238	10.9966	10.9733	11.044
BAZ1B	5564.51	0.0459388	0.0233368	1.96851	0.049009	0.0762669	OK	5475.93	5653.1	5347.84	5514.05	5523.37	5520.04	5685.99	5640.51	5606.49	5677.79	12.4067	12.4338	12.4353	12.4348	12.4612	12.4541	12.4487	6.37902
BAZ2A	3966.31	0.279186	0.0278057	10.0406	1.01067e-23	4.33587e-23	OK	3583.73	4348.89	3522.65	3625.92	3623.95	3564.25	4485.64	4308.36	4352.63	4247.03	11.8469	11.8721	11.8716	11.8571	12.0616	12.0253	12.0345	12.9861
BAZ2B	935.947	0.0190103	0.0516575	0.368007	0.712868	0.776051	OK	929.781	942.114	898.14	952.032	923.773	944.635	922.554	920.081	989.368	936.994	9.83443	9.88491	9.85875	9.87813	9.85761	9.85528	9.91845	11.7155
BBC3	900.556	1.63102	0.0579802	28.1306	4.13409e-174	7.56652e-173	OK	439.583	1361.53	446.616	428.364	445.377	437.915	1314.45	1437.66	1298.26	1395.8	9.16038	9.12902	9.15841	9.14572	10.0873	10.1715	10.0755	12.3866
BBIP1	458.077	0.23879	0.0781076	3.05719	0.00223422	0.00418372	OK	420.254	495.901	475.026	406.808	381.154	418.235	491.051	513.163	477.372	501.809	8.86759	8.73834	8.68502	8.761	8.89578	8.93347	8.8717	10.1507
BBOF1	353.267	0.247134	0.0830912	2.97425	0.00293701	0.00543179	OK	323.084	383.451	330.074	307.389	313.578	340.421	393.202	354.29	393.52	393.665	8.40665	8.34948	8.36523	8.43184	8.55154	8.4647	8.55206	10.7552
BBOX1-AS1	13.2479	1.63885	0.468423	3.49866	0.000467599	0.000934444	OK	6.44012	20.0557	4.58946	5.34765	7.68113	8.14537	14.7434	31.2937	15.7266	18.4562	3.45515	3.47984	3.53513	3.54542	3.69304	3.98461	3.71174	13.551
BBS1	750.546	0.312621	0.0598156	5.22641	1.72832e-07	4.33225e-07	OK	669.544	831.548	687.369	692.491	656.357	642.122	827.684	809.653	792.359	896.333	9.47342	9.47978	9.43456	9.41628	9.63344	9.61424	9.59541	13.761
BBS10	620.253	0.0909839	0.0636724	1.42894	0.153022	0.213706	OK	600.701	639.804	567.109	621.422	584.074	629.901	614.616	638.372	645.725	660.803	9.2003	9.27777	9.2251	9.28937	9.26837	9.30083	9.31062	10.3845
BBS12	308.251	-0.188624	0.0910323	-2.07205	0.0382608	0.0606286	OK	328.373	288.129	348.729	330.474	312.757	320.869	256.185	287.175	299.657	310.163	8.3682	8.32329	8.27799	8.29903	8.11812	8.20872	8.24315	10.9681
BBS2	1803.59	0.149338	0.037093	4.02604	5.6724e-05	0.000122099	OK	1710.32	1896.85	1734.23	1688.77	1724.29	1693.12	1912.73	1881.84	1931.55	1862.17	10.7815	10.7583	10.7765	10.7606	10.868	10.8535	10.8766	10.7336
BBS4	905.68	-0.172628	0.0566669	-3.04636	0.00231629	0.00433085	OK	959.801	851.559	950.089	959.28	942.833	984.985	832.009	780.06	921.8	874.382	9.86324	9.87162	9.85654	9.89482	9.74858	9.69401	9.83687	11.7512
BBS5	548.714	0.200295	0.0696479	2.87581	0.00402986	0.00733956	OK	510.685	586.743	519.015	492.976	538.938	491.036	584.497	594.714	629.484	539.052	9.05112	9.00823	9.0829	9.00489	9.15207	9.16697	9.21582	12.4899
BBS7	830.883	-0.108733	0.0571763	-1.90171	0.0572093	0.0881192	OK	862.179	799.587	851.964	916.851	864.273	815.905	808.657	759.568	839.438	790.405	9.71949	9.78347	9.73196	9.68208	9.67439	9.62083	9.70664	11.0037
BBS9	766.065	0.0893898	0.0581878	1.53623	0.124482	0.178165	OK	742.34	789.79	740.154	722.115	723.967	783.439	770.577	833.167	755.532	799.568	9.55121	9.53016	9.53231	9.60017	9.58585	9.65364	9.56888	8.99745
BBX	4011.76	0.509762	0.0281995	18.077	4.83643e-73	4.30707e-72	OK	3310.29	4713.24	3434.65	3281.66	3226.88	3298.73	4792.16	4753.32	4653.43	4653.27	11.8259	11.7865	11.7719	11.7909	12.1231	12.1157	12.0963	12.4854
BCAM	362.275	0.465868	0.079782	5.83926	5.24345e-09	1.41918e-08	OK	304.286	420.264	300.23	303.708	294.923	318.295	419.765	410.441	431.143	419.697	8.34143	8.351	8.32734	8.38852	8.61808	8.59905	8.64069	12.9325
BCAN	1.82137	-0.0494423	1.1554	-0.0427925	0.965867	0.97416	OK	1.85258	1.79016	1.04739	3.81505	1.71235	0.90818	1.19292	2.80771	0	3.08737	0.834069	0.909553	0.852447	0.82944	0.838621	0.882783	0.804967	8.68558
BCAP29	2327.74	0.0859957	0.0343508	2.50346	0.0122987	0.0210487	OK	2258.38	2397.09	2208.39	2288.73	2301.74	2235.95	2381.22	2451.37	2321.75	2432.77	11.1381	11.1695	11.1745	11.1489	11.2045	11.2304	11.1821	18.2465
BCAP31	6037.76	0.13176	0.0243403	5.41325	6.18907e-08	1.59024e-07	OK	5762.24	6313.28	5783.64	5789.96	5858.17	5618.87	6235.43	6495.17	6203.11	6317.73	12.521	12.522	12.5324	12.4955	12.588	12.6247	12.5834	11.8025
BCAR1	5640.36	-0.00496714	0.027023	-0.183812	0.854161	0.890921	OK	5650.07	5630.65	5830.97	5458.98	5802.38	5502.98	5540.86	5640.66	5720.35	5625.72	12.4911	12.4324	12.4867	12.4395	12.4456	12.4615	12.474	10.4837
BCAR3	2327.9	0.509066	0.035476	14.3496	1.07179e-46	6.97943e-46	OK	1921.4	2734.4	1974.69	1968.08	1908.48	1835.9	2791.33	2753.27	2667.23	2724.22	11.0334	11.0306	11.0041	10.9709	11.3405	11.328	11.2992	13.1871
BCAS1	14.051	1.3989	0.45234	3.09259	0.00198419	0.00373854	OK	7.7267	20.3754	6.01396	10.3822	10.4748	4.23345	25.3251	14.7395	26.1127	15.1266	3.57586	3.68502	3.68599	3.53697	3.97206	3.77669	3.98224	11.0641
BCAS2	1292.14	0.168397	0.0472736	3.56217	0.000367802	0.000742122	OK	1216.82	1367.47	1247.43	1204.54	1217.29	1199.12	1317.38	1456.75	1300.36	1394.26	10.3037	10.2734	10.2825	10.2695	10.3514	10.4403	10.34	11.3458
BCAS3	683.715	0.298543	0.0599696	4.97824	6.41652e-07	1.56094e-06	OK	613.224	754.205	584.79	624.461	631.806	612.735	790.907	750.034	735.229	739.755	9.28244	9.33739	9.3472	9.32141	9.54071	9.49448	9.47708	10.5186
BCAS4	340.001	0.472097	0.0947456	4.98279	6.26745e-07	1.52548e-06	OK	284.863	395.14	322.398	297.281	254.133	265.175	403.865	350.254	409.03	417.873	8.35742	8.29191	8.16798	8.2013	8.54536	8.42565	8.556	10.8323
BCAT1	15701.9	1.0155	0.0211118	48.1011	0	0	OK	10393.1	21010.8	10133.6	10563.2	10221.4	10658.3	21479.8	21209	20757.4	20592.9	13.5288	13.5638	13.536	13.5714	14.1987	14.1868	14.1667	11.6524
BCAT2	790.675	-0.183075	0.0557691	-3.28273	0.00102809	0.00199417	OK	840.775	740.575	871.475	804.46	862.461	823.788	723.826	748.29	753.633	737.467	9.71046	9.64077	9.70137	9.66137	9.55027	9.57853	9.58465	9.14502
BCCIP	1793.24	-0.16184	0.0434781	-3.72233	0.000197395	0.000408139	OK	1893.72	1692.77	1781.44	1872.79	1899.94	2021.07	1682.94	1707.51	1626.28	1753.96	10.8015	10.8456	10.8584	10.9135	10.7516	10.7643	10.7219	14.6103
BCDIN3D	197.988	0.689764	0.111366	6.19367	5.87802e-10	1.65564e-09	OK	151.54	244.436	148.787	145.304	169.462	142.669	242.656	261.927	240.244	232.854	7.39864	7.38231	7.49487	7.36846	7.77676	7.83983	7.76813	12.8739
BCDIN3D-AS1	32.1536	0.789175	0.276909	2.84995	0.00437264	0.0079221	OK	23.5723	40.7349	16.6637	27.9409	24.4387	25.4967	48.0227	40.193	37.9349	36.5382	4.7277	4.92187	4.86537	4.88266	5.19072	5.09461	5.06379	7.40471
BCHE	49.9213	-0.341718	0.235005	-1.45409	0.145922	0.205148	OK	55.806	44.0366	72.7745	51.9164	58.2785	40.125	35.6255	45.7051	44.0999	50.8454	5.85656	5.6516	5.71904	5.51182	5.45327	5.58067	5.56208	9.48679
BCKDHA	1122.89	0.565062	0.0488602	11.5649	6.20834e-31	3.11913e-30	OK	905.756	1340.02	917.457	900.584	927.517	876.568	1261.65	1371.36	1374.29	1353.68	9.94981	9.93426	9.95905	9.91148	10.2265	10.3013	10.3031	10.2954
BCKDHB	1011.69	-0.236013	0.0559601	-4.21753	2.46993e-05	5.45254e-05	OK	1094.26	929.124	1153.59	1011.92	1074.86	1137.01	991.052	933.637	878.226	913.247	10.0957	9.98063	10.0334	10.0829	9.96254	9.9111	9.85921	9.4523
BCKDK	3002.66	0.364922	0.0365525	9.98349	1.80012e-23	7.67835e-23	OK	2624.92	3380.41	2670.81	2586.87	2730.31	2509.08	3384.02	3253.09	3305.46	3581.68	11.4451	11.4176	11.4643	11.3914	11.6548	11.6194	11.6337	11.7439
BCL10	1170.7	0.677708	0.0465426	14.561	4.97222e-48	3.28982e-47	OK	900.676	1440.72	896.269	936.288	883.746	887.903	1432.94	1475.6	1451.74	1401.09	9.95111	9.98794	9.93934	9.94323	10.3601	10.3867	10.3718	11.7241
BCL11A	61.2546	0.573814	0.19757	2.90435	0.00368011	0.00672832	OK	49.231	73.2781	55.0186	51.5146	51.2671	39.1645	66.751	73.7387	78.2866	74.2955	5.8593	5.82139	5.81822	5.67436	5.97511	6.03836	6.07486	11.3276
BCL11B	4.16101	-1.8169	0.816795	-2.22443	0.0261195	0.042593	OK	6.48219	1.83984	6.47619	7.09865	5.56321	6.74226	1.00581	1.96816	3.35591	1.07792	2.09374	2.10772	2.07105	2.0998	1.94988	1.9764	2.01439	10.5158
BCL2	50.6989	-0.114145	0.24946	-0.457566	0.647264	0.719595	OK	52.7035	48.6943	37.5636	42.5672	69.5207	61.1598	42.9093	58.4892	36.4881	56.8934	5.48712	5.55254	5.83732	5.75789	5.55733	5.73073	5.47478	12.6353
BCL2A1	5.37841	1.57841	0.749307	2.10649	0.0351618	0.056048	OK	2.69838	8.05844	3.75783	6.29139	0	0.937303	10.0158	7.77438	6.7065	7.54403	2.33986	2.40558	2.2314	2.25998	2.49447	2.44245	2.41536	11.5363
BCL2L1	4689.51	0.549046	0.026339	20.8453	1.68026e-96	1.8452e-95	OK	3807.79	5571.24	3855.91	3731.44	3883.1	3757.08	5442.04	5552.45	5598.06	5696.04	12.0146	11.9863	12.0207	11.9922	12.3209	12.3393	12.3467	12.2048
BCL2L11	120.101	0.590362	0.143016	4.12793	3.66045e-05	7.98569e-05	OK	95.8652	144.337	85.9905	103.894	88.5422	105.16	151.232	137.549	133.147	155.294	6.66725	6.79391	6.68633	6.80198	7.06622	6.9952	6.97053	13.5916
BCL2L12	670.31	-1.01772	0.068114	-14.9414	1.77176e-50	1.21113e-49	OK	897.399	443.222	946.033	897.272	941.729	804.509	455.139	443.686	424.121	449.992	9.66554	9.6172	9.66135	9.51933	9.03629	9.01577	8.98058	9.84187
BCL2L13	3241.48	0.41704	0.0320646	13.0062	1.1274e-38	6.47986e-38	OK	2776.21	3706.75	2652.06	2868.84	2720.53	2865.09	3703.75	3642.21	3749.47	3729.87	11.4818	11.5499	11.5037	11.5487	11.7771	11.7619	11.7882	9.23315
BCL2L14	0.717957	-0.843219	1.95105	-0.432187	0.665605	0.735558	OK	0.921995	0.513919	2.75347	0	0.935962	0	0	0.978815	0	1.07541	-0.434398	-0.512291	-0.485339	-0.512586	-0.51235	-0.484174	-0.511893	9.08426
BCL2L15	2.17055	-2.86879	1.34387	-2.13472	0.0327842	0.0525379	OK	3.81836	0.52274	3.75184	3.11337	2.82147	5.57855	0	0	0	2.09917	1.13482	1.11731	1.10992	1.18175	1.03085	1.03059	1.03218	11.68
BCL2L2	3050.14	0.0779737	0.0307204	2.53817	0.0111432	0.0191666	OK	2967.73	3132.54	2957.92	2965.67	2947.71	3000.76	3046.45	3250.72	3099.83	3132.02	11.5472	11.5496	11.5442	11.5599	11.5733	11.6312	11.5888	10.1001
BCL2L2-PABPN1	337.662	-0.585708	0.287816	-2.03501	0.0418502	0.0658944	OK	405.278	270.045	421.878	391.512	364.503	443.434	275.686	299.275	137.84	367.163	8.56471	8.50031	8.44	8.60784	8.21177	8.2774	7.71162	11.0869
BCL3	1950.52	0.167498	0.0376821	4.44502	8.78849e-06	1.99444e-05	OK	1837.42	2063.62	1799.07	1824.27	1916.15	1808.23	2027.56	2033.63	2132.07	2063.17	10.8579	10.87	10.913	10.8623	10.963	10.9656	11.0077	6.89942
BCL6	1893.45	0.352319	0.0424609	8.29751	1.06319e-16	3.79823e-16	OK	1663.39	2123.5	1622.93	1726.12	1765.03	1540.9	2142.87	2104.97	2125.12	2119.64	10.7485	10.8019	10.8213	10.704	10.9933	10.9772	10.9857	11.6413
BCL6B	36.6838	-0.687127	0.252503	-2.72126	0.00650336	0.0115234	OK	45.2582	28.1094	48.4281	45.0684	45.4467	41.8795	27.3655	24.6315	33.5826	27.0682	5.33066	5.28965	5.29516	5.251	5.04954	5.00603	5.14111	14.7915
BCL7A	799.85	0.468939	0.0560923	8.36013	6.26466e-17	2.25147e-16	OK	670.989	928.71	662.412	668.357	696.335	657.641	962.454	956.132	902.862	892.604	9.47662	9.48424	9.5186	9.47064	9.79962	9.79377	9.74284	14.2246
BCL7B	1999.16	0.262555	0.04181	6.27971	3.39194e-10	9.64768e-10	OK	1817.74	2180.57	1929.12	1819.98	1835.25	1685.45	2108.29	2208.89	2172.98	2233.29	10.9315	10.8807	10.8879	10.8147	11.01	11.0516	11.0369	11.8355
BCL7C	1880.85	-0.368983	0.042431	-8.69605	3.43623e-18	1.28445e-17	OK	2120.08	1641.63	2096.55	2229.19	2184.56	1969.23	1603.33	1638.16	1676.18	1649.63	10.9695	11.0244	11.0063	10.9137	10.7344	10.7528	10.7725	11.0591
BCL9	568.339	-0.421117	0.0666416	-6.31914	2.63025e-10	7.52617e-10	OK	650.704	485.975	668.86	599.677	668.103	665.465	501.08	477.603	484.922	481.006	9.28554	9.19111	9.28454	9.28107	9.03953	9.00008	9.01271	10.9193
BCL9L	11930.3	-0.136242	0.0207855	-6.55466	5.57696e-11	1.6377e-10	OK	12493.2	11367.4	12561.4	12607.8	12755.3	12046.4	11510.9	11238.2	11352.2	11370.3	13.588	13.5913	13.6018	13.5504	13.5099	13.4886	13.4975	13.6056
BCLAF1	6739.4	-0.408032	0.0230145	-17.7294	2.4881e-70	2.16996e-69	OK	7686.14	5792.66	7540.07	7840.21	7558.78	7808.21	5881.98	5775.68	5747.93	5762.35	12.8145	12.8498	12.8168	12.8461	12.5938	12.5779	12.5738	11.7002
BCLAF3	403.46	0.54365	0.0767556	7.08288	1.41192e-12	4.40179e-12	OK	328.329	478.591	334.314	309.693	323.327	345.488	492.254	470.922	470.259	481.421	8.49315	8.43247	8.46635	8.51965	8.81674	8.77852	8.77705	9.98779
BCO1	0.53933	2.6109	2.17123	1.2025	0.229169	0.303949	OK	0.151735	0.926925	0	0	0	0	0	0.987594	2.2442	1.08285	-0.985946	-0.985437	-0.985913	-0.985806	-0.985619	-0.955794	-0.922583	14.3508
BCO2	2.8851	0.291416	0.9221	0.316035	0.751976	0.807681	OK	2.5947	3.1755	0.946352	5.54784	2.88333	0.960613	4.06775	1.97812	4.51744	2.17938	1.45519	1.57937	1.50943	1.45575	1.54067	1.48467	1.55138	11.0165
BCOR	1613.43	-0.157151	0.0412778	-3.80716	0.00014057	0.000293688	OK	1701.21	1525.64	1632.67	1675.9	1723.09	1773.71	1535.76	1530.37	1481.07	1554.85	10.6655	10.6886	10.7132	10.7389	10.6118	10.6088	10.5804	7.8747
BCORL1	1182.65	-0.0604758	0.0464195	-1.30281	0.19264	0.261518	OK	1207.44	1157.87	1193.79	1236.06	1207.82	1193.28	1204.17	1160.29	1164.4	1101.41	10.2158	10.2463	10.226	10.2154	10.2233	10.1909	10.194	8.42317
BCR	2225.52	-0.138888	0.0376065	-3.69318	0.000221465	0.000456129	OK	2332.57	2118.48	2366.62	2428.96	2306.05	2230.94	2104.97	2196.96	2042.85	2126.85	11.1738	11.197	11.1507	11.1213	11.0702	11.1078	11.0441	11.3682
BCRP2	45.1781	-0.115669	0.23845	-0.485087	0.627614	0.702061	OK	46.9882	43.368	48.2759	51.0867	55.3591	33.2263	43.6233	40.6354	37.0346	52.1833	5.52752	5.5588	5.60595	5.33701	5.47245	5.43553	5.39034	22.2641
BCRP3	10.1785	-0.682604	0.486974	-1.40173	0.160997	0.223732	OK	12.5425	7.8145	10.8981	14.2705	14.687	10.4911	9.1954	10.8575	4.49315	6.53544	3.35211	3.42251	3.43231	3.34299	3.31401	3.351	3.20352	9.34885
BCS1L	513.108	-0.517224	0.0741672	-6.97376	3.0859e-12	9.4993e-12	OK	604.113	422.103	588.204	651.279	570.703	606.254	379.798	437.262	424.043	447.322	9.1121	9.20117	9.08588	9.1384	8.74695	8.86112	8.83618	10.7252
BDH1	48.6008	-1.12811	0.232121	-4.86	1.17386e-06	2.81468e-06	OK	66.69	30.5116	61.3218	62.0612	80.5398	62.55	30.5103	24.7864	31.8331	35.204	5.70297	5.7092	5.87982	5.71523	5.33202	5.24421	5.35335	12.8859
BDH2	934.345	-0.362537	0.052792	-6.86728	6.54364e-12	1.98957e-11	OK	1051.13	817.562	1097.68	1050.11	1003.69	1052.12	791.838	816.474	856.732	806.117	10.0052	9.96604	9.92635	9.96779	9.72261	9.74834	9.78925	16.0811
BDKRB1	516.737	-0.0124702	0.068931	-0.180909	0.856439	0.892808	OK	518.97	514.503	496.299	515.808	513.181	550.45	518.608	495.033	504.493	540.022	8.97892	9.01145	9.00713	9.06678	9.01603	8.97681	8.99276	12.5987
BDKRB2	1498.13	-0.0133115	0.0415657	-0.320251	0.748778	0.80538	OK	1505.04	1491.22	1472.1	1538.97	1481.53	1529.54	1517.47	1527.37	1479.99	1438.05	10.5335	10.5725	10.5391	10.5671	10.5601	10.5658	10.5381	7.36156
BDNF	2854.5	0.159358	0.0313182	5.08835	3.61184e-07	8.8961e-07	OK	2697.01	3011.99	2670.66	2767.07	2698.57	2654.97	3050.45	3059.54	2921.22	3013.55	11.4195	11.4507	11.4287	11.4144	11.5374	11.54	11.4988	11.6209
BDNF-AS	32.2994	0.84747	0.274423	3.08819	0.00201379	0.00379277	OK	23.0764	41.5223	23.9138	19.9789	20.8812	27.7906	33.7181	49.2598	39.3533	43.4992	4.85363	4.78531	4.80234	4.9186	5.006	5.20251	5.07981	12.6069
BDP1	1768.46	0.0575933	0.0415814	1.38507	0.166031	0.229952	OK	1733.17	1803.75	1771.06	1743.39	1668.96	1750.03	1871.64	1808.76	1846.59	1687.24	10.7892	10.7754	10.7372	10.7787	10.8381	10.8078	10.8261	11.0523
BEAN1	27.061	-0.892649	0.306242	-2.91485	0.00355863	0.0065197	OK	35.1756	18.9465	38.567	35.1842	37.534	29.3122	12.0778	22.3858	18.858	22.5693	4.90163	4.85419	4.8874	4.76911	4.46378	4.65756	4.59711	11.1675
BECN1	3266.67	0.0559921	0.0331157	1.6908	0.0908742	0.134321	OK	3203.28	3330.05	3188.06	3131.87	3231.07	3260.02	3131.25	3409.32	3346.7	3435.05	11.6517	11.636	11.6636	11.6715	11.6359	11.7114	11.6949	11.5607
BEGAIN	12.1178	-1.92381	0.51148	-3.76126	0.000169059	0.000351234	OK	19.1805	5.05516	20.3717	12.0295	17.0282	27.2829	7.23659	3.00769	3.40189	6.58403	3.70065	3.53148	3.63635	3.81788	3.42142	3.31136	3.32694	9.76828
BEND3	217.825	-0.658142	0.114571	-5.7444	9.22496e-09	2.4705e-08	OK	266.666	168.985	249.567	296.691	252.302	267.691	142.177	161.669	182.227	190.28	7.86164	8.00465	7.87051	7.9191	7.43296	7.52512	7.61471	11.3564
BEND3P3	218.104	-0.0108652	0.103804	-0.104671	0.916637	0.940932	OK	218.925	217.283	221.565	224.108	218.619	210.897	206.275	202.246	229.055	232.065	7.78074	7.78972	7.77017	7.74196	7.72477	7.70948	7.80694	9.28138
BEND5	7.73189	4.94253	1.12447	4.39544	1.10547e-05	2.49499e-05	OK	0.487044	14.9767	0	0	0	2.04865	22.9703	9.57817	16.573	10.685	2.57647	2.5814	2.57691	2.64419	3.1239	2.84568	2.99738	10.8666
BEND6	738.639	-0.736894	0.0582636	-12.6476	1.15378e-36	6.38432e-36	OK	923.281	553.996	919.766	951.625	917.429	904.824	557.711	548.972	527.153	581.63	9.70624	9.73665	9.70395	9.69158	9.27627	9.26325	9.23059	6.48973
BEND7	105.071	1.41648	0.163243	8.67708	4.06075e-18	1.51363e-17	OK	57.2697	152.871	66.3088	40.9773	62.0824	59.2665	157.75	157.848	142.13	154.201	6.35015	6.08938	6.31103	6.28353	6.95981	6.96062	6.87712	13.4669
BEST1	411.497	1.64839	0.0813594	20.2606	2.86508e-91	3.01948e-90	OK	199.039	623.955	207.119	192.461	186.715	209.39	601.798	639.168	624.009	631.319	8.06451	8.01208	7.99026	8.0728	8.94559	9.00033	8.97784	11.0642
BEST3	2.79768	2.33183	1.19263	1.95519	0.0505602	0.0785161	OK	0.927239	4.66812	0	4.50146	0	0	7.21748	1.7057	3.36055	5.59625	1.32595	1.45159	1.32612	1.32665	1.52509	1.37741	1.42567	13.9125
BEST4	10.3779	0.162443	0.531581	0.305584	0.759922	0.814283	OK	9.79423	10.9615	15.3062	4.05776	11.8562	7.67342	11.2367	3.9842	16.8966	12.012	3.45162	3.19411	3.37907	3.28354	3.36505	3.19168	3.47891	13.1393
BET1	1351.27	0.579047	0.0493363	11.7367	8.2635e-32	4.22137e-31	OK	1083.68	1618.86	1032.13	1175.59	1068.88	1059.21	1535.4	1607.49	1630.89	1700.56	10.1586	10.2692	10.1881	10.1804	10.5036	10.5449	10.5578	11.6969
BET1L	4980.63	0.0291728	0.0270407	1.07885	0.280654	0.361111	OK	4930.28	5030.99	4796.68	4945.79	5054.35	4926.09	5105.1	5089.86	5092.25	4834.95	12.2486	12.2757	12.2951	12.2722	12.304	12.3013	12.3018	11.3568
BEX1	441.219	-2.04919	0.0896317	-22.8623	1.10225e-115	1.42257e-114	OK	710.714	171.723	700.427	651.421	724.011	765.695	178.137	153.148	192.227	164.683	9.09218	9.02453	9.12295	9.17535	7.96257	7.8584	8.01802	6.21075
BEX2	3.22597	4.41042	1.25608	3.51126	0.000445985	0.000892883	OK	0.289777	6.16215	0.955544	0	0	0	7.34273	9.14168	3.87308	4.49469	1.54984	1.52314	1.52134	1.5219	1.71605	1.75805	1.63043	10.6991
BEX3	4689.78	-0.393699	0.0290611	-13.5473	8.21896e-42	4.96051e-41	OK	5325.74	4053.82	5371.82	5075.77	5542	5309.98	4022.62	4019.54	4032.27	4144.23	12.3127	12.2616	12.3409	12.3023	12.0561	12.0554	12.0582	6.83083
BEX4	453.53	1.18468	0.0759967	15.5886	8.69912e-55	6.32381e-54	OK	277.123	629.937	276.165	269.214	279.323	283.75	599.858	670.007	610.211	639.71	8.38397	8.36528	8.39276	8.40479	9.0288	9.1283	9.04369	13.1175
BEX5	0.960549	-1.44698	1.69113	-0.855631	0.392202	0.479536	OK	1.40556	0.515541	0.928471	0	1.88583	2.81866	0	0.97369	0	1.07774	-0.0683045	-0.0949207	-0.0412087	-0.0155719	-0.0949995	-0.0670073	-0.0943884	11.7809
BFAR	3131.69	0.28683	0.0294506	9.73935	2.04853e-22	8.53203e-22	OK	2821.4	3441.98	2824.35	2861.06	2832.66	2769.54	3453.74	3487.31	3362.45	3462.39	11.5195	11.5308	11.5221	11.5025	11.6978	11.7065	11.6738	9.66714
BFSP1	40.2694	-1.41991	0.252526	-5.62283	1.87854e-08	4.95367e-08	OK	58.6277	21.9112	54.4073	56.433	59.1975	64.3835	20.1954	22.9998	23.4948	21.0441	5.44939	5.46974	5.50009	5.55281	4.97874	5.0265	5.03909	6.64505
BGN	64737	0.675839	0.0169948	39.7674	0	0	OK	49845.1	79628.8	49675.2	50027.2	51238.5	48435.8	78731.4	79280.9	80251.9	80254.8	15.7362	15.7423	15.763	15.7144	16.1478	16.1543	16.1655	11.8191
BHLHA15	4.41207	0.0777894	0.769942	0.101033	0.919524	0.943155	OK	4.29315	4.53099	0.878541	8.9923	3.54709	3.90561	4.19197	5.95158	2.28127	5.54821	2.01857	2.22719	2.09349	2.1033	2.11083	2.15536	2.06138	11.8853
BHLHB9	77.447	0.24204	0.196865	1.22947	0.218894	0.292344	OK	70.9656	83.9284	75.7123	70.5981	66.9687	70.4332	55.4244	103.666	98.1142	78.6586	6.25093	6.20686	6.17382	6.20512	6.06256	6.46351	6.42384	9.93304
BHLHE40	5670.75	2.02159	0.0258212	78.2919	0	0	OK	2241.27	9100.23	2289.63	2199.35	2265.11	2207.77	9027.59	8986.97	9235.79	9153.77	11.5925	11.5612	11.5841	11.5641	12.8047	12.8003	12.8267	6.24721
BHLHE40-AS1	17.1114	1.50629	0.436265	3.4527	0.000554999	0.00110186	OK	8.91036	25.3125	16.1319	8.43244	3.71299	7.13255	35.5279	18.8	19.2896	27.8639	4.00787	3.84291	3.71925	3.8109	4.32926	4.05983	4.068	11.9388
BHLHE41	603.872	0.817469	0.0735544	11.1138	1.07487e-28	5.16264e-28	OK	437.222	770.522	411.884	464.236	464.605	407.575	713.546	734.258	850.708	784.164	8.90096	8.99777	8.99817	8.89275	9.36317	9.38852	9.52015	9.17169
BHMT	10.7949	-0.262236	0.454894	-0.576477	0.564293	0.645746	OK	11.7733	9.81648	10.2602	11.4187	14.1271	11.3301	9.94898	10.7637	7.79067	10.7195	3.41805	3.44324	3.50012	3.44152	3.41129	3.42919	3.36351	9.69466
BHMT2	562.335	0.747253	0.0664584	11.2439	2.48129e-29	1.20772e-28	OK	419.873	704.797	446.728	409.921	409.562	413.291	727.875	716.272	691.801	683.231	8.92646	8.85711	8.85607	8.86337	9.34431	9.33004	9.29896	9.49558
BICC1	5186.55	-0.117132	0.0254133	-4.60908	4.04451e-06	9.38979e-06	OK	5396.98	4976.12	5341.74	5481.42	5291.58	5474.61	4976.27	5032.35	5063.85	4830.59	12.3664	12.3896	12.358	12.3884	12.3034	12.3133	12.3188	7.90944
BICD1	1150.1	-0.246106	0.0541002	-4.54907	5.38827e-06	1.23948e-05	OK	1247.96	1052.24	1236.98	1298.77	1310.2	1148.33	1122.99	1060	992.031	1031.5	10.2292	10.2722	10.28	10.1639	10.1444	10.0945	10.0381	10.2313
BICD2	3782.06	-0.167689	0.0294555	-5.69296	1.24857e-08	3.326e-08	OK	4001.62	3562.51	3999.22	3998.11	4142.78	3865.79	3612.94	3547.52	3614.4	3475.74	11.9339	11.9336	11.9655	11.9036	11.8435	11.8274	11.8439	11.1506
BICDL2	12.2204	3.24554	0.586142	5.53712	3.07491e-08	8.02069e-08	OK	2.33118	22.1096	3.5426	2.00132	2.69094	0.972886	25.9002	18.0014	21.5921	23.0614	3.25701	3.2171	3.2326	3.18479	3.7435	3.60009	3.66471	10.9451
BICRA	1119.42	-0.296124	0.056643	-5.2279	1.71442e-07	4.29798e-07	OK	1233.9	1004.93	1286.83	1274.31	1275.88	1096.89	975.769	1016.4	1063.44	965.814	10.2482	10.2394	10.2406	10.1077	10.0072	10.0419	10.0808	11.3392
BICRAL	883.867	0.100421	0.0550622	1.82377	0.0681867	0.103609	OK	853.118	914.616	824.086	810.944	906.705	870.739	905.08	952.657	890.798	909.927	9.72678	9.71311	9.80924	9.77413	9.80767	9.85239	9.79385	11.0432
BID	810.507	0.511097	0.0585146	8.73452	2.4469e-18	9.19271e-18	OK	668.423	952.592	629.378	694.975	690.136	658.907	936.985	895.7	978.983	998.994	9.44052	9.52344	9.51746	9.47866	9.78179	9.74201	9.82065	12.8374
BIN1	2471.76	0.174998	0.0385733	4.53676	5.71237e-06	1.31159e-05	OK	2322.03	2621.49	2417.35	2178.33	2404.8	2283.5	2524.69	2598.47	2660.37	2706.57	11.2505	11.1596	11.2459	11.2005	11.2889	11.3146	11.3356	13.0208
BIN3	991.257	-0.451514	0.049857	-9.05618	1.35095e-19	5.24197e-19	OK	1145.12	837.396	1142.39	1144.21	1185.66	1108.64	847.992	848.711	824.844	827.595	10.0723	10.0737	10.1055	10.0456	9.81311	9.81381	9.78983	11.501
BIN3-IT1	3.01537	-2.70472	1.12549	-2.40315	0.0162545	0.0273348	OK	5.22871	0.802037	3.6581	3.07522	5.57331	8.48525	0	0	2.24478	1.08634	1.56964	1.55352	1.62026	1.69197	1.46567	1.46531	1.53102	12.6783
BIRC2	3607.55	0.352451	0.028209	12.4943	8.02486e-36	4.37911e-35	OK	3169.06	4046.03	3172.26	3156.89	3082.7	3263.72	4020.33	4064.81	4052.96	4046.72	11.7003	11.6961	11.6756	11.725	11.9102	11.9201	11.9174	10.5448
BIRC3	187.037	3.587	0.166378	21.5593	4.33121e-103	5.05235e-102	OK	28.7373	345.336	28.2186	24.5338	25.0604	36.6974	379.232	325.297	343.765	333.488	6.08326	6.03764	6.0355	6.19685	7.91588	7.77295	7.82181	12.2331
BIRC5	1880.12	-2.99088	0.0489834	-61.059	0	0	OK	3340.09	420.159	3260.41	3381.98	3400.26	3317.95	407.877	438.504	444.247	389.751	11.2048	11.2409	11.2464	11.2221	9.42714	9.47708	9.48744	14.4439
BIRC6	5134.85	-0.402041	0.0359038	-11.1977	4.18285e-29	2.02741e-28	OK	5845.73	4423.97	5955.7	6107.24	5558.42	5763.17	4642.57	4338.61	4583.2	4129.93	12.4549	12.4778	12.3923	12.425	12.232	12.1728	12.2207	9.89486
BIRC7	5.46401	-1.27903	0.674011	-1.89764	0.0577431	0.0888823	OK	7.739	3.18902	8.04354	6.03937	8.14189	8.68684	3.09834	2.97966	4.53136	2.19109	2.49982	2.45086	2.50201	2.51393	2.37623	2.37263	2.41367	9.88174
BISPR	63.3133	1.28904	0.206513	6.24191	4.32252e-10	1.22551e-09	OK	36.7711	89.8555	34.0386	46.5166	32.8192	34.172	99.207	92.6163	93.6132	73.5235	5.59407	5.754	5.57767	5.59601	6.23242	6.18418	6.1897	12.2429
BIVM	1478.43	-0.131254	0.0439726	-2.9849	0.00283676	0.00525633	OK	1545.63	1411.22	1468.76	1613.26	1517.5	1585.47	1452.56	1422.27	1364.18	1403.42	10.5234	10.6062	10.5521	10.5908	10.5136	10.4952	10.459	10.4368
BIVM-ERCC5	243.297	-0.447712	0.296262	-1.5112	0.130737	0.186041	OK	280.749	205.846	331.969	277.785	339.215	173.951	197.977	222.066	270.316	133.101	8.16292	8.01283	8.18133	7.64619	7.74371	7.83261	7.99024	8.54987
BLCAP	3899.4	0.203411	0.0313223	6.49411	8.3527e-11	2.43547e-10	OK	3624.96	4173.84	3644.64	3731.97	3695.72	3427.47	4044.86	4191.93	4182.45	4276.17	11.8679	11.8888	11.8802	11.8143	11.9603	11.9923	11.9903	9.8836
BLID	1.50081	-0.862181	1.31863	-0.653848	0.51321	0.598396	OK	1.93637	1.06524	2.80431	2.08559	0	2.81646	1.00104	0	2.22543	1.07363	0.604303	0.584101	0.524153	0.604606	0.553823	0.524742	0.587646	8.80973
BLK	3.63316	-1.00887	0.870353	-1.15915	0.246397	0.323514	OK	4.85413	2.4122	2.76338	8.28684	5.36918	2.92005	1.9879	0	4.40172	3.33624	1.8085	1.946	1.8775	1.81296	1.78761	1.73105	1.85164	13.4052
BLM	135.529	-2.52714	0.158928	-15.9012	6.21892e-57	4.65391e-56	OK	230.986	40.0718	231.622	224.139	228.644	239.485	32.7886	44.7808	40.9275	41.8416	7.36726	7.33717	7.35593	7.39641	6.05891	6.20609	6.16809	11.8527
BLMH	1396.53	-0.504839	0.0434034	-11.6313	2.85628e-31	1.44598e-30	OK	1638.41	1154.65	1597.64	1624.24	1633.42	1698.91	1130.94	1179.22	1125.48	1182.42	10.5598	10.5746	10.5797	10.6152	10.2582	10.2937	10.2542	12.2116
BLOC1S1	919.378	-0.306884	0.053393	-5.74765	9.04906e-09	2.42515e-08	OK	1016.79	821.962	1041.23	976.868	1064.69	983.017	792.854	825.781	847.281	823.296	9.95059	9.89448	9.97024	9.90001	9.71511	9.74943	9.77139	8.98857
BLOC1S1-RDH5	20.3239	0.763406	1.02418	0.745383	0.45604	0.544146	OK	15.0688	25.5791	20.9652	12.2743	19.366	7.6064	0	22.7327	38.2308	41.416	4.26084	4.08777	4.23088	3.9778	3.7749	4.29215	4.52946	10.5905
BLOC1S2	1759.88	0.516488	0.0376792	13.7075	9.15445e-43	5.62202e-42	OK	1448.18	2071.57	1480.9	1440.7	1434.75	1435.78	2049.83	2081.44	2107.28	2048.32	10.6234	10.5999	10.5963	10.5969	10.9099	10.9238	10.9349	10.8688
BLOC1S3	574.94	-0.247583	0.0634347	-3.90296	9.50236e-05	0.000201341	OK	624.153	525.728	622.724	627.087	638.158	608.605	538.275	516.789	519.445	528.44	9.23392	9.23986	9.25505	9.21414	9.10975	9.07569	9.08007	12.8231
BLOC1S4	955.661	-0.133554	0.0552736	-2.41624	0.0156817	0.0264243	OK	999.864	911.459	1025.91	1006.03	1018.51	947.401	833.344	915.312	955.378	943.405	9.96139	9.9442	9.95504	9.89189	9.78208	9.8621	9.89916	7.87549
BLOC1S5	503.323	0.115525	0.070583	1.63673	0.101688	0.148752	OK	483.182	523.464	470.37	477.875	503.6	480.908	513.555	525.242	489.969	565.063	8.91766	8.93094	8.975	8.93618	8.99157	9.0107	8.95189	9.14779
BLOC1S5-TXNDC5	24.8459	0.925942	1.19397	0.775518	0.438034	0.526486	OK	17.1356	32.5563	6.47872	42.3573	7.50402	12.2626	0	46.055	41.1726	42.9372	4.09954	4.75139	4.12659	4.24019	3.92329	4.80091	4.7333	10.9865
BLOC1S6	3236.9	0.355171	0.0309142	11.4889	1.49936e-30	7.46825e-30	OK	2840.46	3633.34	2790.04	2840.38	2845.24	2885.37	3751.04	3495.28	3621.78	3666.09	11.5266	11.5421	11.5436	11.5557	11.7888	11.7253	11.7572	10.1949
BLVRA	723.398	0.127576	0.0615985	2.07109	0.0383505	0.0607604	OK	691.434	755.362	684.829	697.837	702.846	679.322	687.378	750.497	771.673	812.804	9.45077	9.46685	9.47294	9.44391	9.45397	9.5294	9.55346	13.3217
BLVRB	1324.45	-0.374819	0.0486485	-7.70462	1.31229e-14	4.38666e-14	OK	1495.54	1153.36	1554.68	1555.67	1463.69	1408.57	1102.49	1200.28	1188.95	1121.29	10.5087	10.5092	10.4551	10.421	10.2091	10.2814	10.2733	12.1635
BLZF1	1771.29	0.356177	0.038607	9.22573	2.81642e-20	1.11071e-19	OK	1553.74	1988.84	1546.97	1588.47	1511.98	1568.54	2058.62	1951.79	1984.92	1959.04	10.6691	10.6919	10.6495	10.681	10.9206	10.873	10.8879	10.2869
BMF	109.535	-1.89297	0.165134	-11.4632	2.01825e-30	1.00152e-29	OK	172.597	46.4721	160.15	181.755	178.858	170.154	53.9424	44.3055	37.3974	49.7162	6.97009	7.07171	7.05953	7.01877	6.22147	6.11442	6.04065	11.5554
BMI1	2798.83	0.482322	0.0340651	14.1588	1.64739e-45	1.05536e-44	OK	2335.29	3262.37	2244.39	2315.46	2358.7	2423.58	3333.43	3297.86	3131.17	3286.06	11.2513	11.2781	11.294	11.3175	11.6012	11.5914	11.5444	9.53931
BMP1	10341.1	0.315781	0.0225875	13.9804	2.0547e-44	1.29221e-43	OK	9213.82	11468.3	9311.61	9291.39	9397.41	8852.89	11170.5	11581	11580.2	11543.6	13.2403	13.2384	13.2484	13.1963	13.4025	13.4351	13.435	10.0799
BMP2	21.3978	-0.59822	0.344777	-1.73509	0.0827246	0.123385	OK	25.7717	17.024	20.4605	27.9757	21.468	33.4184	14.9874	23.4286	13.3623	16.0816	4.38611	4.51053	4.40395	4.59315	4.28394	4.43754	4.25371	13.8895
BMP2K	963.495	0.344034	0.0538296	6.39117	1.64622e-10	4.74487e-10	OK	849.156	1077.83	823.486	917.302	811.022	846.478	1105.6	1067.73	1103.81	1032.53	9.7736	9.86586	9.76074	9.79699	10.0294	9.99849	10.0278	9.42051
BMP3	3.21248	0.980992	0.995818	0.985111	0.324569	0.408351	OK	2.16051	4.26446	2.91323	0	0.960009	4.7557	10.7735	1.92608	3.31425	1.05712	1.61811	1.53426	1.56195	1.66817	1.81414	1.59017	1.62904	10.4449
BMP4	109.327	0.332971	0.149347	2.22952	0.0257796	0.0420795	OK	96.7661	121.887	95.4387	84.3361	110.291	96.8292	116.377	129.183	110.807	131.351	6.67352	6.59272	6.77343	6.68336	6.8115	6.88771	6.77664	7.79575
BMP6	2392.24	-0.271599	0.0340735	-7.97097	1.57433e-15	5.43489e-15	OK	2616.76	2167.72	2647.36	2596.67	2624.9	2596.7	2082.49	2210.02	2231.69	2148.09	11.3123	11.2949	11.3046	11.295	11.1008	11.1524	11.1609	11.3155
BMP8A	25.0151	0.453217	0.35629	1.27205	0.203357	0.27436	OK	21.1179	28.9123	23.5215	23.4018	18.3347	19.1239	40.6514	14.903	41.6459	18.5386	4.58796	4.58611	4.49555	4.51066	4.84006	4.43094	4.85039	10.2328
BMP8B	2.74772	-2.08719	1.09137	-1.91245	0.0558182	0.0860979	OK	4.44853	1.04691	8.15621	4.07892	4.58943	0.960164	0	1.98077	1.12571	1.09055	1.56289	1.45848	1.47282	1.37178	1.34401	1.40133	1.37807	12.1368
BMPER	3166.17	1.18963	0.0345114	34.4708	2.1992e-260	5.68454e-259	OK	1930.03	4402.31	1984.58	2034.25	1905.66	1797.64	4408.12	4386.7	4430.38	4382.04	11.186	11.2067	11.1524	11.1046	11.8935	11.889	11.8982	10.5711
BMPR1A	2165.72	0.0685359	0.0356136	1.92443	0.0543007	0.0839107	OK	2114.29	2217.15	2173	2091.23	2085.72	2107.62	2168.63	2287.48	2165.22	2246.85	11.0834	11.0496	11.0472	11.0564	11.0816	11.1289	11.0802	11.6071
BMPR1B	252.429	0.795408	0.106844	7.44459	9.72494e-14	3.1619e-13	OK	184.553	320.305	175.962	160.684	181.917	218.733	301.822	335.513	339.048	305.751	7.68057	7.61541	7.70519	7.84561	8.10587	8.19529	8.20356	12.2307
BMPR2	7773.25	0.0815782	0.0263239	3.09902	0.00194162	0.0036613	OK	7553.53	7992.96	7521.96	7848.27	7416.33	7429.54	8249.6	7723.06	8156.31	7840.9	12.8947	12.9325	12.8822	12.8837	12.9773	12.9182	12.967	12.046
BMS1	3333.21	-0.176808	0.0306169	-5.77485	7.70232e-09	2.072e-08	OK	3537.2	3129.21	3441.13	3573.15	3468.67	3667.4	3201.69	3107.21	3093.81	3112.57	11.7301	11.7637	11.7372	11.7871	11.6661	11.6397	11.636	11.4822
BMS1P1	117.109	0.0378993	0.151453	0.250239	0.802403	0.848874	OK	115.571	118.647	106.169	121.03	118.493	116.216	111.171	110.684	150.77	102.34	6.79924	6.89176	6.87664	6.86278	6.83145	6.82834	7.05413	11.3372
BMS1P14	237.835	0.333605	0.100801	3.30954	0.000934478	0.00182072	OK	210.459	265.211	196.214	210.529	219.195	216.029	281.19	251.437	248.719	279.365	7.74066	7.7945	7.82555	7.81422	8.02503	7.9343	7.92544	6.96674
BMS1P17	4.62043	0.383345	0.872508	0.439359	0.660401	0.730939	OK	4.01016	5.2307	4.65705	0	0	11.3311	5.08216	4.85881	5.6116	5.42277	2.16371	2.03734	2.03482	2.32047	2.1744	2.16884	2.18712	11.3063
BMS1P18	4.99467	-0.616784	0.801774	-0.769274	0.441731	0.530003	OK	6.04636	3.94297	4.63154	7.25904	11.3215	0.939085	0	4.8322	5.58087	5.39307	2.27109	2.33561	2.42854	2.17064	2.14536	2.27628	2.29475	8.33988
BMS1P2	137.399	-0.17762	0.139767	-1.27083	0.20379	0.274804	OK	145.846	128.951	133.177	167.747	134.429	148.378	140.948	123.62	143.113	107.778	7.07571	7.24825	7.08254	7.15565	7.11733	7.02217	7.12848	11.7539
BMS1P20	341.074	-0.0614516	0.0842161	-0.729689	0.46558	0.553073	OK	348.337	333.811	334.205	352.213	336.414	370.666	318.654	349.131	346.584	320.727	8.39667	8.43991	8.40208	8.48244	8.35788	8.43266	8.42658	8.23537
BMS1P21	2.22737	-0.216429	1.07348	-0.201614	0.840219	0.879661	OK	2.39413	2.06061	0.918393	3.08636	0.936998	4.69389	2.02262	3.91515	2.24559	0	1.09945	1.15976	1.10013	1.20253	1.13102	1.18193	1.13711	10.8846
BMS1P22	16.3659	-0.201047	0.406356	-0.494756	0.620772	0.69638	OK	17.5044	15.2274	10.0408	11.2632	26.9332	21.6846	16.3092	13.6933	15.7747	15.2281	3.88272	3.91151	4.20165	4.11342	4.01403	3.96194	4.00377	10.7785
BMS1P4	47.6252	-0.404013	0.222268	-1.81769	0.069112	0.10486	OK	54.2504	40.9999	54.2185	53.5045	60.9709	48.2209	46.3255	34.3562	40.2667	43.138	5.64067	5.63238	5.7106	5.57394	5.55199	5.40088	5.47938	15.715
BMT2	2014.89	1.06292	0.0384171	27.668	1.69439e-168	2.99487e-167	OK	1304.49	2725.29	1258.94	1323.76	1298.47	1337.06	2738.29	2755.51	2792.85	2614.25	10.5424	10.584	10.5679	10.5921	11.2245	11.2303	11.2427	13.5295
BNC1	641.092	0.522341	0.0642427	8.13075	4.2665e-16	1.49711e-15	OK	526.287	755.897	534.707	558.736	485.541	526.336	764.033	715.833	766.572	776.977	9.16289	9.19965	9.08363	9.14986	9.46879	9.41156	9.47156	12.0019
BNC2	2310.49	-0.376378	0.03968	-9.48532	2.41646e-21	9.79621e-21	OK	2610.18	2010.8	2683.22	2716.4	2580.74	2462.49	2061.42	2040.07	2041.12	1898.49	11.3032	11.3142	11.2682	11.2263	11.0698	11.0608	11.0613	13.5512
BNC2-AS1	6.40587	-1.62795	0.661877	-2.4596	0.0139091	0.0236392	OK	9.67985	3.13188	11.8245	10.209	7.37182	9.42183	6.18953	2.90848	1.13356	2.18823	2.77628	2.7386	2.67332	2.72178	2.64405	2.55825	2.51276	11.4917
BNIP1	369.854	-0.0502827	0.0809193	-0.621393	0.534341	0.617602	OK	376.299	363.41	377.616	367.952	394.573	365.339	384.035	372.114	361.867	335.339	8.5476	8.52608	8.58429	8.52018	8.5616	8.53539	8.51234	11.687
BNIP2	3430.17	0.267946	0.0319391	8.38926	4.89226e-17	1.7637e-16	OK	3112.55	3747.79	3006.32	3210.74	2998.45	3236.92	3756.53	3794.46	3691.6	3746.34	11.6261	11.6835	11.6238	11.6906	11.8231	11.8321	11.8074	5.83121
BNIP3	9683.59	2.92591	0.023211	126.057	0	0	OK	2252.12	17115	2257.26	2234.47	2210.94	2304.57	16904.6	17163.7	17096.7	17296.4	11.8268	11.8197	11.8119	11.8419	13.5878	13.603	13.5991	7.48741
BNIP3L	9946.94	1.5538	0.0206206	75.352	0	0	OK	5054.47	14839.4	4920.89	5142.82	5027.03	5129.4	14878.4	14818.6	14693.4	14965	12.6109	12.6468	12.6282	12.6446	13.592	13.5881	13.58	11.6391
BNIPL	2.26576	0.453614	1.11893	0.405401	0.685183	0.752179	OK	1.91246	2.61906	0	2.04897	3.72601	1.88946	6.04868	0	2.24499	2.16798	1.08144	1.14096	1.18665	1.13642	1.24489	1.08244	1.14632	10.8269
BOC	1953.24	0.145038	0.0378095	3.83601	0.000125048	0.000262619	OK	1855.14	2051.34	1867.81	1862.97	1909.38	1779.67	1998.59	2119.71	2052.75	2035.04	10.8916	10.8893	10.9109	10.8495	10.9512	11.0035	10.9749	15.0186
BOD1	2287.83	0.29106	0.0332901	8.74312	2.26753e-18	8.52922e-18	OK	2057.82	2517.83	2026.78	2085.76	2064.62	2054.01	2479.56	2501.22	2537.16	2553.51	11.0513	11.0762	11.0673	11.0629	11.2289	11.2367	11.2494	12.8372
BOD1L1	3725.94	0.0178403	0.0356903	0.499865	0.61717	0.693135	OK	3702.91	3748.98	3736.35	3796.71	3521.73	3759.9	4010.9	3716.07	3690.01	3575.87	11.8655	11.8798	11.8132	11.8711	11.9289	11.8607	11.8545	11.0231
BOK	3965.6	0.443539	0.0308155	14.3934	5.69585e-47	3.71954e-46	OK	3360.77	4570.43	3421.94	3341.22	3263.51	3416.08	4622.71	4443.03	4437.43	4778.88	11.8178	11.7971	11.7767	11.8163	12.0857	12.0497	12.0486	9.38061
BOK-AS1	8.92366	0.887413	0.567933	1.56253	0.118163	0.170157	OK	6.26253	11.5848	11.633	5.06858	7.21565	0.972257	15.453	9.86094	12.4133	8.7725	3.18525	3.02983	3.08241	2.91736	3.26306	3.14494	3.19938	11.7952
BOLA1	255.393	0.0289228	0.0963934	0.300049	0.76414	0.817811	OK	252.833	257.953	249.944	253.743	252.793	254.55	233.173	267.963	276.792	254.189	7.97874	7.99082	7.98781	7.99336	7.92398	8.03468	8.06075	8.23057
BOLA2	175.368	-0.796808	0.14039	-5.67569	1.38129e-08	3.67162e-08	OK	222.602	128.134	244.528	210.875	260.502	176.774	144.009	139.878	121.971	104.407	7.69526	7.57355	7.74619	7.43578	7.28168	7.25923	7.16132	12.9901
BOLA2B	462.496	0.207642	0.0752963	2.75767	0.00582155	0.0103927	OK	429.271	495.722	408.337	463.613	426.048	419.894	452.238	517.361	506.871	505.608	8.74797	8.85343	8.7829	8.77091	8.8326	8.94658	8.92892	12.2389
BOLA2-SMG1P6	743.251	0.00577797	0.0564911	0.102281	0.918534	0.942452	OK	741.763	744.74	740.89	723.747	760.223	741.231	733.092	729.623	741.632	775.573	9.53486	9.51478	9.55707	9.53525	9.52576	9.52169	9.53572	11.9303
BOLA3	594.367	-0.664523	0.0692323	-9.59845	8.11538e-22	3.33215e-21	OK	728.884	459.851	737.667	711.802	767.062	699.509	431.824	503.972	472.733	430.368	9.39029	9.35856	9.42508	9.34338	8.93662	9.0628	9.01037	11.0822
BOLA3-AS1	117.294	-0.446925	0.216464	-2.06467	0.0389545	0.0616647	OK	135.318	99.2698	141.931	160.825	84.0009	153.409	129.577	60.1241	106.176	102.308	6.98956	7.08284	6.61759	7.04843	6.92021	6.41007	6.77895	11.6726
BOP1	2057.73	-1.11831	0.0374776	-29.8393	1.20798e-195	2.44215e-194	OK	2817.59	1297.88	2894.98	2827.36	2821.04	2726.75	1273.38	1320.02	1288.25	1310.07	11.2843	11.2622	11.2602	11.2286	10.5614	10.5909	10.5711	17.1578
BORA	221.068	-1.05379	0.107332	-9.81805	9.41478e-23	3.95583e-22	OK	298.398	143.738	307.545	278.549	301.409	305.746	139.062	152.494	153.132	130.608	8.02839	7.94416	8.0112	8.02336	7.40757	7.4732	7.47746	9.9267
BORCS5	421.331	0.165001	0.0736552	2.24018	0.0250792	0.0410083	OK	397.263	445.398	398.252	396.744	412.219	381.65	441.313	443.498	450.17	446.801	8.67103	8.66798	8.69964	8.63603	8.75678	8.76096	8.77347	10.2555
BORCS6	383.762	-0.505359	0.0891735	-5.66715	1.45196e-08	3.85237e-08	OK	450.297	317.227	458.955	432.731	470.148	439.551	316.324	324.843	264.058	363.486	8.72687	8.67624	8.74765	8.68963	8.41744	8.43867	8.27665	8.86427
BORCS7	848.868	0.3812	0.0558503	6.82539	8.76884e-12	2.65094e-11	OK	737.369	960.367	709.255	727.911	717.678	794.543	957.333	991.866	931.998	960.359	9.57172	9.59364	9.58158	9.66795	9.83017	9.86158	9.80645	10.3337
BORCS8	672.67	-0.194645	0.0615713	-3.1613	0.00157068	0.00299222	OK	717.978	627.361	756.404	725.922	689.796	699.196	592.388	631.665	637.084	648.902	9.49394	9.45809	9.41401	9.42567	9.28485	9.33878	9.34608	9.19459
BORCS8-MEF2B	129.386	0.253898	0.303478	0.836625	0.402803	0.490334	OK	118.03	140.742	136.542	66.0036	149.731	119.423	115.63	135.994	194.529	117.238	7.03683	6.55572	7.10634	6.93904	6.91645	7.03351	7.30985	12.229
BPGM	1051.28	-0.263446	0.0496272	-5.30851	1.10525e-07	2.80186e-07	OK	1147	955.562	1163.63	1166.04	1154.57	1103.04	905.868	955.485	971.251	990.379	10.1249	10.1267	10.118	10.0778	9.90801	9.95329	9.96737	10.0255
BPHL	316.013	-0.208119	0.0864219	-2.40817	0.0160327	0.0269692	OK	338.767	293.259	340.259	324.921	357.608	331.625	297.861	275.787	296.417	303.628	8.36324	8.32507	8.40463	8.34192	8.25426	8.19275	8.25045	12.5812
BPI	1.78694	2.01511	1.29741	1.55317	0.120381	0.173003	OK	0.708807	2.86508	0	0	0.93035	1.89093	4.03764	1.97781	1.12255	4.33627	0.751204	0.752361	0.778808	0.806303	0.863966	0.808687	0.785048	10.9066
BPNT1	946.766	-0.238005	0.0546653	-4.35385	1.33764e-05	3.00149e-05	OK	1024.68	868.848	955.624	1020.95	1028.8	1093.29	902.395	840.877	875.849	856.346	9.89298	9.95073	9.9575	10.0111	9.84338	9.78306	9.81781	10.4049
BPTF	3457.2	-0.197413	0.0330948	-5.9651	2.44487e-09	6.70821e-09	OK	3693.37	3221.04	3647.22	3726.48	3611.51	3790.3	3377.02	3211.46	3251.09	3042.56	11.8018	11.821	11.793	11.8363	11.7333	11.689	11.6998	11.6661
BRAF	1628.56	0.506946	0.0405172	12.5119	6.43034e-36	3.51415e-35	OK	1345.34	1911.79	1312.98	1364.98	1343.57	1361.48	1946.4	1957.32	1912.41	1829.38	10.4755	10.5087	10.4951	10.5064	10.8214	10.8265	10.8054	11.5304
BRAP	1265.06	0.249427	0.0446326	5.58845	2.29106e-08	6.01751e-08	OK	1155.98	1374.15	1156.74	1188.82	1128.84	1149.26	1372.9	1338.03	1426.76	1359.17	10.2254	10.249	10.2044	10.2198	10.3751	10.3524	10.4092	11.6398
BRAT1	1705.13	-0.72911	0.0400251	-18.2163	3.83183e-74	3.46058e-73	OK	2127.06	1283.21	2129.67	2109.87	2198.05	2068.56	1256.4	1270.84	1324.59	1283.08	10.9206	10.912	10.9495	10.894	10.4574	10.467	10.5021	12.1339
BRCA1	605.284	-1.90885	0.0724643	-26.342	6.34123e-153	1.02159e-151	OK	955.985	254.583	978.591	930.588	920.646	991.18	244.03	238.583	258.667	279.988	9.5839	9.53633	9.52659	9.59589	8.41802	8.40079	8.46254	13.9644
BRCA2	485.799	-0.295304	0.0821563	-3.59442	0.000325119	0.000660234	OK	535.345	436.253	575.556	540.853	465.72	560.122	424.679	487.954	423.921	407.589	9.06514	9.01156	8.88483	9.04177	8.8085	8.92404	8.80723	7.91637
BRCC3	800.401	0.068632	0.0585989	1.17122	0.241511	0.318045	OK	781.366	819.436	778.28	744.484	748.74	853.159	841.752	807.192	824.777	804.822	9.6199	9.58196	9.58677	9.69945	9.68771	9.65134	9.66998	13.8939
BRD1	2035.61	0.132642	0.0402519	3.2953	0.00098318	0.00191106	OK	1942.1	2129.12	1863.41	1915.73	2074.34	1913.91	2093.88	2113.79	2092.7	2217.1	10.913	10.9372	11.0072	10.9363	11.0154	11.0238	11.0149	11.2031
BRD2	8184.4	-0.0449437	0.0203541	-2.20809	0.0272378	0.0443155	OK	8311.87	8056.93	8243.84	8322.91	8351.45	8327.51	7934.35	8012.11	8061.25	8221.77	13.005	13.0136	13.0166	13.0141	12.9709	12.9796	12.9851	12.7924
BRD3	2597.74	0.276611	0.0326734	8.46592	2.54136e-17	9.24806e-17	OK	2349.46	2846.01	2334	2375.64	2324.99	2364.37	2831.84	2908.24	2898.97	2743.86	11.2468	11.2623	11.2435	11.2581	11.4177	11.4415	11.4386	14.5828
BRD3OS	1135.86	-0.143837	0.0464757	-3.09488	0.0019689	0.00371162	OK	1192.44	1079.28	1158.91	1184.99	1221.09	1205.32	1087.18	1090.75	1044.29	1094.34	10.1665	10.186	10.2124	10.2009	10.1108	10.1136	10.0761	14.5167
BRD4	5429.73	0.187678	0.0309154	6.0707	1.27357e-09	3.53836e-09	OK	5077.05	5782.4	5305.86	5167.29	4987.41	4847.05	5825.76	5765.13	5994.9	5544.41	12.3849	12.3615	12.3302	12.3053	12.4685	12.4591	12.4942	8.31385
BRD7	1979.28	0.0272184	0.0361328	0.753288	0.451277	0.539191	OK	1960.61	1997.95	1922.97	1993.33	1926.2	2000.47	1982.51	2010.13	2035.8	1962.82	10.9253	10.9569	10.9267	10.9601	10.9521	10.9643	10.9756	12.1415
BRD7P3	0.606797	-1.5856	1.99746	-0.793809	0.427307	0.515818	OK	0.910297	0.303298	1.89415	0	0.945416	0.928494	0	0	1.08631	0	-0.692773	-0.746947	-0.719625	-0.720079	-0.746997	-0.747072	-0.715968	12.8872
BRD8	1691.3	-0.539147	0.0408023	-13.2137	7.31839e-40	4.30361e-39	OK	2003.7	1378.9	2048	1900.57	2026.07	2039.14	1354.02	1415.03	1388.96	1358.57	10.8869	10.8194	10.8772	10.883	10.5229	10.5605	10.5446	15.4961
BRD9	1515.24	-0.341477	0.0421881	-8.09417	5.7657e-16	2.01707e-15	OK	1693.73	1336.75	1644.93	1745.54	1711.09	1672.62	1297.33	1305.61	1361.39	1383.41	10.6345	10.6873	10.6696	10.6493	10.4275	10.4329	10.4688	7.06147
BREA2	4.01296	0.896669	0.784427	1.14309	0.253002	0.330829	OK	2.80454	5.22138	4.5572	1.0229	3.689	1.88696	3.04709	7.91352	5.62347	4.36352	1.99835	1.90317	1.97545	1.92636	1.9586	2.08035	2.02412	14.2522
BRE-AS1	67.0275	3.83749	0.294906	13.0126	1.03726e-38	5.9636e-38	OK	8.76431	125.291	6.37907	4.08685	16.4945	7.68378	135.009	108.363	121.251	136.952	4.83837	4.79284	5.07607	4.87856	6.32633	6.14981	6.23514	8.67126
BRF1	1356.06	-0.437351	0.0498729	-8.7693	1.79776e-18	6.78144e-18	OK	1560.04	1152.07	1650.56	1483.66	1626.99	1478.28	1145.99	1217.03	1126.17	1119.79	10.5737	10.4787	10.5608	10.4755	10.2543	10.3055	10.2397	10.1704
BRF2	529.801	0.00656407	0.0694106	0.0945686	0.924657	0.946694	OK	528.596	531.006	513.365	566.291	529.702	506.443	523.513	567.271	510.792	521.031	9.02222	9.10563	9.04872	9.01081	9.03877	9.10713	9.01806	11.5189
BRI3	6751.17	0.332658	0.0283191	11.7468	7.33748e-32	3.75348e-31	OK	5976.26	7526.09	6162.62	5996.89	6117.46	5624.15	7360.26	7455.28	7575.22	7717.51	12.6369	12.613	12.6304	12.5575	12.7951	12.8067	12.8211	12.0585
BRI3BP	124.117	-1.17754	0.151911	-7.75149	9.08173e-15	3.05728e-14	OK	172.133	76.101	175.551	199.958	167.087	146.581	79.0664	85.8127	71.0063	67.8735	7.17914	7.28328	7.13978	7.0375	6.60633	6.65811	6.54212	15.4233
BRICD5	21.5799	0.308557	0.330652	0.933179	0.350728	0.436241	OK	19.281	23.8789	19.7705	19.2153	17.2148	21.1474	25.7736	30.5906	16.9581	21.9692	4.39151	4.38197	4.34413	4.41617	4.49339	4.56846	4.34164	12.2202
BRINP1	13.5643	-2.0757	0.524731	-3.95575	7.62961e-05	0.000162756	OK	21.927	5.20152	15.55	12.294	30.6101	29.345	10.0739	2.97564	2.24303	5.42242	3.71112	3.64152	3.97972	3.95916	3.59163	3.41142	3.39722	7.35108
BRIP1	701.579	-2.49758	0.0738678	-33.8114	1.33906e-250	3.36742e-249	OK	1192.07	211.085	1189.14	1149.5	1170.03	1259.86	218.13	203.209	187.162	235.594	9.7937	9.76077	9.77815	9.84949	8.36598	8.31696	8.26441	11.9215
BRIX1	836.069	-0.0338998	0.0548635	-0.617893	0.536646	0.619764	OK	845.891	826.246	812.373	862.388	850.709	858.747	792.531	864.689	807.548	839.563	9.68244	9.7341	9.72228	9.73044	9.66122	9.73643	9.67735	12.1164
BRK1	6073.98	-0.0950654	0.0237785	-3.99795	6.38933e-05	0.000137102	OK	6274.03	5873.93	6208.54	6162.85	6478.47	6245.04	5804.96	5922.61	5860.14	5909.25	12.5877	12.5811	12.6259	12.5929	12.5279	12.5457	12.5363	12.2776
BRMS1	1087.15	-0.272834	0.0486649	-5.60638	2.06596e-08	5.43784e-08	OK	1189.65	984.66	1186.01	1216.89	1182.46	1175.06	970.064	1044.84	950.8	971.105	10.1604	10.1831	10.1578	10.1522	9.98578	10.0496	9.96882	14.6184
BRMS1L	508.007	-0.43472	0.0705435	-6.16245	7.16297e-10	2.00903e-09	OK	583.97	432.043	590.952	579.331	557.318	608.373	462.097	419.674	438.308	407.998	9.11275	9.09538	9.06202	9.13816	8.90333	8.82394	8.85977	8.08645
BROX	2298.33	0.180724	0.0401493	4.5013	6.75388e-06	1.54385e-05	OK	2154.57	2442.1	2281.02	2099.64	2098.04	2140.71	2574.15	2470.03	2413.32	2309.77	11.1584	11.0858	11.0851	11.1027	11.2661	11.2292	11.2084	9.56879
BRPF1	1103.28	-0.125712	0.0514641	-2.44272	0.0145771	0.0246908	OK	1151.32	1055.24	1211.89	1181.18	1143.2	1069.28	1019.73	1101.69	1049.92	1049.36	10.1892	10.1666	10.1379	10.0795	10.0386	10.1055	10.0638	10.6979
BRPF3	3086.83	0.467521	0.0308253	15.1668	5.86789e-52	4.11107e-51	OK	2591	3582.66	2566.06	2675.5	2540.46	2582.56	3584.3	3509.51	3680.22	3556.01	11.4238	11.46	11.4151	11.4293	11.72	11.7008	11.744	8.65266
BRSK1	318.935	1.36302	0.0904313	15.0724	2.45852e-51	1.70571e-50	OK	178.564	459.306	185.782	172.553	188.712	166.319	446.952	448.885	483.603	458.675	7.84004	7.78769	7.85165	7.76091	8.55372	8.55769	8.62324	7.14618
BRSK2	11.4231	0.770529	0.478897	1.60897	0.107624	0.156437	OK	8.44311	14.4031	6.73458	13.9155	8.62944	4.77433	9.74335	19.0083	12.002	16.5771	3.37425	3.53687	3.42173	3.3269	3.44749	3.63672	3.49677	14.7188
BRWD1	1988.42	0.681133	0.0432321	15.7553	6.31867e-56	4.66275e-55	OK	1527.56	2449.28	1460.23	1575.84	1469.41	1606.09	2449.03	2544.38	2296.82	2505.58	10.6771	10.7418	10.6824	10.758	11.1314	11.1664	11.0731	13.5699
BRWD1-AS2	16.125	0.327764	0.40993	0.799561	0.423965	0.512664	OK	14.3012	17.9489	17.9613	9.10496	17.3202	12.4562	12.3191	11.9028	27.1541	20.7817	4.02447	3.84171	4.01216	3.91423	3.91205	3.90285	4.17954	11.2982
BRWD3	581.667	0.134841	0.0658032	2.04915	0.0404476	0.0638431	OK	554.504	608.83	550.669	511.55	576.742	578.141	631.577	594.312	603.351	606.996	9.13676	9.07531	9.17593	9.178	9.25376	9.20153	9.21441	10.5924
BSCL2	1021.64	-0.841903	0.0611843	-13.7601	4.42817e-43	2.73031e-42	OK	1311.56	731.727	1353.45	1323.61	1353.74	1212.51	706.498	670.921	827.557	724.851	10.2276	10.2072	10.2278	10.128	9.66328	9.62117	9.79496	8.09745
BSDC1	3578.51	0.297783	0.030759	9.68117	3.62538e-22	1.50119e-21	OK	3210.5	3946.51	3186.15	3192.09	3360.33	3101.4	3861.2	3916.9	3980.82	4029.17	11.7004	11.702	11.7469	11.677	11.8704	11.8833	11.8978	10.4475
BSG	24499	0.0615506	0.0418537	1.47061	0.141395	0.199541	OK	23976.5	25021.6	24682.8	24062.1	25074.7	22085.3	24379.1	25354.7	25031.7	25322	14.5867	14.5639	14.6009	14.488	14.5756	14.6108	14.5993	10.5696
BSN	21.6913	-0.972587	0.356882	-2.72524	0.00642556	0.0113997	OK	28.738	14.6446	28.9179	30.4568	36.5329	19.2247	16.3497	19.8485	13.4835	8.71663	4.52741	4.54925	4.63898	4.3634	4.30986	4.37486	4.25515	8.42119
BST1	4578.98	1.04675	0.0274716	38.1028	0	0	OK	2987.07	6170.88	2913.07	2981.41	2991.47	3062.29	5981.26	6261.82	6265	6175.49	11.739	11.7584	11.7612	11.7808	12.3749	12.4177	12.4181	13.4924
BST2	3354.37	1.96024	0.0354088	55.36	0	0	OK	1371.58	5337.17	1365.9	1390.75	1426.38	1303.08	5272.72	5271.55	5212.31	5592.3	10.8518	10.8661	10.8857	10.8154	12.0383	12.0381	12.0271	11.8351
BTAF1	2032.59	0.285884	0.04275	6.68734	2.27262e-11	6.77443e-11	OK	1831.86	2233.32	1824.46	1805.25	1769.33	1929.31	2372.74	2250.49	2223.98	2085.14	10.8919	10.8828	10.8655	10.9406	11.1243	11.0769	11.0663	13.817
BTBD1	4539.14	-0.0107884	0.0280998	-0.383929	0.701031	0.76568	OK	4556.11	4522.17	4464.28	4445.5	4547.16	4766.08	4607.82	4456.59	4497.13	4528.58	12.1333	12.1296	12.1497	12.1917	12.1615	12.1318	12.1398	9.65344
BTBD10	1575.16	0.577349	0.0410861	14.0522	7.46963e-45	4.73459e-44	OK	1264.12	1886.19	1257.97	1212.05	1272.69	1312.96	1920.35	1900.13	1884.66	1840.44	10.417	10.3857	10.427	10.4535	10.789	10.7794	10.7719	13.6437
BTBD11	19.2185	-0.499465	0.371198	-1.34555	0.178448	0.244558	OK	22.5125	15.9246	21.3007	18.1687	17.5212	32.3524	23.735	13.9028	12.6185	14.149	4.28335	4.22597	4.21367	4.46129	4.32046	4.1423	4.11786	14.5574
BTBD18	1.75243	-0.735782	1.23172	-0.597362	0.550266	0.632385	OK	2.18986	1.31499	0	4.10274	2.79532	1.89157	1.00688	1.98095	2.24194	0	0.73701	0.850934	0.817036	0.791966	0.767066	0.794406	0.801259	12.593
BTBD19	351.954	0.318193	0.0864025	3.68269	0.000230788	0.000474592	OK	313.298	390.61	335.248	329.684	313.152	274.633	395.11	378.1	410.806	378.896	8.4153	8.40171	8.35987	8.2557	8.5519	8.51493	8.58472	13.416
BTBD2	5580	-0.159756	0.0324167	-4.92819	8.29958e-07	2.00719e-06	OK	5888.63	5271.36	6067.1	5880.69	6161.4	5441.96	5211.39	5266.97	5284.41	5326.05	12.5201	12.492	12.5339	12.4228	12.3845	12.3938	12.3968	10.4403
BTBD3	1075.97	0.35038	0.0513934	6.81762	9.25642e-12	2.79515e-11	OK	945.948	1205.99	987.885	945.584	942.119	908.693	1256.66	1155.29	1154.03	1257.46	9.99371	9.95644	9.95324	9.92275	10.2042	10.1299	10.1289	11.4803
BTBD6	2590.51	-0.309007	0.0341633	-9.045	1.49665e-19	5.7976e-19	OK	2866.89	2314.14	2919.54	2759.69	2921.65	2863.4	2250.6	2286	2323.52	2399.72	11.443	11.3925	11.4436	11.4255	11.2132	11.2267	11.2408	7.98358
BTBD7	2330.83	-0.426993	0.036852	-11.5867	4.81324e-31	2.42084e-30	OK	2673.26	1988.4	2713.83	2611.62	2668.04	2697.73	1920.73	2077.64	2052.41	1904.63	11.3177	11.2829	11.3023	11.3123	11.0125	11.0804	11.0698	12.2583
BTBD8	13.9803	0.598758	0.417286	1.43489	0.151319	0.211624	OK	11.1201	16.8404	12.2819	9.42106	13.2223	9.42743	9.89853	18.4077	19.9722	19.211	3.75286	3.69204	3.77252	3.69067	3.7018	3.87376	3.90005	7.09352
BTBD9	1001.01	0.0831466	0.0487315	1.70622	0.0879674	0.130471	OK	972.173	1029.85	952.291	999.001	959.102	978.516	1026.65	1010.83	1035.38	1046.31	9.92375	9.96523	9.9299	9.94724	9.98902	9.97547	9.99639	12.6858
BTC	2.12011	-1.15428	1.10567	-1.04397	0.2965	0.378397	OK	2.92572	1.3145	3.86291	3.97511	2.86864	0.949704	0	0.966454	2.2159	2.12218	1.11387	1.11655	1.08738	1.0337	1.00669	1.03429	1.06938	7.80343
BTD	935.832	-0.563693	0.0662754	-8.50531	1.81106e-17	6.61382e-17	OK	1116.37	755.298	1138	1115.64	1109.36	1100.1	778.64	811.417	626.707	806.784	10.0329	10.015	10.01	10.0026	9.70238	9.73727	9.52301	11.3488
BTF3	11272.8	0.0652927	0.0217368	3.00379	0.0026664	0.00495044	OK	11017.7	11527.8	10823.2	11020.9	11109	11119.8	11248.2	11819.6	11264.2	11777.3	13.4241	13.4402	13.4473	13.4482	13.4584	13.5028	13.4597	10.6868
BTF3L4	2298.18	0.909462	0.0347523	26.1698	5.86137e-151	9.34547e-150	OK	1596.88	2999.49	1563.52	1648.28	1578.59	1599.45	3006.07	3031.5	2923.04	3034.99	10.811	10.8553	10.819	10.8299	11.3869	11.3947	11.361	12.2909
BTG1	4253.97	1.52903	0.0291127	52.5211	0	0	OK	2189.43	6318.51	2217.67	2285.27	2165.38	2093.15	6269.38	6366.55	6358.64	6275.68	11.4329	11.4574	11.4135	11.3862	12.3527	12.3673	12.3661	11.892
BTG2	420.841	0.642482	0.0758216	8.47361	2.37905e-17	8.6625e-17	OK	328.652	513.03	328.328	326.551	329.811	330.113	494.141	534.739	487.881	535.163	8.50148	8.49751	8.50512	8.50591	8.84152	8.91024	8.83032	11.0866
BTG3	1372.49	0.544355	0.0476929	11.4137	3.57017e-30	1.7669e-29	OK	1116.59	1628.4	1090.25	1108.95	1122.97	1141.97	1569.18	1530.69	1714.93	1701	10.2152	10.2297	10.2403	10.2546	10.5327	10.5105	10.6128	9.20303
BTG3-AS1	46.3906	-0.00922411	0.26288	-0.0350887	0.972009	0.978715	OK	46.5389	46.2423	33.8541	69.5742	44.8975	38.1125	59.6628	33.9465	43.9894	47.0881	5.35924	5.76063	5.50246	5.41773	5.66463	5.3621	5.49183	11.5426
BTG4	1.41923	1.57182	1.45083	1.0834	0.278633	0.358883	OK	0.714473	2.12398	0.926474	0	1.88356	0	0	1.94096	4.4533	2.14952	0.450697	0.4241	0.478149	0.423521	0.423985	0.479676	0.545186	13.2817
BTLA	1.57093	1.73589	1.42925	1.21454	0.224542	0.298644	OK	0.725462	2.4164	1.98751	0	0	0.96366	5.59585	2.94358	0	1.07685	0.627976	0.570432	0.569471	0.598539	0.725693	0.654645	0.571322	7.7944
BTN1A1	0.857449	-0.27697	1.78609	-0.155071	0.876765	0.909908	OK	0.939504	0.775394	0	0	1.86431	1.89518	2.01904	0	0	1.08106	-0.262549	-0.261984	-0.208595	-0.20782	-0.204768	-0.262159	-0.261507	8.35285
BTN2A1	1728.79	0.589395	0.0386625	15.2446	1.78802e-52	1.26415e-51	OK	1380.48	2077.1	1375.34	1416.44	1365.9	1365.05	2065.74	2091.18	2129.1	2021.57	10.5473	10.5725	10.5415	10.541	10.905	10.9161	10.9324	10.8839
BTN2A2	604.801	0.73882	0.0725136	10.1887	2.22704e-24	9.69542e-24	OK	453.236	756.365	438.989	414.045	443.026	516.11	715.222	779.921	734.086	797.006	8.95683	8.91043	8.96425	9.08959	9.36953	9.44636	9.39228	6.65296
BTN2A3P	86.9925	-0.333278	0.162421	-2.05194	0.0401759	0.0634196	OK	96.9962	76.9889	95.6265	98.8169	101.93	91.6827	84.4529	73.8547	79.3852	70.1912	6.50304	6.52527	6.54737	6.47417	6.41924	6.33297	6.37933	10.9316
BTN3A1	1354.95	0.452005	0.0492978	9.16887	4.77996e-20	1.87511e-19	OK	1144.42	1565.49	1048.31	1213.73	1149.12	1169.54	1618.94	1591.49	1488.88	1559.61	10.1773	10.3021	10.2551	10.2702	10.5563	10.5409	10.4811	10.4708
BTN3A2	1547.79	-0.00652725	0.0473781	-0.137769	0.890423	0.920428	OK	1551.29	1544.29	1506.82	1682.22	1510.68	1508.63	1567.35	1607.12	1552.72	1446.74	10.572	10.6691	10.5742	10.5731	10.6066	10.6287	10.5983	12.3954
BTN3A3	1330.04	0.440337	0.0458772	9.59816	8.13808e-22	3.34074e-21	OK	1128.62	1531.45	1177.1	1097.51	1128.86	1109.72	1500.41	1515.24	1489.26	1622.2	10.2653	10.2056	10.2295	10.2149	10.4783	10.4871	10.4715	13.3449
BTRC	943.968	0.153577	0.0501065	3.065	0.00217667	0.00408295	OK	893.772	994.164	900.928	884.047	892.728	897.18	1019.34	970.104	975.763	1011.65	9.84148	9.82526	9.83362	9.8379	9.94892	9.90561	9.91066	12.6191
BUB1	846.412	-2.43518	0.0637331	-38.2091	0	0	OK	1428.66	264.16	1444.82	1431.91	1443.16	1395.01	274.817	254.672	252.132	274.777	10.0804	10.0714	10.0793	10.0466	8.66751	8.61362	8.60859	7.85322
BUB1B	777.454	-2.60722	0.0688279	-37.8803	0	0	OK	1335.7	219.209	1339.74	1328.19	1358.46	1314.57	213.947	198.784	234.426	231.519	9.95058	9.94178	9.96397	9.93219	8.41104	8.36118	8.47567	7.57342
BUB1B-PAK6	0.828117	-3.10295	1.8924	-1.63969	0.10107	0.14793	OK	1.48356	0.172673	3.65096	2.0499	0.924073	0	0	0	0	0	-0.220302	-0.265583	-0.297448	-0.324938	-0.324656	-0.32476	-0.324113	11.0301
BUB3	4388.54	-0.254436	0.0263895	-9.64156	5.33686e-22	2.20006e-21	OK	4774.53	4002.56	4855.65	4762.95	4785.66	4694.46	4005.24	4001.29	3900.5	4102.59	12.1882	12.1709	12.1752	12.1579	12.0169	12.0161	11.9938	8.52579
BUD13	485.483	-0.543018	0.0721935	-7.5217	5.40677e-14	1.77224e-13	OK	575.785	395.18	621.262	566.914	569.77	544.579	391.33	391.106	405.95	392.952	9.1278	9.0474	9.05192	9.0127	8.736	8.73549	8.76604	12.9742
BUD23	2206.86	-0.0582334	0.0360457	-1.61554	0.106193	0.154552	OK	2251.4	2162.33	2240.82	2244.35	2325.58	2195.39	2097.47	2244.99	2136.5	2169.81	11.1211	11.1225	11.1541	11.103	11.0628	11.1227	11.079	8.3126
BUD31	2546.27	0.798628	0.0358281	22.2906	4.56153e-110	5.64759e-109	OK	1858.97	3233.58	1809.12	1883.32	1938.65	1806.92	3219.67	3369.43	3182.02	3161.05	11.0002	11.0342	11.0588	10.9992	11.5086	11.5506	11.4977	12.7455
BVES	1494.78	-0.104827	0.0451776	-2.32033	0.0203229	0.0336701	OK	1549.06	1440.49	1527.02	1534.34	1476.05	1659.6	1489.57	1449.51	1424.61	1397.51	10.5639	10.5681	10.534	10.6376	10.542	10.5182	10.5031	11.4505
BVES-AS1	10.9773	-0.144581	0.480032	-0.30119	0.76327	0.817258	OK	11.5268	10.4277	7.54349	17.8082	9.50278	11.266	5.93794	9.69182	12.197	13.8708	3.36111	3.57524	3.40649	3.44555	3.32332	3.41083	3.46482	6.02119
BYSL	923.905	-0.0876673	0.0543486	-1.61306	0.106732	0.155238	OK	951.967	895.842	984.512	905.965	971.523	944.945	930.948	857.077	859.082	937.187	9.90648	9.83408	9.89485	9.87064	9.85765	9.78637	9.78842	11.9441
BZW1	15707.4	0.314713	0.0175378	17.9448	5.26719e-72	4.65273e-71	OK	14000.9	17413.8	13957.2	13864.1	13850.3	14331.7	17419.8	17601.2	17266.8	17367.8	13.8318	13.8259	13.825	13.855	14.0295	14.0389	14.0215	10.5363
BZW2	1715.19	-0.928647	0.0409472	-22.6791	7.19676e-114	9.18602e-113	OK	2248.91	1181.47	2195.75	2248.49	2237.46	2312.31	1129.38	1170.62	1192.42	1235.06	10.9431	10.9648	10.9604	10.9907	10.3624	10.392	10.4075	10.2272
C10orf105	6.83339	-1.89332	0.67308	-2.81293	0.00490928	0.00882947	OK	10.7681	2.89864	7.25612	15.2726	11.0341	9.55345	5.08743	0.992181	1.12332	4.34795	2.73707	2.90789	2.8235	2.79026	2.68396	2.57534	2.58253	12.7612
C10orf111	8.28774	0.738804	0.525496	1.40592	0.159748	0.22218	OK	6.21086	10.3646	6.48825	5.17107	5.62709	7.54962	12.9916	9.8126	10.0545	8.60712	2.99531	2.96385	2.97407	3.02105	3.14127	3.07323	3.07774	11.2791
C10orf142	0.502879	-1.17877	2.13179	-0.55295	0.580298	0.660599	OK	0.697607	0.308152	0	1.02304	0.92828	0.947221	0	0	1.12449	0	-1.02307	-0.993229	-0.995528	-0.995027	-1.02252	-1.02282	-0.991853	11.4297
C10orf143	96.2821	-0.376582	0.163791	-2.29916	0.0214958	0.0354676	OK	108.777	83.7869	116.778	89.8849	116.486	111.766	81.5112	98.4885	83.561	71.7812	6.71789	6.53564	6.71639	6.68625	6.47176	6.59752	6.48765	14.7658
C10orf25	59.8023	1.09513	0.225792	4.85016	1.2336e-06	2.95489e-06	OK	38.1353	81.4693	34.4892	31.7784	51.4508	35.9897	67.8255	88.1977	65.2029	103.484	5.55888	5.52377	5.77109	5.57976	5.9363	6.11161	5.91077	12.4637
C10orf55	11.9882	-1.90417	0.497531	-3.82725	0.000129585	0.000271594	OK	18.9213	5.05519	18.0387	17.2737	22.7973	17.3372	3.06246	2.9741	7.87635	6.54607	3.65249	3.63573	3.73977	3.63783	3.31208	3.30851	3.43576	12.7293
C10orf67	7.61056	1.11893	0.63704	1.75645	0.0790113	0.118408	OK	4.7988	10.4223	5.47653	6.15752	2.39123	4.85089	5.14206	7.52793	6.6568	22.6816	2.7983	2.80976	2.7036	2.77419	2.78265	2.84492	2.82285	9.06585
C10orf82	3.89945	-5.33933	1.2113	-4.40795	1.04356e-05	2.35814e-05	OK	7.61091	0.187991	9.26018	6.22769	6.59511	9.11261	0	0	0	0	2.0317	1.95582	1.96629	2.02855	1.78392	1.78345	1.78638	12.5072
C10orf88	486.622	0.190496	0.0740089	2.57396	0.0100543	0.0174034	OK	454.541	518.702	452.893	437.058	446.028	481.21	550.404	473.908	546.002	505.471	8.86477	8.83543	8.85209	8.91552	9.02987	8.90266	9.02284	12.0472
C10orf90	42.8889	-1.94185	0.272336	-7.13035	1.00114e-12	3.13643e-12	OK	68.0624	17.7154	73.1878	53.3846	75.352	70.0661	18.9972	24.7781	12.6258	14.7195	5.65211	5.4502	5.67145	5.62332	4.96418	5.06357	4.83109	11.276
C10orf91	0.593155	-1.56116	2.15814	-0.723382	0.469445	0.556836	OK	0.886048	0.300262	2.72647	1.02286	0	0	0	0.995907	0	0	-0.711078	-0.759039	-0.788645	-0.788534	-0.78834	-0.759735	-0.787963	10.736
C10orf95	3.49754	0.232343	0.826947	0.280964	0.778738	0.829989	OK	3.21651	3.77857	3.49561	1.99396	5.28967	1.97128	4.18559	1.99906	6.82456	2.2206	1.78948	1.74886	1.8367	1.74815	1.80735	1.74902	1.87143	11.7514
C11orf1	164.455	0.53273	0.126997	4.19484	2.73065e-05	6.0088e-05	OK	134.432	194.478	126.22	122.812	131.553	156.701	180.959	189.855	185.928	221.61	7.15654	7.13811	7.18605	7.31432	7.42424	7.46185	7.44502	11.848
C11orf16	1.2482	0.150939	1.34339	0.112357	0.910541	0.936635	OK	1.18297	1.31344	1.82374	1.02246	0.925163	0.949289	2.02871	0.990301	2.24598	0	0.327832	0.305018	0.302076	0.302817	0.333162	0.304059	0.338553	11.6958
C11orf24	5780.02	-0.329125	0.0238253	-13.8141	2.09642e-43	1.29952e-42	OK	6436.48	5123.56	6267	6462.08	6591.13	6425.5	5103.02	5111.28	5146.99	5133.14	12.5663	12.5939	12.6118	12.5888	12.3839	12.3853	12.3914	13.27
C11orf42	0.608974	-2.65031	2.07016	-1.28024	0.20046	0.270902	OK	1.0506	0.167346	0.913513	2.05134	0	1.90694	0	0	0	0	-0.725496	-0.694029	-0.752334	-0.697466	-0.752018	-0.752093	-0.75163	13.8233
C11orf44	1.5306	-3.15686	1.50928	-2.09164	0.0364711	0.0580105	OK	2.75257	0.308624	6.46432	1.03145	0.93694	2.81798	0.994087	0	0	0	0.705406	0.557787	0.554739	0.608726	0.556597	0.527085	0.528273	11.8078
C11orf45	55.2874	0.266911	0.206017	1.29558	0.195119	0.264554	OK	50.1876	60.3872	50.4542	46.2017	49.3267	54.5597	64.2956	53.2151	70.3171	53.9291	5.73183	5.68428	5.71928	5.77644	5.87424	5.76214	5.92923	11.8255
C11orf49	923.161	-0.146295	0.0509344	-2.87223	0.0040759	0.00741541	OK	969.927	876.394	973.849	997.737	951.746	956.339	849.594	884.056	892.6	879.365	9.89634	9.91753	9.87628	9.88047	9.77826	9.81234	9.82065	11.6531
C11orf52	32.3194	-0.250712	2.27887	-0.110016	0.912397	0.938022	OK	35.1206	29.5182	51.26	89.2347	0	0	35.3204	34.4824	48.2574	0	5.04342	5.42115	4.05469	4.05903	4.82486	4.81255	4.99968	8.93714
C11orf53	1.13895	3.71087	1.7125	2.16694	0.0302397	0.0488059	OK	0.161618	2.11628	0	0	0	0	2.02916	4.91257	0	2.16987	0.0948478	0.0956254	0.0949174	0.095139	0.155032	0.234084	0.0962803	11.9306
C11orf54	465.431	0.648474	0.0787988	8.22949	1.88014e-16	6.67181e-16	OK	362.554	568.307	331.399	415.222	338.666	366.891	580.891	586.745	552.994	550.638	8.57187	8.75408	8.58903	8.65289	9.04024	9.04905	8.99699	12.1393
C11orf58	6129.12	0.158023	0.0241682	6.53847	6.21528e-11	1.82169e-10	OK	5793.79	6464.46	5875.38	5794.85	5818.49	5686.16	6328.89	6480.36	6380.81	6668.04	12.5431	12.5309	12.5345	12.5142	12.6094	12.6306	12.6167	13.3841
C11orf65	8.19418	-0.996089	0.617641	-1.61273	0.106803	0.155329	OK	10.9157	5.47267	17.5869	7.89325	6.9324	10.3011	1.69183	3.99288	5.0262	12.1289	3.16853	2.96457	2.94098	3.01824	2.78597	2.87105	2.89052	8.9316
C11orf68	3890.28	-0.00425587	0.0287916	-0.147816	0.882488	0.914105	OK	3896.02	3884.54	3917.61	3921.19	4015.14	3729.85	3901.53	3911.37	3879.95	3845.59	11.9318	11.9326	11.9537	11.8882	11.9281	11.9304	11.9232	9.9459
C11orf71	163.035	0.0998143	0.157947	0.631949	0.52742	0.611316	OK	157.398	168.673	163.366	160.146	108.548	198.924	151.951	193.351	153.764	174.231	7.34298	7.32792	7.04652	7.49617	7.28855	7.47283	7.29758	12.8063
C11orf72	0.77207	2.1771	1.98021	1.09942	0.271583	0.350947	OK	0.279613	1.26453	0	0	0.932465	0	2.00801	0	0	3.23608	-0.442167	-0.441661	-0.414521	-0.441978	-0.384255	-0.441818	-0.441233	11.0734
C11orf74	291.334	0.365604	0.10223	3.57629	0.000348501	0.000705017	OK	254.616	328.053	242.638	237.452	232.268	305.448	298.643	326.441	337.175	350.611	8.03473	8.01826	8.00086	8.21925	8.20075	8.27427	8.30096	13.288
C11orf80	131.656	-0.161586	0.141202	-1.14436	0.252473	0.330301	OK	139.021	124.291	135.898	117.007	164.041	138.733	123.422	123.692	136.863	113.592	7.06086	6.95312	7.20319	7.07605	6.99096	6.99248	7.06585	9.56483
C11orf86	1.37744	-1.27219	1.40192	-0.907463	0.364162	0.450175	OK	1.94825	0.806636	0.908415	3.06156	0.917458	2.88095	0	0.990917	2.26023	0	0.427403	0.487053	0.42769	0.482706	0.401374	0.429981	0.464902	9.31298
C11orf87	1061.97	-1.42325	0.0537638	-26.4724	2.01715e-154	3.28388e-153	OK	1547.08	576.859	1519.59	1556.85	1597.68	1513.12	572.859	542.541	563.521	629.572	10.3231	10.3455	10.3699	10.3191	9.48013	9.43742	9.46773	11.7152
C11orf88	1.32424	-2.03423	1.68654	-1.20615	0.227759	0.302272	OK	2.12877	0.519713	0	0	6.66087	1.86982	0	0.979025	0	1.0842	0.30319	0.304091	0.488192	0.359294	0.303979	0.333156	0.30485	13.547
C11orf91	42.5825	-1.08201	0.241925	-4.47249	7.7314e-06	1.76144e-05	OK	57.842	27.3229	64.9801	50.4507	58.6332	57.1213	25.8421	27.756	31.6974	24.179	5.62731	5.47303	5.56311	5.54632	5.14671	5.17546	5.23585	13.1432
C11orf95	1714.2	-0.0508721	0.0404155	-1.25873	0.208129	0.279688	OK	1744.42	1683.98	1781.61	1677.97	1758.96	1759.84	1696.05	1760.45	1634.6	1644.13	10.7772	10.7243	10.7658	10.7663	10.7337	10.7666	10.7014	11.5377
C11orf96	3896.26	2.6946	0.0318244	84.6707	0	0	OK	1042.66	6749.86	1062.52	1035.79	1059.83	1009.66	6676.93	6778.01	6764.62	6782.72	10.6691	10.6509	10.6672	10.6323	12.2752	12.2901	12.288	14.9913
C11orf98	938.483	-0.861052	0.0566179	-15.2081	3.12379e-52	2.19767e-51	OK	1210.52	666.451	1225.16	1228.8	1253.87	1135.01	620.567	709.946	656.672	677.836	10.0907	10.0932	10.1118	10.0215	9.50481	9.61501	9.551	8.25404
C12orf10	1088.55	-0.200738	0.0481576	-4.16835	3.06815e-05	6.72198e-05	OK	1164.16	1012.94	1119.85	1185.58	1159.98	1190.9	995.603	996.697	1054.59	1005.2	10.1117	10.1618	10.1426	10.1658	10.0097	10.0107	10.0594	7.91686
C12orf29	597.464	-0.00496196	0.0647932	-0.0765815	0.938956	0.956322	OK	598.491	596.436	612.019	557.708	622.657	601.12	577.811	623.434	580.88	604.083	9.24295	9.16412	9.25774	9.2276	9.19394	9.25883	9.19847	9.50863
C12orf4	1049.09	0.0562473	0.0490966	1.14565	0.251942	0.329722	OK	1028.64	1069.54	999.559	989.141	1062.97	1061.96	1056.08	1070.6	1058.41	1094.02	9.99272	9.98372	10.0461	10.0453	10.0405	10.0524	10.0424	11.5806
C12orf43	616.909	-0.0719523	0.0641933	-1.12087	0.262344	0.340907	OK	632.29	601.529	636.472	630.068	606.566	655.847	591.048	588.45	577.314	649.509	9.29517	9.28647	9.25399	9.32098	9.232	9.22826	9.2122	12.79
C12orf45	173.806	-0.0418556	0.125255	-0.334163	0.738257	0.796912	OK	176.327	171.285	179.123	180.59	189.105	156.224	152.346	164.495	163.245	205.32	7.46209	7.46827	7.50407	7.35865	7.34034	7.39724	7.39173	11.5564
C12orf49	1809.89	-0.106762	0.0371465	-2.87408	0.00405209	0.00737499	OK	1876.82	1742.95	1865.54	1913.1	1862.31	1866.35	1763.04	1706.85	1775.62	1726.29	10.8481	10.8704	10.8465	10.8485	10.7983	10.7699	10.8045	12.1214
C12orf56	3.3183	-1.12982	0.882912	-1.27965	0.200669	0.271128	OK	4.55506	2.08154	5.65538	4.49034	4.88419	3.24389	4.60972	1.12922	1.29081	1.24286	1.79364	1.76306	1.77382	1.73017	1.76464	1.67428	1.68029	10.2727
C12orf57	2998.67	-0.0339123	0.0316078	-1.07291	0.283311	0.364125	OK	3033.91	2963.42	2989.73	2992.08	3018.1	3134.76	2855.24	3001.74	2998.56	2999.13	11.5473	11.548	11.5557	11.5895	11.5067	11.5509	11.5499	12.2303
C12orf60	17.1468	-0.202637	0.399568	-0.507141	0.612056	0.688433	OK	18.349	15.9446	9.45597	14.7006	25.7111	23.4505	10.8834	19.2988	16.6246	17.0493	3.92476	4.03544	4.2315	4.19483	3.95664	4.12225	4.07254	11.3127
C12orf65	451.018	0.0492108	0.0729972	0.674146	0.500218	0.586564	OK	443.326	458.709	455.81	458.061	412.071	448.178	460.476	470.338	441.403	461.805	8.82558	8.82971	8.74151	8.81139	8.83415	8.85204	8.79867	8.39997
C12orf66	140.749	0.00596974	0.130454	0.0457611	0.963501	0.972567	OK	140.457	141.04	134.151	143.222	136.711	148.101	142.706	147.588	120.595	152.915	7.1006	7.14866	7.11441	7.17369	7.14602	7.17103	7.02511	16.2835
C12orf73	110.987	-0.00217727	0.149148	-0.014598	0.988353	0.991023	OK	111.071	110.903	105.326	93.3999	124.495	120.647	117.382	106.312	116.174	104.161	6.75574	6.67479	6.8746	6.85189	6.83208	6.76223	6.82452	13.4999
C12orf75	8711.11	-0.492101	0.0206377	-23.8448	1.14775e-125	1.57436e-124	OK	10182.5	7239.68	10114.9	10065.7	10150.6	10398.2	7180.8	7268.99	7153.49	7356.2	13.217	13.2125	13.2202	13.2423	12.9115	12.9221	12.9083	9.6709
C12orf76	103.159	0.347366	0.152391	2.27944	0.0226409	0.0372545	OK	90.7994	115.518	84.5377	98.0372	91.8528	88.89	130.791	106.827	119.881	104.455	6.54933	6.64837	6.60408	6.58232	6.85389	6.70775	6.78939	9.92375
C14orf119	1878.61	-0.129013	0.0414677	-3.11118	0.00186344	0.00352103	OK	1962.55	1794.67	1904.15	1890.95	2011.11	2045.4	1826.74	1867.46	1701.84	1781.23	10.8866	10.8805	10.9351	10.9502	10.8501	10.8695	10.7884	10.9005
C14orf132	5498.61	-1.33177	0.0264606	-50.3305	0	0	OK	7870.46	3126.77	7983.04	7873.22	7863.51	7766.47	3224.93	3191.28	3084.46	3002.01	12.7222	12.7091	12.7079	12.6962	11.9151	11.9064	11.8785	9.73964
C14orf178	1.63442	-0.510215	1.35807	-0.37569	0.707147	0.771044	OK	1.92045	1.34839	0	3.09242	0	4.57606	2.05021	0	2.26215	1.09451	0.625584	0.712996	0.625679	0.753275	0.684822	0.626313	0.690263	13.7561
C14orf28	305.073	0.710659	0.0933513	7.61274	2.68345e-14	8.87899e-14	OK	231.418	378.728	232.357	223.909	246.864	222.213	342.02	390.36	368.451	414.413	8.02089	7.99297	8.0678	7.98644	8.33208	8.44436	8.39456	11.5875
C14orf39	0.747127	-2.00801	1.87253	-1.07235	0.283561	0.364397	OK	1.19673	0.297525	1.99838	2.14247	0	0.91557	0.920584	0	0	0	-0.405857	-0.402431	-0.463187	-0.436201	-0.436061	-0.462891	-0.46232	13.1601
C14orf93	186.311	-0.339778	0.116154	-2.92525	0.00344183	0.00631756	OK	208.15	164.472	221.524	204.977	197.865	208.825	160.84	189.518	158.974	147.964	7.67367	7.61144	7.58386	7.62636	7.42574	7.55019	7.41754	7.21172
C15orf38-AP3S2	866.34	0.103645	0.152188	0.68103	0.495853	0.582549	OK	835.234	897.447	944.598	764.106	822.711	809.447	725.812	1124.63	935.749	803.666	9.82996	9.64676	9.7098	9.69585	9.60336	9.98552	9.82158	11.6348
C15orf39	1962.38	0.68428	0.0383003	17.8662	2.16333e-71	1.90371e-70	OK	1505.53	2419.23	1521.94	1542.1	1493.51	1463.79	2351.7	2406.83	2532.87	2386.3	10.7044	10.7157	10.6884	10.6715	11.0875	11.1086	11.1553	8.48789
C15orf40	315.523	-0.0654303	0.0879919	-0.743595	0.457122	0.545191	OK	322.677	308.37	325.079	333.727	335.748	296.81	306.028	325.633	287.07	314.091	8.32541	8.34698	8.352	8.25131	8.27603	8.32683	8.2246	12.7438
C15orf41	533.183	-0.578026	0.0701047	-8.24519	1.649e-16	5.85832e-16	OK	638.589	427.778	677.606	631.062	655.988	589.772	435.947	428.304	436.746	410.043	9.25665	9.19382	9.22798	9.13506	8.88044	8.866	8.88221	10.4298
C15orf48	54.1915	4.25341	0.358771	11.8555	2.01568e-32	1.04232e-31	OK	5.39963	102.983	3.02781	10.0715	1.63131	7.95309	108.815	108.198	88.8714	104.964	4.56691	4.76234	4.4926	4.69873	5.98272	5.97903	5.82235	11.3163
C15orf53	1.40479	0.943386	1.36495	0.691151	0.489471	0.576438	OK	0.961187	1.8484	0	1.02841	1.8717	0.944587	0	2.9541	3.35864	1.08091	0.421697	0.452341	0.476259	0.449746	0.422503	0.505858	0.515364	7.57293
C15orf54	51.9704	0.455461	0.219472	2.07526	0.0379629	0.0601775	OK	43.8343	60.1065	43.0461	47.5888	45.936	38.8288	54.2625	59.3062	49.7807	77.0141	5.58514	5.63936	5.61977	5.53218	5.71302	5.76545	5.66423	11.0998
C15orf61	336.484	0.516492	0.0881832	5.85704	4.71192e-09	1.27699e-08	OK	276.887	396.08	312.323	254.805	259.457	280.506	413.191	385.939	395.478	390.171	8.32467	8.16347	8.17705	8.23842	8.55832	8.50025	8.52065	11.0608
C15orf62	28.3039	-0.470872	0.302861	-1.55475	0.120006	0.172544	OK	32.8823	23.7255	29.9224	38.6797	22.0409	41.0345	25.4634	23.8007	26.9824	18.5073	4.83336	4.95583	4.7063	4.98745	4.76397	4.73672	4.7882	11.0435
C15orf65	41.5847	1.5019	0.255656	5.87471	4.23577e-09	1.15148e-08	OK	21.703	61.4664	21.9309	26.3852	21.0376	17.7383	53.3353	72.7164	64.2128	55.321	5.02287	5.09884	5.00745	4.94698	5.45373	5.64925	5.56532	10.3289
C16orf45	3517.97	-0.49088	0.0303099	-16.1954	5.43527e-59	4.15116e-58	OK	4110.76	2925.18	4173.83	4070.36	4208.96	3989.81	2861.8	2990.85	2866.64	2981.5	11.9278	11.9049	11.9354	11.8868	11.5929	11.631	11.5944	11.1198
C16orf46	27.2304	-0.355542	0.360294	-0.986809	0.323736	0.407392	OK	30.5689	23.8919	21.6417	55.4492	25.9331	19.253	18.9776	17.5538	32.2139	26.8211	4.63786	5.09778	4.71021	4.59544	4.59098	4.56418	4.80564	6.64088
C16orf47	10.9503	0.885608	0.470605	1.88185	0.0598563	0.0918153	OK	7.69102	14.2095	5.49641	11.2913	7.46783	6.60324	12.1252	14.7605	17.9448	11.9128	3.3013	3.43644	3.34961	3.32901	3.45423	3.50847	3.56697	8.08432
C16orf58	3962.08	0.0754131	0.0298073	2.53002	0.0114056	0.0195943	OK	3858.55	4065.61	3869.52	3941.89	3914	3708.24	4163.1	3929.16	4030.09	4140.64	11.9308	11.9472	11.9409	11.8932	11.9959	11.9443	11.9669	11.8872
C16orf70	681.645	-0.239357	0.0635002	-3.7694	0.000163642	0.000340207	OK	738.062	625.229	731.276	724.911	749.99	744.522	632.646	559.446	645.759	664.611	9.47148	9.46383	9.49348	9.48709	9.34714	9.24417	9.36459	11.9867
C16orf71	53.2531	-0.143423	0.209564	-0.684385	0.493732	0.580646	OK	55.898	50.6083	58.7441	64.9724	52.8801	47.1321	47.1825	54.376	50.5664	50.1714	5.78961	5.84987	5.72809	5.66414	5.66505	5.74407	5.70317	11.387
C16orf72	2892.6	0.297059	0.0364345	8.15323	3.54323e-16	1.24637e-15	OK	2595.85	3189.36	2508.05	2703.5	2485.13	2690.4	3205.41	3316.77	3156.1	3075.47	11.3705	11.4358	11.3626	11.4315	11.5871	11.6178	11.5732	12.1412
C16orf74	210.09	0.716158	0.10566	6.77797	1.21876e-11	3.66657e-11	OK	158.99	261.189	150.523	160.236	156.382	169.106	267.172	257.548	250.364	269.386	7.44676	7.49311	7.47461	7.53269	7.89324	7.86315	7.8394	14.5074
C16orf86	112.452	0.404355	0.163467	2.47363	0.013375	0.0227751	OK	96.7954	128.108	108.033	112.826	87.4354	79.4935	135.583	152.711	104.022	119.512	6.77455	6.80519	6.63084	6.57026	6.93873	7.02925	6.74862	14.4648
C16orf87	617.551	0.127998	0.0664004	1.92767	0.0538956	0.0833609	OK	590.174	644.928	553.062	643.234	560.309	605.646	643.964	673.813	624.704	635.674	9.17624	9.3043	9.18711	9.2528	9.30532	9.34442	9.27924	11.1685
C16orf89	4.59008	-1.27459	0.838711	-1.51971	0.128585	0.183386	OK	6.49536	2.6848	13.8895	2.07829	7.49408	2.49929	1.04035	4.02838	4.58093	1.10985	2.36343	2.07515	2.21769	2.08475	2.04553	2.12839	2.14292	9.44902
C16orf91	298.618	-0.253043	0.109197	-2.31731	0.0204867	0.0339233	OK	324.739	272.497	267.453	346.129	358.675	328.048	303.697	294.336	230.355	260.252	8.12847	8.33939	8.36965	8.29471	8.23108	8.20558	8.01259	11.4267
C16orf95	137.754	0.0240891	0.139491	0.172693	0.862893	0.898304	OK	136.604	138.904	138.841	131.265	163.743	112.382	137.815	148.951	137.021	132.012	7.10923	7.06829	7.23335	6.95852	7.10375	7.16138	7.09952	12.3626
C16orf96	1.4543	0.152549	1.41646	0.107697	0.914236	0.939486	OK	1.37749	1.53112	0.907318	0	4.59526	0	2.03781	2.97067	1.12337	0	0.496661	0.470954	0.597378	0.470367	0.528504	0.553923	0.503273	12.1662
C17orf100	112.012	0.689033	0.153231	4.49668	6.90236e-06	1.57663e-05	OK	85.7604	138.263	90.3648	91.1215	83.0731	78.4337	129.569	130.09	124.585	168.857	6.64226	6.64853	6.58722	6.55093	6.89548	6.89858	6.86622	10.9936
C17orf107	325.856	0.814254	0.0935145	8.70724	3.11351e-18	1.16523e-17	OK	236.265	415.446	227.265	212.32	255.284	249.515	379.389	417.866	405.004	460.201	8.04098	7.99046	8.13088	8.11325	8.45463	8.53749	8.51012	15.1762
C17orf113	5.79906	0.823031	0.636613	1.29283	0.196071	0.265593	OK	4.18838	7.40974	6.23843	3.01763	4.50265	2.9132	5.16432	8.96755	7.91731	7.67139	2.53062	2.44812	2.48631	2.44486	2.50378	2.59486	2.56946	7.04846
C17orf49	1520.63	0.0178985	0.0439682	0.407077	0.683951	0.751359	OK	1511.2	1530.07	1481.5	1541	1565.85	1456.4	1442.41	1585.23	1552.98	1539.69	10.5473	10.5819	10.596	10.5324	10.524	10.6069	10.5887	12.9259
C17orf51	2058.69	0.532489	0.0372098	14.3104	1.8837e-46	1.22236e-45	OK	1683.02	2434.36	1680.3	1619.83	1725.39	1705.85	2374.88	2523.56	2399.3	2440.41	10.8224	10.7912	10.8452	10.8354	11.1272	11.1823	11.1364	11.4276
C17orf53	155.086	-1.70121	0.133344	-12.758	2.81271e-37	1.57707e-36	OK	237.22	72.9517	232.434	237.44	246.508	232.334	67.1229	76.1038	79.584	69.1595	7.52522	7.54203	7.57496	7.52439	6.62954	6.70351	6.73431	9.9163
C17orf58	275.526	1.35876	0.104827	12.962	2.00952e-38	1.14965e-37	OK	154.588	396.464	168.845	139.596	143.31	165.955	383.345	387.901	366.573	448.681	7.67163	7.53807	7.55486	7.65936	8.3322	8.34264	8.29267	8.52443
C17orf64	1.50365	1.14089	1.32329	0.86216	0.388599	0.475915	OK	0.938268	2.06904	0	0	1.85429	1.88822	1.015	3.93703	2.24722	1.08747	0.522234	0.523216	0.57617	0.577087	0.552434	0.632254	0.586372	8.44408
C17orf67	59.127	-0.226315	0.203368	-1.11284	0.265779	0.344503	OK	63.7551	54.4989	54.8055	59.4843	68.4674	72.535	63.678	57.1907	47.0392	49.8159	5.8368	5.88482	5.97092	6.00715	5.92574	5.86168	5.75384	12.0854
C17orf75	433.385	0.282045	0.0789973	3.57032	0.000356549	0.000720278	OK	391.156	475.614	380.1	412.812	350.513	421.447	447.412	486.452	479.666	488.677	8.64775	8.71583	8.58212	8.73301	8.78316	8.85428	8.84211	11.4974
C17orf80	880.975	0.0957694	0.0551446	1.73669	0.0824412	0.123032	OK	851.745	910.205	817.233	912.923	859.801	818.564	874.541	934.176	920.211	910.349	9.71773	9.8133	9.76134	9.71913	9.77603	9.8334	9.82022	7.69422
C17orf82	42.6438	-0.752873	0.252067	-2.9868	0.00281916	0.00522529	OK	53.5249	31.7628	51.4848	40.7605	57.2044	64.3284	34.5215	22.1085	37.5612	33.1814	5.49712	5.36858	5.55931	5.62983	5.28657	5.09836	5.32784	9.81438
C17orf97	293.092	0.246834	0.094718	2.60599	0.00916101	0.0159283	OK	268.08	318.104	286.979	260.986	247.261	276.291	314.581	284.502	328.889	345.25	8.17518	8.0994	8.05688	8.14463	8.2501	8.1682	8.28663	11.533
C18orf21	388.577	0.100367	0.087635	1.14529	0.25209	0.329893	OK	375.066	402.088	341.499	375.236	360.749	422.337	408.076	368.748	388.522	443.451	8.49453	8.57149	8.53909	8.67022	8.64129	8.55709	8.60029	11.5491
C18orf25	998.853	0.361792	0.0523493	6.91112	4.80846e-12	1.47358e-11	OK	874.262	1123.44	869.263	878.39	882.455	867.603	1140.38	1166.71	1153.38	1032.64	9.84083	9.84974	9.85358	9.83922	10.0764	10.0966	10.0863	11.8657
C18orf32	1315.45	0.724928	0.0479203	15.1278	1.06197e-51	7.40106e-51	OK	991.735	1639.16	991.134	992.502	974.508	1009.48	1748.7	1575.47	1561.82	1669.96	10.1031	10.1043	10.0889	10.1184	10.6021	10.5072	10.4992	11.8397
C18orf54	266.169	-1.53867	0.111026	-13.8587	1.12731e-43	7.00898e-43	OK	396.025	136.313	367.241	420.687	400.071	396.817	155.054	132.363	105.044	152.074	8.26126	8.3805	8.33679	8.32967	7.5715	7.4596	7.30976	11.2871
C18orf65	23.6137	1.1534	0.35997	3.20415	0.00135464	0.00259772	OK	14.647	32.5803	16.8288	12.4747	19.7207	9.48068	48.8568	21.4089	33.368	26.7707	4.38507	4.2993	4.4398	4.23066	4.86446	4.47041	4.65972	7.49895
C19orf12	1686.7	0.498351	0.0411205	12.1193	8.34825e-34	4.41914e-33	OK	1398.25	1975.16	1401.79	1388.6	1467.9	1333.06	1914.7	1970.41	2003.49	2013.67	10.552	10.544	10.5916	10.5092	10.8257	10.8515	10.8665	10.7111
C19orf18	7.75336	0.0714052	0.585145	0.12203	0.902875	0.930481	OK	7.56153	7.9452	7.42412	2.07526	12.2604	8.4565	6.0293	12.634	6.68804	6.45926	2.92879	2.79468	3.03731	2.95313	2.89533	3.04467	2.91172	7.78202
C19orf24	1143.45	-0.452913	0.0569704	-7.94998	1.86546e-15	6.42321e-15	OK	1321.47	965.423	1364.29	1303.15	1422.07	1195.13	901.304	1008.9	986.134	966.609	10.3086	10.2678	10.3455	10.1914	9.95027	10.0447	10.0255	9.46833
C19orf25	754.763	0.097936	0.0573798	1.7068	0.0878586	0.130362	OK	729.155	780.372	725.317	703.192	761.979	724.907	801.912	742.873	796.402	781.523	9.5252	9.49882	9.56759	9.52473	9.61182	9.54572	9.60579	7.99398
C19orf33	55.3948	0.365775	0.209553	1.7455	0.0808983	0.120914	OK	48.4099	62.3797	40.3161	51.5271	48.3277	53.6711	57.8028	68.8559	52.1269	70.5307	5.61199	5.74264	5.70661	5.76562	5.80858	5.91499	5.74936	9.30189
C19orf38	4.34825	0.226449	0.824274	0.274725	0.783527	0.83372	OK	4.00769	4.6888	5.44743	2.03826	0	8.55936	8.16077	3.94172	3.3689	3.26953	2.11747	2.02783	1.96824	2.1922	2.18189	2.07852	2.06401	13.6422
C19orf44	243.04	0.17062	0.104302	1.63582	0.101877	0.148994	OK	228.685	257.395	230.529	198.744	229.043	255.908	270.419	235.614	255.092	268.97	7.88083	7.76627	7.87571	7.96414	8.00886	7.89811	7.96144	18.0534
C19orf47	698.728	-0.102738	0.0604455	-1.69968	0.089192	0.132108	OK	723.597	673.86	730.995	693.775	760.312	709.331	661.965	708.373	643.198	681.878	9.48694	9.4419	9.52106	9.46096	9.40183	9.45979	9.37753	11.9467
C19orf48	1228.64	0.0328019	0.0473574	0.692646	0.488532	0.575588	OK	1214.68	1242.61	1247.56	1238.04	1229.63	1143.04	1185.73	1256.25	1279.42	1249.46	10.276	10.2692	10.2633	10.1998	10.2316	10.282	10.2981	9.52668
C19orf53	2609.88	-0.225095	0.0357524	-6.29594	3.05535e-10	8.71433e-10	OK	2813.06	2406.69	2912.09	2698.07	2927.56	2711.7	2389.9	2383.75	2431.06	2424.86	11.4459	11.3777	11.4507	11.3822	11.2708	11.2685	11.2857	12.2366
C19orf54	466.319	0.585049	0.0766681	7.63093	2.33061e-14	7.72528e-14	OK	373.042	559.596	362.615	394.428	368.393	367.676	620.656	521.494	552.269	543.02	8.64728	8.71561	8.6599	8.65851	9.10207	8.94991	8.9993	9.47401
C19orf57	24.3838	-0.559044	0.30863	-1.81137	0.0700836	0.106239	OK	29.05	19.7177	25.4848	29.8004	33.1572	27.7736	23.3033	20.5013	17.9562	17.0938	4.61697	4.68394	4.73361	4.6529	4.58128	4.53325	4.48973	11.3161
C19orf66	3525.76	0.630088	0.0294466	21.3976	1.40539e-101	1.62105e-100	OK	2767.84	4283.68	2755.66	2698.17	2884.02	2730.68	4286.53	4245.87	4341.78	4263.38	11.557	11.539	11.5962	11.5492	11.9491	11.9404	11.9608	12.8871
C19orf70	1487.21	-0.224498	0.041404	-5.42212	5.88961e-08	1.51497e-07	OK	1602.68	1371.73	1592.06	1593.62	1662.37	1562.13	1366.84	1368.38	1350.49	1401.76	10.597	10.5979	10.6354	10.5802	10.4633	10.4643	10.453	12.6169
C19orf71	46.8014	0.510427	0.229695	2.22219	0.0262702	0.04282	OK	38.6075	54.9953	40.1863	33.2061	41.5778	39.3008	58.0489	49.413	44.4069	68.2713	5.45454	5.36281	5.47223	5.44366	5.65846	5.56562	5.50749	12.3298
C19orf73	14.1397	-0.209966	0.41073	-0.511202	0.60921	0.686188	OK	15.1668	13.1125	15.2028	12.0968	18.1282	15.3619	16.5558	16.8187	9.08227	9.8707	3.83689	3.77328	3.89357	3.83983	3.86265	3.86799	3.70971	11.373
C19orf81	7.21496	2.06418	0.724627	2.84861	0.00439112	0.00795439	OK	2.78465	11.6453	6.17108	0	0.888909	3.8937	6.25954	5.90749	16.9777	17.6212	2.72629	2.55415	2.57637	2.66584	2.72893	2.71973	2.96566	13.6577
C19orf84	4.63523	-1.32906	0.777939	-1.70843	0.0875562	0.129944	OK	6.63109	2.63936	4.63872	2.81893	7.32649	11.8172	3.16017	4.10395	2.09033	1.12604	2.17915	2.13002	2.2475	2.34958	2.14022	2.16515	2.11096	8.88589
C1D	760.564	0.380682	0.0582569	6.53454	6.38045e-11	1.86981e-10	OK	660.798	860.331	684.242	651.483	644.644	662.886	810.483	905.977	852.615	872.183	9.47632	9.43532	9.42642	9.44963	9.62158	9.71909	9.66571	12.6037
C1GALT1	2411.23	-0.748062	0.0367661	-20.3465	4.9819e-92	5.27434e-91	OK	3022.72	1799.73	2942.02	3094.96	2959.83	3096.67	1893.46	1778.83	1729.45	1794.58	11.3991	11.4456	11.4047	11.4462	11.0089	10.9558	10.9322	11.7333
C1GALT1C1	950.343	-0.201484	0.0507036	-3.97375	7.07495e-05	0.000151254	OK	1016.6	884.089	999.071	1030.73	1042.63	994.663	883.904	904.837	896.592	850.309	9.93463	9.96194	9.97207	9.93076	9.8285	9.84859	9.84077	12.0505
C1GALT1C1L	28.6882	-0.0149787	0.297068	-0.0504218	0.959786	0.969608	OK	28.8371	28.5393	34.7012	18.8281	31.2907	30.1011	25.9069	23.2088	36.5774	28.8914	4.92197	4.67199	4.873	4.85538	4.79068	4.74648	4.94599	10.2105
C1orf109	509.805	0.570127	0.0752119	7.58028	3.44815e-14	1.13848e-13	OK	410.363	609.247	427.003	370.493	412.856	430.575	569.996	666.882	607.654	592.976	8.83558	8.72118	8.80803	8.84244	9.07912	9.21679	9.1346	11.7299
C1orf112	212.169	-1.33528	0.161933	-8.24587	1.63968e-16	5.82631e-16	OK	303.899	120.44	246.181	335.665	393.398	240.674	104.989	160.28	108.745	107.423	7.79001	8.05226	8.19037	7.77153	7.15453	7.45288	7.17874	9.31612
C1orf115	16.4493	1.20159	0.394108	3.04889	0.00229691	0.00429591	OK	9.96946	22.9291	9.09051	10.2112	8.31144	12.4013	27.3713	27.7246	20.2009	16.2829	3.84284	3.87071	3.82491	3.91746	4.19203	4.19819	4.06937	11.9273
C1orf116	2.02846	0.144635	1.04884	0.137899	0.89032	0.920373	OK	1.92686	2.13005	1.83946	3.091	1.87036	0.918006	1.01226	1.98705	2.24942	3.26013	1.00413	1.03823	1.00501	0.977676	0.980957	1.0083	1.01539	12.4126
C1orf122	3110.44	-0.113233	0.0347075	-3.26248	0.0011044	0.00213595	OK	3232.44	2988.44	3314.93	3243.75	3357.06	3010.35	2958.43	2978.21	3015.17	3005.61	11.6591	11.6397	11.6704	11.5734	11.558	11.5639	11.5748	10.4365
C1orf123	1118.43	-0.278584	0.0479781	-5.80648	6.37983e-09	1.72223e-08	OK	1226.08	1010.78	1249.98	1202.08	1198.22	1254.86	1018.6	1038.62	958.316	1026.79	10.2227	10.1881	10.1853	10.2261	10.044	10.0607	9.99223	5.61959
C1orf131	418.109	-0.0499612	0.0810316	-0.616565	0.537522	0.620621	OK	425.348	410.87	406.423	402.273	445.793	447.532	450.554	425.083	384.442	382.772	8.68316	8.67469	8.7607	8.76399	8.76964	8.72064	8.6374	12.8284
C1orf140	7.0082	1.49207	0.651201	2.29126	0.0219486	0.036173	OK	3.67603	10.3404	3.81113	4.20257	6.66773	0	6.85112	9.64166	14.3277	10.5637	2.67955	2.69124	2.75364	2.57058	2.75819	2.82485	2.92371	14.063
C1orf158	1.24666	3.84715	1.57654	2.44025	0.0146773	0.0248445	OK	0.161993	2.33133	0	0	0	0	2.17342	4.57429	1.20868	2.01693	0.238781	0.239587	0.238854	0.239083	0.300805	0.366243	0.274315	10.1845
C1orf159	331.473	-0.431375	0.0923902	-4.66906	3.02588e-06	7.08968e-06	OK	380.663	282.283	365.108	357.615	389.708	410.698	253.962	313.323	261.861	299.509	8.44647	8.42895	8.50155	8.54612	8.15331	8.32	8.17748	12.2108
C1orf162	1.67942	-1.74149	1.41339	-1.23214	0.217897	0.2911	OK	2.5856	0.773248	0	1.03766	5.66041	3.67431	0	1.97331	0	1.08969	0.662899	0.694512	0.820639	0.768712	0.663884	0.721147	0.664973	10.4155
C1orf167	7.84845	-1.82351	0.627253	-2.90714	0.00364754	0.00667337	OK	12.239	3.45791	13.4768	11.1216	14.5278	9.69545	0	3.98964	3.39606	6.5803	3.05692	3.00415	3.07872	2.9725	2.72015	2.83191	2.81869	11.7396
C1orf174	678.383	-0.0601391	0.0613244	-0.980672	0.326755	0.410662	OK	692.52	664.245	696.867	698.251	704.425	671.93	689.646	689.716	610.456	665.769	9.42866	9.43034	9.43796	9.39734	9.41968	9.41977	9.31609	14.955
C1orf198	22436.1	0.558043	0.0152412	36.614	1.71227e-293	4.9887e-292	OK	18150.2	26722	17950.2	18263.8	18260.1	18128.3	26952.7	26583.8	26898.2	26451.7	14.2481	14.2632	14.263	14.2567	14.6115	14.5989	14.6097	13.7316
C1orf21	1308.08	-0.297158	0.0457719	-6.49215	8.46189e-11	2.46654e-10	OK	1442.32	1173.84	1389.31	1500.16	1441.97	1439.97	1148.43	1230.39	1132.85	1181.59	10.4035	10.4716	10.4365	10.4352	10.2379	10.2972	10.2264	10.0568
C1orf216	1450.87	-0.264261	0.0419	-6.30696	2.84568e-10	8.13384e-10	OK	1583.38	1318.36	1562.18	1595.84	1604.74	1571.01	1318.49	1306.26	1274.62	1373.81	10.5659	10.5848	10.5897	10.5709	10.4174	10.4093	10.3884	8.02382
C1orf220	11.9699	-1.4098	0.480361	-2.93487	0.00333683	0.00613637	OK	17.3935	6.54628	15.6378	26.7667	15.9138	11.33	6.02508	6.89777	6.71087	6.47711	3.613	3.81085	3.61834	3.5219	3.39791	3.41911	3.41704	12.9901
C1orf226	10.6663	-1.60424	0.543003	-2.95439	0.00313288	0.0057762	OK	16.0527	5.27986	8.21498	18.4191	12.9619	24.5913	2.01706	6.96229	6.73224	5.43139	3.29749	3.51434	3.40582	3.62742	3.1378	3.26774	3.26382	9.16101
C1orf229	11.4923	0.0677619	0.438228	0.154627	0.877115	0.910017	OK	11.2225	11.7621	10.5686	11.0183	12.482	10.7634	12.4496	9.98939	13.6236	11.0435	3.50018	3.51032	3.54178	3.50474	3.54064	3.48781	3.56414	9.98863
C1orf35	588.672	-0.202879	0.0679774	-2.98451	0.00284034	0.00526244	OK	629.995	547.349	625.264	634.224	680.784	578.712	526.66	546.539	575.163	542.028	9.25132	9.26351	9.32494	9.1851	9.10588	9.1368	9.17991	9.90832
C1orf43	6470.6	0.57966	0.0254592	22.7682	9.4829e-115	1.21879e-113	OK	5187.9	7753.3	5298.92	5094.73	5166.39	5190.99	7595.31	7940.37	7524.14	7953.92	12.4742	12.4403	12.4523	12.4564	12.7951	12.8359	12.7865	12.5082
C1orf50	199.157	0.221413	0.113636	1.94843	0.051363	0.0796895	OK	183.904	214.409	184.844	180.335	207.078	163.327	198.532	230.717	224.03	204.391	7.5773	7.55869	7.66537	7.48464	7.63241	7.75101	7.7272	10.9633
C1orf52	1198.35	0.627512	0.053232	11.7882	4.48781e-32	2.30846e-31	OK	941.769	1454.94	1013.23	900.869	971.027	881.092	1460.98	1403.44	1407.59	1548.59	10.07	9.97096	10.0338	9.95229	10.3916	10.3554	10.3579	12.3935
C1orf53	105.347	-0.700855	0.153912	-4.5536	5.27348e-06	1.21442e-05	OK	130.444	80.2501	136.32	124.452	127.127	133.183	70.4993	70.6407	89.0739	91.4812	6.89085	6.82226	6.83857	6.87296	6.44048	6.44109	6.5893	11.7437
C1orf54	197.907	0.102111	0.124787	0.818282	0.413196	0.501406	OK	190.906	204.907	164.637	170.026	206.286	223.548	196.494	235.517	183.738	203.006	7.48552	7.50962	7.65762	7.72098	7.61965	7.76272	7.56823	11.2118
C1orf56	137.484	-0.676875	0.133835	-5.05754	4.24709e-07	1.04303e-06	OK	169.156	105.811	185.584	159.685	175.053	156.041	111.409	103.773	111.425	96.898	7.31947	7.20123	7.27314	7.18381	6.93837	6.8895	6.93908	7.66964
C1orf74	148.566	-0.191724	0.130078	-1.47392	0.140503	0.198478	OK	158.424	138.709	148.758	150.285	176.778	157.872	159.482	126.459	135.837	133.059	7.2133	7.22089	7.34454	7.25797	7.26556	7.09531	7.14683	10.5272
C1orf94	0.591464	-2.61807	1.95876	-1.3366	0.181355	0.247956	OK	1.01724	0.165693	1.831	1.02618	0.927524	0.947011	0	0	0	0	-0.722798	-0.74589	-0.748477	-0.747957	-0.77526	-0.775333	-0.774881	11.5737
C1QBP	3590.03	-0.323954	0.0289659	-11.184	4.88455e-29	2.36197e-28	OK	3991.41	3188.65	4002.01	3884.97	3958.47	4118.82	3153.39	3188.73	3168.97	3244.9	11.904	11.8773	11.8941	11.9299	11.6929	11.7025	11.6972	12.2348
C1QL1	24.6179	-1.04117	0.323945	-3.21405	0.00130878	0.00251263	OK	33.1346	16.1012	34.8472	30.8302	36.0635	30.6494	19.9137	11.0144	12.5295	21.095	4.75056	4.69031	4.76752	4.68768	4.51244	4.33774	4.37391	8.98864
C1QL3	55.5629	1.49282	0.217944	6.84955	7.4083e-12	2.24584e-11	OK	29.1334	81.9925	30.6008	30.4536	21.7638	33.9389	77.6346	88.1702	82.2546	79.6869	5.41757	5.41861	5.27732	5.46732	5.9427	6.03063	5.98011	9.48062
C1QL4	1.57622	-4.0231	1.47801	-2.72196	0.00648955	0.0115011	OK	2.96978	0.182663	2.69721	6.11171	1.81459	1.98627	0	0	0	0	0.644354	0.733284	0.619078	0.623811	0.565903	0.565706	0.56693	7.19174
C1QTNF1	2400.06	-0.409079	0.0338246	-12.0941	1.13419e-33	5.99188e-33	OK	2738.07	2062.05	2768.73	2735.2	2770.72	2677.29	2034.32	2104.27	2106.46	2003.5	11.3521	11.341	11.3527	11.3217	11.0795	11.1087	11.1097	11.0057
C1QTNF12	141.533	-2.19473	0.154893	-14.1693	1.41942e-45	9.10891e-45	OK	232.32	50.7467	250.702	207.409	252.61	218.674	56.0979	50.7721	42.043	53.9575	7.49197	7.32816	7.49844	7.37318	6.40338	6.34723	6.25778	11.9285
C1QTNF1-AS1	1.35037	-0.119952	1.42805	-0.0839968	0.933059	0.952196	OK	1.40647	1.29426	0	0	3.72384	1.89704	2.03448	0.979146	0	2.16845	0.37298	0.37386	0.47766	0.42787	0.431437	0.401913	0.374601	6.725
C1QTNF2	122.352	-1.81077	0.154755	-11.7009	1.261e-31	6.41705e-31	OK	190.426	54.2786	165.307	198.465	197.387	200.651	53.5375	54.4102	52.7793	56.2785	7.07837	7.2262	7.22301	7.23633	6.31069	6.31895	6.30657	11.864
C1QTNF3	279.87	-1.00005	0.0957685	-10.4424	1.5879e-25	7.1149e-25	OK	373.164	186.575	384.472	362.035	400.695	345.584	185.632	192.553	187.011	180.975	8.36688	8.31459	8.40274	8.27528	7.77978	7.80677	7.78622	6.95029
C1QTNF4	1.23801	0.167945	1.40703	0.119362	0.904989	0.932058	OK	1.16603	1.30999	0	0	1.72418	2.9422	1.03618	1.98325	1.1235	1.09475	0.258266	0.259081	0.30862	0.341689	0.288901	0.315452	0.291414	12.1482
C1QTNF5	3184.87	0.357224	0.0388308	9.1995	3.5963e-20	1.41526e-19	OK	2792.57	3577.17	2799.58	2909.77	2915.56	2543.66	3595.17	3487.08	3539.12	3688.99	11.5195	11.5533	11.555	11.4368	11.7417	11.7141	11.7274	7.33016
C1QTNF6	2143.68	-1.30469	0.0384433	-33.938	1.83077e-252	4.62906e-251	OK	3051.93	1235.44	3103.54	3043.08	3144.27	2917.22	1242.4	1254.77	1230.61	1213.59	11.3596	11.341	11.3719	11.3015	10.553	10.561	10.5454	11.2409
C1QTNF7	13.5905	-1.65154	0.459865	-3.59136	0.000328952	0.000667434	OK	20.6183	6.5628	22.2789	26.9155	14.3361	19.2191	8.73366	8.56756	4.35144	4.32194	3.87512	3.95153	3.72379	3.81974	3.60035	3.59613	3.49561	11.6139
C1QTNF9B	2.28531	-3.6309	1.41767	-2.56118	0.0104318	0.0180147	OK	4.22922	0.341391	7.47098	0	3.36546	5.98471	0	0	0	1.4613	1.29167	1.08729	1.18378	1.25366	1.0871	1.08682	1.08857	11.8318
C1R	33864.3	1.41407	0.0166201	85.0816	0	0	OK	18480.5	49248.1	18312.5	18296.1	18884.9	18427	48570.3	50055.9	48709.3	49658.4	14.4617	14.4609	14.487	14.4668	15.3296	15.3583	15.3323	9.13493
C1RL	2592.11	0.0161097	0.0365674	0.440548	0.65954	0.730247	OK	2577.64	2606.58	2477.29	2622.55	2657.56	2551.36	2587.52	2489.57	2609.23	2741.8	11.2997	11.35	11.3618	11.3257	11.3381	11.304	11.3455	11.3428
C1RL-AS1	153.858	0.439179	0.125172	3.50861	0.000450449	0.000901335	OK	130.619	177.098	139.243	129.201	118.368	135.414	187.131	160.339	187.092	174.079	7.18439	7.1307	7.06841	7.16416	7.409	7.28956	7.40831	11.6114
C1S	46223.9	1.44874	0.0166155	87.1923	0	0	OK	24786.9	67661	24822.9	24053.9	25091	25173	66679.7	68229.7	67645.5	68095.9	14.9018	14.876	14.9106	14.9133	15.7817	15.8036	15.7954	15.1898
C2	411.09	1.14774	0.0854517	13.4315	3.95299e-41	2.36275e-40	OK	255.679	566.501	241.615	290.668	259.03	232.635	551.202	584.549	525.848	603.171	8.22015	8.36286	8.27313	8.19225	8.89923	8.95181	8.85725	10.2792
C20orf141	4.3261	-0.0771546	0.771429	-0.100015	0.920332	0.943876	OK	4.44175	4.21045	4.57557	6.71572	5.5353	0.965415	4.18679	4.89691	1.13434	6.59873	2.10333	2.15734	2.12812	2.00436	2.09313	2.11153	2.01208	10.7939
C20orf144	3.49471	1.67954	0.962199	1.74552	0.0808942	0.120914	OK	1.66286	5.32656	0.881553	3.00899	0.888016	1.95901	9.47814	3.96945	0	7.7725	1.66335	1.72604	1.66364	1.69631	1.88869	1.75231	1.64108	9.3614
C20orf194	1717.39	0.79176	0.0411098	19.2596	1.17238e-82	1.14037e-81	OK	1257.62	2177.17	1256.88	1259.14	1233.3	1282.12	2289.24	2165.32	2168.24	2084.88	10.4589	10.4606	10.4431	10.4757	10.988	10.9369	10.9381	10.3024
C20orf204	4.10892	0.242714	0.855543	0.283695	0.776644	0.828185	OK	3.7641	4.45374	2.68683	3.03219	4.534	4.83595	1.0273	7.98848	0	8.76661	1.96405	1.97409	2.01361	2.02121	1.91935	2.09776	1.89212	11.0456
C20orf27	1565.69	-1.02722	0.048041	-21.3822	1.95608e-101	2.25344e-100	OK	2100.68	1030.7	2067.18	2100.17	2247.91	1984.92	997.384	998.914	1096.23	1032.82	10.8345	10.849	10.9122	10.7971	10.1984	10.1996	10.2766	12.2569
C20orf96	124.366	0.242887	0.138444	1.7544	0.0793616	0.118885	OK	113.922	134.81	125.167	103.41	123.806	102.866	132.227	133.502	141.607	132.343	6.95998	6.82612	6.95207	6.82205	6.99987	7.00696	7.05019	10.939
C21orf58	248.643	-1.29297	0.107368	-12.0424	2.12671e-33	1.11622e-32	OK	353.159	144.128	378.774	338.112	332.86	362.024	124.62	139.252	159.977	153.528	8.26673	8.16715	8.15415	8.22665	7.39657	7.47237	7.57183	9.29699
C21orf59-TCP10L	19.7915	-1.12122	0.373695	-3.00037	0.00269648	0.00500489	OK	27.1171	12.4658	21.407	32.758	23.1161	30.8829	9.54956	16.7365	7.45978	16.422	4.30019	4.48144	4.32991	4.45543	4.06296	4.2154	4.01883	8.91371
C21orf62-AS1	2.96992	0.754571	0.933097	0.808674	0.418703	0.507259	OK	2.21048	3.72936	0.920472	5.15352	0.938696	1.88322	4.03108	1.95862	6.71418	2.15956	1.47816	1.5927	1.47889	1.50589	1.56412	1.50821	1.62964	11.9225
C21orf91	548.39	0.560759	0.0694199	8.07778	6.59541e-16	2.30213e-15	OK	443.135	653.644	449.42	433.55	432.358	456.341	626.882	667.592	706.661	614.313	8.92318	8.89402	8.89153	8.93561	9.20479	9.25995	9.30997	11.4633
C22orf15	3.2361	-1.40225	0.947251	-1.48034	0.138783	0.196272	OK	4.69566	1.77655	5.487	4.10534	6.4714	2.85365	3.07949	3.89195	0	0	1.73511	1.69914	1.75934	1.66626	1.67238	1.69382	1.58888	9.51682
C22orf23	372.209	0.995403	0.097925	10.165	2.84249e-24	1.23516e-23	OK	248.667	495.752	287.17	215.876	260.47	229.752	427.324	513.495	514.525	529.061	8.29764	8.07992	8.22118	8.12563	8.62602	8.7862	8.78742	11.7632
C22orf24	3.09287	0.290907	0.882483	0.329646	0.741667	0.799447	OK	2.78209	3.40364	2.75762	0	4.52359	3.77899	3.04119	3.97744	3.38748	3.27664	1.61107	1.53423	1.6583	1.63854	1.61882	1.64355	1.62784	11.6491
C22orf39	370.996	0.161446	0.0843059	1.915	0.0554922	0.0856164	OK	350.259	391.732	344.554	350.586	350.672	355.295	341.345	423.13	406.06	396.322	8.47279	8.48708	8.4872	8.49797	8.4653	8.64379	8.60892	9.90738
C22orf46	1120.11	-0.013693	0.0513132	-0.266851	0.789584	0.838275	OK	1125.43	1114.8	1058.46	1122.88	1196.59	1125.2	1167.32	1135.64	1074	1080.82	10.0799	10.1312	10.187	10.133	10.1652	10.1411	10.0925	9.55103
C2CD2	1593.81	-0.349612	0.0413169	-8.46171	2.63477e-17	9.58234e-17	OK	1785.99	1401.64	1773.03	1866.35	1738.28	1768.85	1430.04	1420.32	1349.66	1403.97	10.7291	10.7748	10.7114	10.7269	10.5402	10.5344	10.4909	15.5287
C2CD2L	563.341	0.467582	0.0658478	7.10096	1.23893e-12	3.87222e-12	OK	472.842	653.841	481.924	450.467	494.961	463.329	630.296	677.749	649.684	658.322	9.00005	8.94482	9.02222	8.96774	9.22784	9.29135	9.25411	12.7537
C2CD3	1237.94	0.780862	0.0478401	16.3223	6.84679e-60	5.29016e-59	OK	910.864	1565.01	949.78	927.85	891.935	873.94	1634.91	1500.5	1550.93	1573.65	10.0284	10.009	9.97598	9.9591	10.506	10.4279	10.4577	12.3429
C2CD4A	0.577272	-2.59086	2.09775	-1.23507	0.216806	0.289829	OK	0.990186	0.164358	1.81873	0	1.83165	0.967788	0	0	0	0	-0.759253	-0.81117	-0.758938	-0.783469	-0.811218	-0.811288	-0.81085	12.5603
C2CD4C	0.989234	-0.503773	1.73732	-0.289971	0.771839	0.823961	OK	1.16022	0.818254	0	1.0052	3.58741	0	1.04124	0	2.28002	0	-0.0785952	-0.0489931	0.0230658	-0.0783537	-0.0479832	-0.0781501	-0.0143508	12.8116
C2CD4D	3.70235	0.702788	0.79831	0.880345	0.378672	0.46557	OK	2.81799	4.5867	2.61395	1.98955	1.75828	4.94194	6.28233	3.00825	5.69182	3.33265	1.83918	1.82272	1.81511	1.90116	1.93398	1.85055	1.91871	10.5739
C2CD5	1228.3	-0.254343	0.0483226	-5.26344	1.41383e-07	3.56124e-07	OK	1336.29	1120.31	1368.51	1416.48	1261.26	1300.55	1152.18	1100.89	1109.81	1116.73	10.3556	10.3861	10.2835	10.3105	10.2047	10.1655	10.1725	9.59093
C2CD6	52.0483	-0.692208	0.228434	-3.03023	0.00244368	0.00455802	OK	64.3005	39.796	76.2141	50.6051	57.8889	71.7889	42.8422	31.5604	36.2023	49.2841	5.91483	5.66496	5.743	5.8777	5.57413	5.42218	5.49162	10.3978
C2orf15	1.25189	-0.434388	1.41123	-0.307807	0.758229	0.81308	OK	1.43894	1.06483	1.86429	1.03713	0.938414	1.87074	0	0	1.10665	3.19786	0.323581	0.300113	0.297147	0.323751	0.270114	0.269961	0.302127	12.2329
C2orf16	119.072	-0.401794	0.142416	-2.82128	0.00478329	0.00862209	OK	135.546	102.597	123.605	142.512	136.96	138.947	92.3557	98.1791	102.545	117.47	6.91655	7.02132	6.992	7.00273	6.71494	6.75551	6.78564	11.6796
C2orf27A	395.868	0.780198	0.080632	9.67604	3.81201e-22	1.57742e-21	OK	291.361	500.375	279.554	273.637	297.867	313.462	482.302	480.84	529.501	509.783	8.32954	8.31321	8.37925	8.41971	8.77896	8.77631	8.86011	11.6796
C2orf42	332.7	0.118061	0.084722	1.3935	0.163467	0.22691	OK	319.095	346.305	309.807	296.768	326.578	342.91	345.592	347.786	338.163	353.997	8.31912	8.2847	8.36204	8.40218	8.4086	8.41385	8.39063	10.7678
C2orf48	2.719	-4.819	1.29537	-3.72017	0.000199089	0.000411549	OK	5.25194	0.186062	5.5108	4.11237	8.37012	3.75869	0	0	0	0	1.46558	1.42765	1.53669	1.41876	1.31135	1.31102	1.31309	11.8922
C2orf49	875.091	0.189629	0.0549904	3.44839	0.000563935	0.00111901	OK	817.662	932.519	814.293	850.261	829.884	776.273	958.218	879.649	963.263	928.884	9.70999	9.7471	9.72623	9.66935	9.85109	9.77646	9.85563	10.3172
C2orf66	3.97462	-1.05815	0.816408	-1.29611	0.194939	0.264348	OK	5.37021	2.57903	1.92531	4.23932	8.63589	6.5855	0.977476	1.91518	3.29951	4.21875	1.90874	1.97082	2.07844	2.03027	1.88229	1.90841	1.94659	14.7486
C2orf68	778.102	0.17236	0.0611656	2.81792	0.00483356	0.00870426	OK	731.677	824.527	734.983	771.936	691.772	729.624	867.376	820.756	749.981	858.388	9.55345	9.59553	9.50208	9.54722	9.6968	9.64861	9.57078	10.3822
C2orf69	1177.29	0.106352	0.0495967	2.14433	0.0320063	0.0514023	OK	1133.92	1220.66	1102.54	1146.19	1139.72	1149.48	1269.97	1289.16	1166.48	1154.76	10.1436	10.1773	10.1724	10.1798	10.2672	10.2804	10.1926	12.0444
C2orf72	18.7975	5.27351	0.790046	6.67493	2.47344e-11	7.36359e-11	OK	0.947462	36.6476	0	1.01553	1.82772	0.957142	26.3802	51.5527	35.9727	32.6743	3.50012	3.54274	3.56042	3.53593	4.13366	4.5004	4.28488	7.99903
C2orf73	0.759712	0.142357	1.7916	0.0794581	0.936668	0.95483	OK	0.72226	0.797164	0.961998	0	0.95436	0.934022	0	0	2.18246	1.04485	-0.40921	-0.437105	-0.409421	-0.409987	-0.437168	-0.437262	-0.375694	12.651
C2orf74	449.682	0.188739	0.0778063	2.42575	0.0152768	0.0257946	OK	420.31	479.055	388.811	403.263	416.39	472.217	465.605	483.959	500.681	466.532	8.69072	8.72061	8.74687	8.8522	8.84025	8.87303	8.90179	9.79311
C2orf76	127.268	-0.430887	0.139783	-3.08254	0.00205244	0.00386008	OK	146.133	108.402	154.479	149.797	152.949	127.457	116.644	97.8045	100.925	118.088	7.129	7.10522	7.12134	6.98559	6.92199	6.80081	6.82276	10.241
C2orf81	286.835	0.304473	0.0897164	3.39373	0.000689481	0.00135839	OK	256.679	316.991	263.446	261.483	255.504	245.937	302.061	311.782	329.739	324.728	8.09265	8.08686	8.06837	8.0386	8.2031	8.22913	8.27513	11.8074
C2orf88	766.319	-0.0597896	0.0649329	-0.920792	0.357159	0.442698	OK	782.196	750.442	795.161	806.757	697.191	828.831	710.724	739.403	812.18	740.304	9.61283	9.62537	9.50011	9.64891	9.51642	9.55016	9.63117	12.2689
C2orf91	2.01047	0.889674	1.09208	0.81466	0.415267	0.503471	OK	1.40949	2.61145	2.75672	0	1.87329	0.946938	3.0197	1.97104	3.35666	2.15943	1.01498	0.937201	0.990394	0.964027	1.0217	0.993145	1.02992	14.3786
C2orf92	3.29246	0.497069	0.843097	0.589576	0.555475	0.637188	OK	2.73081	3.8541	1.57278	2.29306	3.12302	4.14166	2.20827	4.1471	2.46045	6.39331	1.66184	1.68445	1.70614	1.73271	1.68197	1.73373	1.6892	12.5784
C3	12504.9	2.34081	0.0207427	112.85	0	0	OK	4123.03	20886.8	4023.08	4135.93	4258.72	4074.63	21031.1	20716.7	21027.8	20771.3	12.5159	12.5371	12.5595	12.5256	13.9735	13.9587	13.9733	11.801
C3AR1	11.2187	-0.416625	0.45494	-0.915782	0.359781	0.445443	OK	12.8274	9.60998	10.3144	12.514	12.3084	16.0717	7.94535	8.75109	13.3141	8.53058	3.45965	3.50678	3.50285	3.57905	3.40629	3.42464	3.52281	11.3654
C3orf14	274.17	-0.235744	0.0925478	-2.54727	0.010857	0.0187037	OK	296.52	251.819	278.361	287.075	307.915	312.751	253.489	246.114	253.585	254.067	8.10928	8.13421	8.1917	8.20463	8.03426	8.01097	8.03488	10.8119
C3orf18	530.285	0.348687	0.0725738	4.80458	1.55076e-06	3.69741e-06	OK	466.513	594.058	484.103	505.39	464.785	412.607	600.898	615.36	573.052	586.089	8.96961	9.00573	8.93575	8.83843	9.15361	9.17431	9.11253	12.8976
C3orf20	2.4295	2.5465	1.26182	2.01812	0.0435789	0.0684247	OK	0.710155	4.14885	1.82255	1.02153	0	0	4.05183	4.94914	0	7.59095	1.20049	1.1783	1.14749	1.14793	1.26074	1.28407	1.15016	13.1005
C3orf33	146.776	0.36233	0.126539	2.86338	0.00419152	0.00761084	OK	128.441	165.112	124.686	133.72	114.105	141.354	164.998	166.554	165.968	162.827	7.07394	7.1244	7.01172	7.16474	7.28107	7.28832	7.2852	9.45926
C3orf35	7.16059	0.597761	0.596096	1.00279	0.315961	0.399395	OK	5.69801	8.62317	7.40184	4.1217	5.61081	5.60355	10.8363	5.03274	14.2615	4.41638	2.82053	2.73859	2.776	2.77581	2.89962	2.76181	2.96987	9.80863
C3orf36	0.839929	-3.1187	1.74215	-1.79015	0.0734304	0.110823	OK	1.50643	0.173431	0.912981	2.04879	1.85289	1.90477	0	0	0	0	-0.259217	-0.22771	-0.232523	-0.231228	-0.285527	-0.28563	-0.284992	11.6755
C3orf38	1151.14	0.332903	0.0472074	7.05193	1.7645e-12	5.47889e-12	OK	1018.91	1283.36	1008.53	1000.23	1018.11	1046.98	1233.4	1270.57	1341.01	1290.27	10.0515	10.0445	10.0595	10.0834	10.2261	10.2523	10.3	9.67728
C3orf49	0.594771	-1.58174	2.15668	-0.733417	0.463304	0.550901	OK	0.891658	0.297883	0	0	0.946677	2.83729	0	0.974203	0	0	-0.786347	-0.785958	-0.758692	-0.706172	-0.786006	-0.757966	-0.785629	10.1909
C3orf52	154.428	-0.657379	0.13132	-5.00592	5.5596e-07	1.35728e-06	OK	189.016	119.841	188.168	206.01	182.587	179.467	142.055	101.774	121.487	113.879	7.40875	7.48049	7.38493	7.3714	7.19378	6.96006	7.08204	13.895
C3orf58	686.161	1.23828	0.0628453	19.7036	2.00879e-86	2.04057e-85	OK	408.53	963.791	390.939	388.854	440.057	413.546	943.662	993.44	960.678	958.109	8.9157	8.91213	9.00892	8.95972	9.66357	9.71071	9.6796	9.69941
C3orf62	99.7395	0.163433	0.156748	1.04265	0.29711	0.379	OK	94.0961	105.383	104.951	88.6052	99.3101	83.2504	114.547	92.4247	101.628	113.2	6.67257	6.55765	6.63421	6.51666	6.73414	6.58549	6.65	10.7018
C3orf67	184.927	0.146863	0.120884	1.21491	0.224399	0.298511	OK	175.523	194.332	192.247	156.111	159.568	194.577	212.809	204.631	181.072	178.404	7.55811	7.40139	7.41656	7.56754	7.63799	7.60706	7.51204	7.49767
C3orf70	56.4998	-1.83285	0.2436	-7.52404	5.31078e-14	1.74108e-13	OK	88.232	24.7675	85.619	80.8568	87.3598	99.4595	36.8389	24.5105	24.487	12.8665	5.99881	5.95707	6.01282	6.1061	5.48976	5.30617	5.31112	10.4575
C3orf80	265.232	1.51279	0.09894	15.29	8.91794e-53	6.32918e-52	OK	137.654	392.811	142.651	132.228	133.59	142.182	396.577	407.835	381.037	385.758	7.51348	7.4625	7.46774	7.51173	8.33019	8.35519	8.29428	11.3272
C4A	568.992	0.0835624	0.0753061	1.10964	0.267156	0.34595	OK	552.518	585.465	538.38	582.655	541.951	547.552	601.145	591.814	648.839	499.598	9.10401	9.17107	9.10959	9.11828	9.19782	9.18442	9.26354	10.2536
C4B	79.9555	-0.763109	2.43639	-0.313213	0.754119	0.809702	OK	100.622	59.289	126.546	0	146.453	129.479	0	104.542	132.624	0	6.40793	4.8333	6.52809	6.42545	4.83041	6.2545	6.4404	11.6748
C4B_2	55.673	1.59149	3.2297	0.492765	0.622179	0.697578	OK	27.7422	83.6037	0	110.988	0	0	135.603	0	0	198.793	3.98613	5.75858	3.98825	3.99497	5.93583	4.00233	4.02856	11.2885
C4BPA	1.98175	0.83618	1.19473	0.699891	0.483996	0.571482	OK	1.423	2.54051	1.84797	1.03247	2.81977	0	0.999473	4.87043	0	4.28391	0.953943	0.931249	0.980821	0.900763	0.930143	1.03443	0.902629	12.3444
C4BPB	2.45573	1.62755	1.21865	1.33554	0.181698	0.248371	OK	1.20088	3.71058	3.727	1.04325	0	0	4.9856	0	7.7544	2.13556	1.26426	1.19038	1.15874	1.15918	1.29639	1.15966	1.36137	15.2082
C4orf17	0.534831	2.60189	2.176	1.19572	0.231805	0.30694	OK	0.151278	0.918383	0	0	0	0	0	0.983068	1.12444	2.17114	-0.986761	-0.986246	-0.986728	-0.986623	-0.986438	-0.956905	-0.95429	9.93391
C4orf19	2.39167	0.878717	1.05745	0.830978	0.405986	0.493787	OK	1.68502	3.09832	2.80043	2.08013	0	1.89465	6.9928	0.981176	2.23329	2.15088	1.23614	1.21605	1.15461	1.21064	1.34446	1.18449	1.22034	7.23313
C4orf3	7091.09	0.617327	0.0256394	24.0773	4.32565e-128	5.99997e-127	OK	5596.69	8585.49	5524.54	5650.55	5700.05	5511.59	8248.96	8693.16	8514.02	8885.82	12.5618	12.5813	12.5888	12.5598	12.9178	12.966	12.9468	9.62161
C4orf33	224.582	0.102192	0.107497	0.950651	0.341782	0.426859	OK	216.632	232.533	214.313	209.573	217.942	224.61	263.453	204.232	219.705	242.829	7.77275	7.75543	7.78588	7.80962	7.93796	7.73528	7.79227	11.5604
C4orf36	4.54438	-0.199919	0.761914	-0.262391	0.79302	0.840961	OK	4.85874	4.23002	4.54573	10.2304	0.921857	3.81789	3.06389	4.90088	5.61158	3.26287	2.15594	2.29256	2.05497	2.13663	2.11669	2.16512	2.18256	12.8923
C4orf46	552.774	-0.877207	0.0696465	-12.5951	2.24564e-36	1.23707e-35	OK	715.833	389.714	674.666	739.748	722.774	727.368	399.792	413.239	386.383	358.218	9.26149	9.34327	9.32274	9.32848	8.81946	8.84607	8.79265	10.9033
C4orf47	19.0517	2.13926	0.42851	4.99233	5.96564e-07	1.45373e-06	OK	7.04917	31.0542	3.08322	5.73673	8.30953	11.4081	38.0724	41.1849	23.8433	20.7755	3.76006	3.85285	3.90444	3.98114	4.44707	4.48817	4.22476	12.5821
C4orf48	593.934	0.130098	0.0739741	1.7587	0.0786287	0.117902	OK	567.173	620.696	528.71	541.828	601.682	595.089	607.636	561.267	620.173	695.088	9.11437	9.13494	9.22358	9.21416	9.23197	9.16453	9.24943	9.82915
C4orf54	0.786583	2.19847	1.97153	1.11511	0.264802	0.34345	OK	0.281428	1.29174	0	0	0	0.956492	0	1.97414	3.36203	0	-0.42269	-0.422173	-0.422643	-0.394279	-0.422237	-0.365411	-0.329268	11.6684
C5	174.48	-0.943799	0.122137	-7.72739	1.09771e-14	3.68263e-14	OK	229.6	119.36	225.393	239.168	204.073	249.273	114.02	115.446	131.201	117.269	7.6233	7.67142	7.54305	7.70653	7.11037	7.11864	7.20958	10.4744
C5AR1	28.3068	1.22259	0.297965	4.10314	4.07584e-05	8.86066e-05	OK	16.9825	39.6312	15.6016	21.564	15.7974	15.2084	46.4528	39.4018	33.5393	38.8892	4.55727	4.66969	4.56145	4.55043	5.02789	4.93935	4.85725	11.2309
C5AR2	70.3289	-0.460538	0.191094	-2.41001	0.0159521	0.026841	OK	81.4597	59.198	73.5125	77.7115	94.3751	79.9293	46.3164	58.5524	61.081	71.1527	6.15451	6.19005	6.32181	6.20869	5.88549	6.01513	6.0408	10.9667
C5orf15	3416.64	0.279913	0.0352984	7.92991	2.19308e-15	7.53451e-15	OK	3086.23	3747.06	2881.38	3131.34	3069.86	3263.41	3774.04	3803.67	3623.05	3786.38	11.587	11.659	11.6417	11.6953	11.8248	11.8319	11.7882	11.1738
C5orf17	12.7627	-0.571114	0.473321	-1.20661	0.227582	0.302081	OK	15.2564	10.269	7.45014	20.7361	12.1842	20.9115	8.99574	16.5698	6.68212	8.5719	3.52483	3.7988	3.63275	3.80371	3.5623	3.72224	3.51016	11.6138
C5orf22	1024.11	0.331063	0.048691	6.79927	1.05148e-11	3.16947e-11	OK	907.121	1141.1	870.967	920.58	917.744	918.882	1127.35	1125.32	1165.12	1146.95	9.85819	9.90514	9.90246	9.9035	10.0811	10.0795	10.1101	8.77191
C5orf24	3805.09	-0.070105	0.0307056	-2.28313	0.0224225	0.0369082	OK	3897.52	3712.65	3902.34	3964.84	3728.59	3994.89	3733.83	3625.94	3648.16	3842.1	11.9159	11.9301	11.8754	11.9369	11.8766	11.8507	11.8561	9.03201
C5orf30	1070.81	-1.20591	0.0643012	-18.7541	1.7921e-78	1.6883e-77	OK	1493.99	647.637	1368.07	1500.01	1473.2	1635.03	697.637	602.487	595.215	694.846	10.2435	10.328	10.3115	10.4085	9.65936	9.54133	9.53228	13.4255
C5orf34	107.76	-0.89393	0.147787	-6.04879	1.45937e-09	4.04004e-09	OK	140.117	75.4035	137.762	133.657	145.843	143.286	76.5673	78.5412	73.0562	73.3701	6.90772	6.88419	6.95115	6.93775	6.49988	6.51582	6.4724	9.49029
C5orf38	505.034	0.319798	0.0764736	4.18181	2.89197e-05	6.34873e-05	OK	449.287	560.781	477.145	436.448	459.646	422.782	510.265	616.016	584.979	532.99	8.9284	8.85475	8.89725	8.82881	8.98492	9.1464	9.10155	12.3827
C5orf46	20.5362	7.87252	1.06044	7.42382	1.13787e-13	3.68999e-13	OK	0.174517	40.898	0	0	0	0	49.8519	36.9425	39.4627	38.0328	3.55459	3.566	3.55562	3.55888	4.54744	4.37233	4.40297	11.8342
C5orf49	0.634391	-0.491896	2.02977	-0.242341	0.808516	0.85393	OK	0.741505	0.527277	0.918959	2.05622	0	0	0	0.983088	1.11686	0	-0.671026	-0.639367	-0.698195	-0.698075	-0.697863	-0.669296	-0.665837	6.53928
C5orf51	1575.08	0.272568	0.0444452	6.13267	8.64158e-10	2.41717e-09	OK	1426.73	1723.43	1418.25	1506.93	1390.31	1394.77	1826.1	1733.54	1672.99	1657.74	10.5275	10.5801	10.5104	10.5131	10.75	10.7037	10.672	10.4747
C5orf56	209.578	1.43376	0.113379	12.6457	1.18188e-36	6.53591e-36	OK	113.24	305.916	110.867	120.838	111.256	109.961	282.114	291.6	318.546	331.439	7.18262	7.24283	7.18515	7.17807	7.89674	7.92515	8.00012	12.2902
C5orf60	0.499533	-1.21941	2.27946	-0.534956	0.59268	0.671538	OK	0.698912	0.300154	0	2.05661	0	0.950137	0	0.989511	0	0	-1.00692	-0.948451	-1.00689	-0.979061	-1.00644	-0.978041	-1.00493	13.0059
C5orf63	42.4201	0.123117	0.278254	0.442463	0.658155	0.729192	OK	40.6112	44.2291	37.331	40.1204	41.5715	41.499	40.5231	50.1028	65.5301	22.6833	5.32026	5.3572	5.37548	5.37458	5.36238	5.47737	5.62994	11.7209
C5orf66	40.6018	-0.412479	0.248271	-1.66141	0.0966321	0.14195	OK	46.3667	34.8368	52.243	40.0505	42.7905	50.1836	38.3546	31.5763	43.6389	25.9768	5.47213	5.32675	5.3613	5.44874	5.30489	5.21205	5.37106	9.74156
C6orf106	6030.19	0.173512	0.0231846	7.48393	7.21299e-14	2.35348e-13	OK	5668	6392.38	5600.6	5642.94	5716.75	5713.83	6370.14	6556.59	6347.09	6293.59	12.4916	12.4982	12.5097	12.5093	12.6062	12.6321	12.6029	11.5965
C6orf118	0.872749	-1.22333	1.73893	-0.703494	0.481748	0.569366	OK	1.22209	0.523412	0	2.0723	1.86971	0.95124	0	0.975489	1.11325	0	-0.237157	-0.177908	-0.182907	-0.209103	-0.236651	-0.20842	-0.204671	11.257
C6orf120	3072.39	0.201972	0.0291423	6.93056	4.19192e-12	1.28698e-11	OK	2857.68	3287.1	2860.55	2852.45	2885.32	2832.94	3324.21	3274.69	3233.24	3315.72	11.5209	11.5185	11.5285	11.5125	11.6542	11.6408	11.6294	11.9148
C6orf132	3070.14	0.340959	0.030204	11.2885	1.49486e-29	7.30849e-29	OK	2709.03	3431.26	2634.17	2693.22	2751.45	2757.26	3386.56	3427.45	3414.42	3496.63	11.4467	11.4659	11.4844	11.4863	11.6683	11.6791	11.6757	12.828
C6orf136	271.228	-0.0990422	0.105559	-0.938259	0.348111	0.433684	OK	280.534	261.922	293.411	287.844	298.94	241.417	232.929	275.586	241.158	298.539	8.14502	8.1292	8.16037	7.98821	7.96034	8.09385	7.98765	9.08564
C6orf141	1.34324	-3.78858	1.5532	-2.4392	0.0147196	0.0249117	OK	2.50519	0.181286	4.50528	3.40596	2.04621	0.788446	0	0	0	0	0.471936	0.44047	0.405129	0.369248	0.347136	0.346976	0.347972	14.3216
C6orf163	2.29522	-2.31338	1.18171	-1.95765	0.050271	0.0781063	OK	3.82158	0.768859	3.76325	2.08938	6.6365	2.80987	0.987158	0.967904	1.10768	0	1.21314	1.16712	1.2871	1.18717	1.13567	1.13497	1.13994	12.0827
C6orf201	9.82255	-1.6888	0.561438	-3.00799	0.0026298	0.004887	OK	14.9942	4.65095	17.7796	21.9844	8.86437	11.3434	8.54581	4.16053	3.61395	2.28839	3.4052	3.48115	3.21473	3.27156	3.20748	3.09846	3.0802	6.64283
C6orf203	355.142	0.100418	0.0897487	1.11888	0.263191	0.341792	OK	342.787	367.496	331.289	333.381	317.207	389.048	356.98	363.082	343.133	407.013	8.41365	8.41886	8.37851	8.54661	8.47493	8.48896	8.44241	13.8644
C6orf222	0.601573	-0.432312	2.05645	-0.210223	0.833494	0.874092	OK	0.691037	0.512109	0.914103	0	0.927782	0.949821	2.02088	0	0	0	-0.730615	-0.757053	-0.730246	-0.729656	-0.699941	-0.757177	-0.756717	13.8527
C6orf223	3.46586	-0.455254	0.81711	-0.557152	0.577424	0.657812	OK	4.00821	2.92351	3.62422	2.0358	5.50343	4.78181	2.03453	1.9865	4.49406	3.26652	1.78973	1.74704	1.83854	1.81987	1.747	1.7455	1.81165	10.9643
C6orf226	171.036	-0.467622	0.130108	-3.5941	0.000325515	0.000660966	OK	198.515	143.557	218.566	176.712	220.886	177.528	155.38	134.949	124.022	160.248	7.60087	7.43404	7.6092	7.43764	7.33711	7.23512	7.17804	13.4028
C6orf47	973.206	0.0781453	0.0499483	1.56452	0.117695	0.169562	OK	946.855	999.556	967.968	950.796	931.213	937.652	1040.11	975.946	981.923	1000.03	9.92163	9.90612	9.88812	9.89407	9.98438	9.92876	9.93407	11.6702
C6orf48	6791.65	1.05075	0.0338952	30.9999	5.40535e-211	1.17882e-209	OK	4422.21	9161.09	4531.43	4418.06	4641.66	4096.32	8705.96	9222.84	9210.79	9506.14	12.3462	12.325	12.3665	12.2619	12.9262	12.98	12.9787	11.9427
C6orf52	5.40827	0.699818	0.700992	0.998325	0.318122	0.401607	OK	4.12169	6.69485	6.79121	1.74537	5.94988	2.14856	8.94886	8.58408	6.80889	2.28931	2.44727	2.31267	2.42636	2.32761	2.49979	2.49041	2.44667	11.6397
C6orf58	2.06625	2.24735	1.32713	1.69339	0.0903817	0.133678	OK	0.718932	3.41356	0	0	0.96319	1.89125	5.96606	0	5.56715	2.14231	0.925998	0.927308	0.954809	0.981227	1.08817	0.926901	1.07635	11.464
C6orf62	6755.12	0.830753	0.0295209	28.1411	3.07538e-174	5.63435e-173	OK	4862.23	8648.02	4660.06	4837.52	4755.46	5195.55	8883.82	8613.33	8546.83	8548.39	12.3789	12.4106	12.3961	12.4717	12.9528	12.9241	12.9169	7.25826
C6orf89	8435.12	-0.17805	0.0215018	-8.28072	1.22433e-16	4.3655e-16	OK	8954.97	7915.26	8771.54	9034.85	8838.41	9178.09	7901.94	8022.53	7889.94	7843.64	13.0763	13.1029	13.0831	13.117	12.9833	12.9966	12.9819	11.1948
C6orf99	1.53593	-0.838247	1.29197	-0.648811	0.51646	0.601543	OK	1.97	1.10186	4.41449	1.21495	1.72599	0.615814	1.20771	0	1.8119	1.29659	0.665053	0.580111	0.594383	0.560393	0.579902	0.544444	0.596777	10.1803
C7	1.25783	-1.16771	1.54952	-0.753594	0.451093	0.539006	OK	1.74079	0.774875	0.924134	5.15294	0.936769	0	0	1.94371	1.10511	0	0.275779	0.39147	0.276176	0.248105	0.248532	0.305406	0.281267	11.1521
C7orf25	684.546	0.190401	0.0619474	3.07358	0.00211504	0.00397258	OK	639.439	729.652	637.369	646.477	640.447	633.786	725.184	759.419	768.186	665.497	9.35665	9.36873	9.36074	9.35189	9.46725	9.50732	9.51721	11.3304
C7orf26	985.739	-0.169799	0.053441	-3.17732	0.00148644	0.00283931	OK	1043.68	927.797	1048.35	984.804	1111.88	1029.3	904.902	974.912	904.049	927.713	9.99772	9.94308	10.0495	9.98164	9.87012	9.93431	9.86937	9.76363
C7orf31	50.2849	0.709372	0.238602	2.97303	0.00294871	0.0054518	OK	38.1656	62.4043	49.042	35.5588	40.6815	27.4091	70.1827	58.2659	46.5665	74.5728	5.61399	5.44816	5.51359	5.32955	5.82947	5.7139	5.58568	11.4334
C7orf43	790.732	-0.286345	0.0599496	-4.77642	1.78441e-06	4.23488e-06	OK	868.947	712.516	843.037	928.484	884.582	820.819	712.293	731.17	741.961	663.509	9.6798	9.76427	9.72186	9.65655	9.53499	9.55712	9.56965	7.77959
C7orf50	3155.12	0.158363	0.033833	4.68074	2.85841e-06	6.70405e-06	OK	2982.13	3328.11	3041.48	2984.74	3030.9	2870.3	3220.98	3386.02	3219.95	3486.59	11.5901	11.5735	11.587	11.5393	11.6409	11.6855	11.6406	10.8307
C7orf55-LUC7L2	101.259	1.09123	1.89405	0.576139	0.564521	0.645968	OK	64.6906	137.827	30.9035	0	0	227.851	50.1587	205.246	158.887	137.026	5.65784	5.0317	5.00897	7.07146	5.91896	6.97728	6.75275	11.1586
C7orf61	6.84547	-0.931161	0.635153	-1.46604	0.142637	0.201064	OK	8.98099	4.70996	9.11375	9.20199	14.7725	2.8469	7.14257	3.93073	4.4922	3.2631	2.7995	2.80047	2.92276	2.64081	2.75205	2.67064	2.68681	6.8035
C7orf69	6.7133	1.58509	0.648115	2.4457	0.0144571	0.0245076	OK	3.35642	10.0702	1.98162	4.43331	5.04258	2.00044	8.22003	15.5291	9.8962	6.60307	2.58005	2.64788	2.66274	2.58081	2.74101	2.89918	2.78143	9.80366
C8G	5.26575	1.76304	0.797236	2.21144	0.0270052	0.0439563	OK	2.39672	8.13478	0.903025	2.03027	0.908777	5.75456	7.21806	1.96133	11.2763	12.0737	2.19758	2.23305	2.1979	2.33403	2.37049	2.2305	2.46315	10.737
C8orf31	316.169	0.404272	0.0879409	4.59709	4.28425e-06	9.9352e-06	OK	272.158	360.18	270.229	244.795	295.885	276.965	354.271	361.291	364.832	361.083	8.17246	8.09556	8.24511	8.19212	8.39333	8.40984	8.4178	12.3179
C8orf33	1687.24	-0.176038	0.0384865	-4.57403	4.78426e-06	1.10588e-05	OK	1790.05	1584.42	1772.87	1769.56	1778.2	1839.79	1579.95	1611.38	1590.6	1555.54	10.7633	10.7616	10.7659	10.7962	10.662	10.6792	10.6679	7.01978
C8orf34	98.1537	2.9038	0.199119	14.5832	3.59217e-48	2.38097e-47	OK	23.1387	173.169	22.4083	27.4775	19.5826	23.3834	156.588	175.837	196.921	163.032	5.59379	5.68168	5.54063	5.61324	6.78636	6.88391	6.97742	9.21394
C8orf37	117.722	-0.24627	0.147543	-1.66914	0.09509	0.139906	OK	127.746	107.699	145.433	124.731	120.539	120.671	104.767	121.294	89.14	115.204	7.03075	6.91655	6.89203	6.89282	6.79332	6.89651	6.6862	11.9123
C8orf44	54.024	0.0871555	0.231832	0.375943	0.70696	0.77093	OK	52.3926	55.6553	39.2276	71.8254	44.4178	54.5649	50.7354	60.4996	44.4898	66.4313	5.5743	5.91703	5.63755	5.75118	5.70986	5.81194	5.63978	10.5873
C8orf44-SGK3	88.7758	0.0804487	1.18887	0.067668	0.94605	0.96091	OK	86.3013	91.2504	42.0828	117.122	122.264	63.7903	133.323	134.085	97.5385	0	5.91597	6.56862	6.60249	6.15202	6.6689	6.6736	6.43446	12.8971
C8orf48	83.4822	-0.238298	0.171302	-1.3911	0.164196	0.227786	OK	90.3612	76.6032	92.75	92.8334	87.0653	88.6717	77.6643	65.968	68.8087	94.0963	6.45	6.4502	6.40719	6.41947	6.33233	6.23056	6.25727	14.7987
C8orf58	1162.83	0.692458	0.0460149	15.0485	3.52909e-51	2.44207e-50	OK	889	1436.65	910.462	863.39	901.912	878.88	1414.09	1435.99	1459.21	1438.68	9.95952	9.91526	9.95161	9.93	10.3438	10.3578	10.3722	8.85838
C8orf59	558.528	0.0148469	0.0757019	0.196123	0.844514	0.883055	OK	555.654	561.402	518.576	516.948	550.068	636.649	563.563	593.481	525.952	562.988	9.06174	9.05919	9.11142	9.23681	9.13201	9.17625	9.07365	10.0571
C8orf76	723.385	0.250477	0.0680429	3.68116	0.000232173	0.000477334	OK	660.746	786.023	661.495	644.615	725.82	609.403	730.051	744.901	840.367	830.422	9.41951	9.39783	9.4987	9.35092	9.5037	9.52108	9.62596	13.2564
C8orf82	1413.89	0.0156327	0.0437801	0.357074	0.721036	0.782694	OK	1406.23	1421.55	1407.64	1395.05	1455	1364.48	1375.41	1382.35	1454.8	1476.39	10.4614	10.4535	10.4905	10.4342	10.4411	10.4455	10.4903	12.3584
C8orf86	0.596825	-0.437955	2.05983	-0.212618	0.831625	0.872626	OK	0.686724	0.506926	0.968962	0	0	1.81076	0.961766	1.03311	0	0	-0.737	-0.764873	-0.765233	-0.712883	-0.73719	-0.735332	-0.764539	14.9072
C8orf88	227.68	0.322936	0.108364	2.98011	0.00288146	0.00533489	OK	202.304	253.057	203.24	214.789	177.864	213.265	228.729	250.112	248.288	285.155	7.73764	7.7805	7.63746	7.77483	7.82983	7.9013	7.89515	15.1091
C8orf89	0.616353	-0.500733	1.94367	-0.257623	0.796698	0.844289	OK	0.722255	0.510452	0.932502	1.03833	0.943682	0	0	0.952122	0	1.06419	-0.693627	-0.690832	-0.693326	-0.720917	-0.720711	-0.693099	-0.720312	10.9023
C9	4.33592	1.3797	0.86465	1.59567	0.110563	0.160295	OK	2.40742	6.26443	2.85564	2.10186	0.952211	3.75282	11.7372	4.82698	0	8.46064	2.0205	2.0003	1.96571	2.04521	2.23959	2.07396	1.9412	8.48549
C9orf106	4.14766	-2.3771	0.916629	-2.59331	0.00950579	0.0165015	OK	6.95627	1.33905	3.62807	10.1794	9.16069	4.76802	1.02814	0	2.2434	2.17356	1.98934	2.15085	2.12969	2.01993	1.91709	1.88588	1.95253	13.9003
C9orf116	67.8651	-0.438116	0.195012	-2.2466	0.0246653	0.0403814	OK	78.0912	57.639	72.1016	74.5248	86.9759	78.2423	45.8242	50.158	64.2982	70.7957	6.11319	6.13398	6.23682	6.16597	5.8499	5.89788	6.04194	14.0469
[truncated: 26,003 more rows]

## Sheet: DEGs
GeneName	baseMean	log2FoldChange	lfcSE	stat	pvalue	padj	status	control	comparison	P4_1	P4_2	P4_3	P4_4	P8_1	P8_2	P8_3	P8_4	P4_1	P4_2	P4_3	P4_4	P8_1	P8_2	P8_3	P8_4
[truncated: 11,528 more rows]

[truncated: 4 more sheets: DEGs (A-Z), UpP4, UpP8, Immuno-Matrix-Pathway]
